# Supplementary material for: Proteome-Wide Identification and Functional Analysis of Lysine Crotonylation in Trichophyton rubrum Conidial and Mycelial Stages
Source: Front Genet. 2022 Mar 10;13:832668. doi: 10.3389/fgene.2022.832668 (PMC8960058; doi:10.3389/fgene.2022.832668)
Supplement: Supplementary file 1 [file Table2.XLSX]

## Sheet: Summary
Header line description of excel sheet1
Protein accession	Protein accession number of database used for search
Protein names	Protein functional description
Position	Position of post-translational modification in protein
Amino acid	Amino acid of post-translational modification modified
Score	A simple rule to be used to judge whether a result is significant or not
Modified sequence	Motide peptide sequences
Mass error [ppm]	Parts per million ratio of peptide mass error between the theory and practice
Charge	Carried charge of peptide
Localization probability	Probability of a certain amino acid containing this modification in this peptide
Table 1. MS/MS spetrum database search analysis summary
Identified protein sites	Identified proteins
14019	3144

## Sheet: combine
Table S2. Crotonylated proteins and sites identified in the conidial and mycelial stages.
Basic Information				Mycelia															Conidia
				Repeat1					Repeat2					Repeat3					Repeat1					Repeat2					Repeat3
Protein accession	Position	Amino acid	Protein names	Score	Modified sequence	Mass error [ppm]	Charge	Localization probability	Score	Modified sequence	Mass error [ppm]	Charge	Localization probability	Score	Modified sequence	Mass error [ppm]	Charge	Localization probability	Score	Modified sequence	Mass error [ppm]	Charge	Localization probability	Score	Modified sequence	Mass error [ppm]	Charge	Localization probability	Score	Modified sequence	Mass error [ppm]	Charge	Localization probability
TERG_12719T0	296	K	UV excision repair protein (RadW), putative	174.72	IATEK(1)GWPASQQK	0.5438	2	1	164.53	IATEK(1)GWPASQQK	0.012853	2	1	166.62	IATEK(1)GWPASQQK	-0.3125	2	1	140.53	IATEK(1)GWPASQQK	0.75199	2	1	202.61	IATEK(1)GWPASQQK	-0.45611	3	1	153.15	IATEK(1)GWPASQQK	-0.058419	3	1
TERG_12719T0	291	K	UV excision repair protein (RadW), putative											86.794	EK(1)IATEK	3.775	2	1	97.798	EK(1)IATEK	-0.63967	2	1	107.9	EK(1)IATEK	0.63388	2	1	98.458	EK(1)IATEK	0.0092043	2	1
TERG_12701T0	142	K	Fatty acid synthase alpha subunit FasA	76.774	SLIAQK(1)LK	0.96395	2	1	87.435	SLIAQK(1)LK	2.2798	2	1						46.994	SLIAQK(1)LK	2.0304	2	1	72.789	SLIAQK(1)LK	0.93433	2	1
TERG_12700T0	616	K	Fatty acid synthase alpha subunit FasA, putative	66.267	TGEPVSDK(1)DVK	0.65518	2	1	90.434	TGEPVSDK(1)DVK	0.69145	2	1	71.176	TGEPVSDK(1)DVK	0.23673	2	1						41.242	TGEPVSDK(1)DVK	0.33761	2	1
TERG_12700T0	60	K	Fatty acid synthase alpha subunit FasA, putative											42.243	GNIK(1)YQEATR	0.58539	2	1	51.286	GNIK(1)YQEATR	1.2122	2	1						65.056	GNIK(1)YQEATR	-0.18165	2	1
TERG_12700T0	507	K	Fatty acid synthase alpha subunit FasA, putative	96.059	IVNGEDSEALYK(1)K	-0.15795	2	1	107.99	IVNGEDSEALYK(1)K	1.5517	3	1	133.04	IVNGEDSEALYK(1)K	-0.83656	2	1	105.03	IVNGEDSEALYK(1)K	0.4278	2	1	108.32	IVNGEDSEALYK(1)K	-0.03273	2	1	125.53	IVNGEDSEALYK(1)K	-0.96343	2	1
TERG_12700T0	316	K	Fatty acid synthase alpha subunit FasA, putative	231.69	EIDSIDSK(1)SELAHR	-2.2839	3	1	222.81	EIDSIDSK(1)SELAHR	1.0779	3	1	228.8	EIDSIDSK(1)SELAHR	1.4725	2	1	85.536	EIDSIDSK(1)SELAHR	1.8778	3	1	107.65	EIDSIDSK(1)SELAHR	1.1476	3	1	54.871	EIDSIDSK(1)SELAHR	1.3444	3	1
TERG_12700T0	1279	K	Fatty acid synthase alpha subunit FasA, putative	104.59	APTPVSK(1)TESTK	1.4514	2	1	101.53	APTPVSK(1)TESTK	2.329	2	1	96.059	APTPVSK(1)TESTK	0.99732	2	1	84.365	APTPVSK(1)TESTK	0.77929	2	1	91.62	APTPVSK(1)TESTK	-0.10891	2	1	89.231	APTPVSK(1)TESTK	0.5997	2	1
TERG_12700T0	1259	K	Fatty acid synthase alpha subunit FasA, putative											129.63	VEYNDK(1)ESK	1.6624	2	1	109.29	VEYNDK(1)ESK	0.79297	2	1	88.495	VEYNDK(1)ESK	0.42782	2	1	60.064	VEYNDK(1)ESK	0.18378	2	1
TERG_12700T0	1148	K	Fatty acid synthase alpha subunit FasA, putative	124.6	NADNIDK(1)VMEK	-0.28333	2	1	107.97	NADNIDK(1)VMEK	-0.013506	2	1	148.13	NADNIDK(1)VMEK	-0.081478	2	1	93.162	NADNIDK(1)VMEK	-1.9628	2	1	140.91	NADNIDK(1)VMEK	-0.40597	2	1	104.24	NADNIDK(1)VMEK	-0.93784	2	1
TERG_12670T2	29	K	Ubiquitin-like activating enzyme (UbaB), putative						48.442	VLK(1)NDYDSAK	1.449	2	1						47.361	VLK(1)NDYDSAK	-0.50351	2	1						57.293	VLK(1)NDYDSAK	-0.76989	2	1
TERG_12668T0	391	K	Vacuolar protein sorting protein (VPS11), putative											43.401	SYISAK(1)DTQGVIK	1.8616	2	1	80.96	SYISAK(1)DTQGVIK	-0.43808	2	1	135.5	SYISAK(1)DTQGVIK	-0.067725	2	1	98.942	SYISAK(1)DTQGVIK	-0.60622	2	1
TERG_12633T0	83	K	Conserved lysine-rich protein, putative	80.688	APGLVK(1)SFR	1.1165	2	1	90.906	APGLVK(1)SFR	0.49648	2	1	105.94	APGLVK(1)SFR	2.097	2	1	92.051	APGLVK(1)SFR	-1.1298	2	1	101.9	APGLVK(1)SFR	-0.041537	2	1	113.66	APGLVK(1)SFR	-0.42209	2	1
TERG_12633T0	77	K	Conserved lysine-rich protein, putative	144.68	EITPATDGQLGYK(1)APGLVK	0.99636	3	1	131.84	EITPATDGQLGYK(1)APGLVK	-1.5199	3	1	146.42	EITPATDGQLGYK(1)APGLVK	-0.53257	3	1	132.25	EITPATDGQLGYK(1)APGLVK	-1.0656	3	1	127.97	EITPATDGQLGYK(1)APGLVK	0.13652	2	1	105.89	EITPATDGQLGYK(1)APGLVK	1.1986	2	1
TERG_12633T0	64	K	Conserved lysine-rich protein, putative	177.6	EEPAPK(1)EITPATDGQLGYK	1.6046	3	1	160.76	EEPAPK(1)EITPATDGQLGYK	0.27788	3	1	197.38	EEPAPK(1)EITPATDGQLGYK	0.48455	3	1	197.38	EEPAPK(1)EITPATDGQLGYK	0.48784	2	1	169.58	EEPAPK(1)EITPATDGQLGYK	0.019062	3	1	151.03	EEPAPK(1)EITPATDGQLGYK	-0.40518	3	1
TERG_12633T0	58	K	Conserved lysine-rich protein, putative	172.93	AAEEAPAAEEPAK(1)EEPAPK	-0.70998	2	1	148.15	AAEEAPAAEEPAK(1)EEPAPK	2.0021	3	1	162.64	AAEEAPAAEEPAK(1)EEPAPK	-0.30144	2	1	162.82	AAEEAPAAEEPAK(1)EEPAPK	-0.45802	2	1	161.75	AAEEAPAAEEPAK(1)EEPAPK	-0.6572	2	1	166.36	AAEEAPAAEEPAK(1)EEPAPK	-0.59185	2	1
TERG_12633T0	210	K	Conserved lysine-rich protein, putative	132.08	EEIVGGEGYK(1)SELEK	-0.58387	2	1	146.27	EEIVGGEGYK(1)SELEK	-0.88182	2	1	104.86	EEIVGGEGYK(1)SELEK	-2.0745	2	1	200.97	EEIVGGEGYK(1)SELEK	0.38749	2	1	191.52	EEIVGGEGYK(1)SELEK	1.0357	2	1	201.76	EEIVGGEGYK(1)SELEK	-0.60483	2	1
TERG_12633T0	200	K	Conserved lysine-rich protein, putative	120.6	AAK(1)EEIVGGEGYK	-0.82493	2	1	123.28	AAK(1)EEIVGGEGYK	-0.27478	2	1	123.28	AAK(1)EEIVGGEGYK	-0.055873	2	1	129.37	AAK(1)EEIVGGEGYK	-0.54443	3	1	129.54	AAK(1)EEIVGGEGYK	-0.42844	3	1	123.28	AAK(1)EEIVGGEGYK	-0.27031	3	1
TERG_12633T0	197	K	Conserved lysine-rich protein, putative	60.91	SAEGK(1)AAK	0.14774	2	1	73.665	SAEGK(1)AAK	-0.055986	2	1	62.546	SAEGK(1)AAK	0.37678	2	1	87.554	SAEGK(1)AAK	-0.62902	2	1	58.981	SAEGK(1)AAK	-1.1175	2	1	84.946	SAEGK(1)AAK	0.40551	2	1
TERG_12633T0	192	K	Conserved lysine-rich protein, putative	146.84	DSWIAAIEAK(1)SAEGK	-1.6957	3	1	132.08	DSWIAAIEAK(1)SAEGK	-1.3606	3	1	141	DSWIAAIEAK(1)SAEGK	-1.1667	3	1											160.87	DSWIAAIEAK(1)SAEGK	-0.98223	3	1
TERG_12633T0	171	K	Conserved lysine-rich protein, putative	113.47	LHGQK(1)HTFQATDADER	-1.0766	3	1	98.281	LHGQK(1)HTFQATDADER	-0.33753	3	1	104.2	LHGQK(1)HTFQATDADER	0.11463	3	1	133.86	LHGQK(1)HTFQATDADER	0.55184	3	1	127.3	LHGQK(1)HTFQATDADER	-0.40709	3	1	132.51	LHGQK(1)HTFQATDADER	-0.49842	3	1
TERG_12633T0	166	K	Conserved lysine-rich protein, putative	48.532	DGSNEFIFK(1)LHGQK	-0.33971	3	1	186.94	DGSNEFIFK(1)LHGQK	-0.70938	2	1	143.98	DGSNEFIFK(1)LHGQK	-0.4401	3	1	136.24	DGSNEFIFK(1)LHGQK	0.97768	3	1	218.45	DGSNEFIFK(1)LHGQK	0.5484	3	1	198.37	DGSNEFIFK(1)LHGQK	0.27401	2	1
TERG_12633T0	157	K	Conserved lysine-rich protein, putative	135.62	ANPAGIINLSDVTDIAK(1)DGSNEFIFK	-1.7301	3	1																149.07	ANPAGIINLSDVTDIAK(1)DGSNEFIFK	-0.60712	3	1	145.14	ANPAGIINLSDVTDIAK(1)DGSNEFIFK	-1.7282	3	1
TERG_12633T0	135	K	Conserved lysine-rich protein, putative	134.44	GLLFFAK(1)R	-2.5947	2	1						119.57	GLLFFAK(1)R	0.12927	2	1	81.784	GLLFFAK(1)R	1.3725	2	1	121.29	GLLFFAK(1)R	-1.1729	2	1	135.87	GLLFFAK(1)R	-0.87021	2	1
TERG_12571T0	83	K	ATP dependent RNA helicase (Dob1), putative	112.02	LAFNDNSEK(1)EMVSK	0.16364	2	1											128.85	LAFNDNSEK(1)EMVSK	0.17055	2	1						137.93	LAFNDNSEK(1)EMVSK	-0.44966	2	1
TERG_12537T0	376	K	Rho guanyl nucleotide exchange factor, putative	74.415	VDAK(1)LAR	0.21792	2	1											57.281	VDAK(1)LAR	-0.6205	2	1	76.035	VDAK(1)LAR	0.14171	2	1	63.306	VDAK(1)LAR	-0.20101	2	1
TERG_12536T0	377	K	Rho guanyl nucleotide exchange factor, putative	81.296	VEDWK(1)ALK	2.1008	2	1						82.452	VEDWK(1)ALK	2.0446	2	1	93.374	VEDWK(1)ALK	1.4309	2	1	82.452	VEDWK(1)ALK	1.1383	2	1	91.318	VEDWK(1)ALK	1.0896	2	1
TERG_12535T0	400	K	Glycerol-3-phosphate acyltransferase Sct1, putative	95.523	SVLDYNK(1)QLR	-0.16196	2	1	96.143	SVLDYNK(1)QLR	1.4482	2	1	96.665	SVLDYNK(1)QLR	-0.3812	2	1	70.399	SVLDYNK(1)QLR	0.90974	2	1	77.533	SVLDYNK(1)QLR	0.53782	2	1
TERG_12534T0	62	K	Glycerol-3-phosphate acyltransferase Sct1, putative	89.663	VVSNPFK(1)DTIFR	1.0004	2	1						74.78	VVSNPFK(1)DTIFR	-2.8947	2	1	134.49	VVSNPFK(1)DTIFR	-1.9793	2	1	130.56	VVSNPFK(1)DTIFR	-1.2006	2	1	148.18	VVSNPFK(1)DTIFR	-1.8769	2	1
TERG_12467T0	131	K	Oxysterol binding protein (Osh7), putative	117.86	NQDLATEEK(1)TK	-2.1609	2	1	122.33	NQDLATEEK(1)TK	-1.2202	2	1	111.94	NQDLATEEK(1)TK	-1.679	2	1	85.522	NQDLATEEK(1)TK	0.41413	2	1	85.522	NQDLATEEK(1)TK	-0.24663	2	1	70.54	NQDLATEEK(1)TK	-0.30447	2	1
TERG_12445T0	67	K	CFIA complex component Rna14, putative	104.39	EEDLASYK(1)QR	-0.57104	2	1						74.533	EEDLASYK(1)QR	0.38322	2	1	196.52	EEDLASYK(1)QR	0.61326	2	1	182.39	EEDLASYK(1)QR	-0.3421	2	1	166.07	EEDLASYK(1)QR	0.42893	2	1
TERG_12427T0	53	K	T-complex protein 1, theta subunit, putative	95.311	NK(1)IVINHLQK	0.14235	2	1						94.909	NK(1)IVINHLQK	0.928	2	1	97.965	NK(1)IVINHLQK	-1.0366	3	1	106.88	NK(1)IVINHLQK	0.91173	2	1	140.45	NK(1)IVINHLQK	-0.34629	3	1
TERG_12427T0	206	K	T-complex protein 1, theta subunit, putative	109.44	VVK(1)IMGGSLEQSR	1.7986	2	1	123.28	VVK(1)IMGGSLEQSR	1.879	2	1						104.41	VVK(1)IMGGSLEQSR	-0.34211	2	1	125.03	VVK(1)IMGGSLEQSR	-2.8948	3	1	129.37	VVK(1)IMGGSLEQSR	-0.5109	2	1
TERG_12427T0	164	K	T-complex protein 1, theta subunit, putative	90.696	ALK(1)TVIGSK	0.40234	2	1											89.029	ALK(1)TVIGSK	0.032986	2	1	99.013	ALK(1)TVIGSK	0.45662	2	1	81.263	ALK(1)TVIGSK	0.5475	2	1
TERG_12427T0	15	K	T-complex protein 1, theta subunit, putative	152.48	APNAGLFK(1)QGYQSHDSEDGAVIR	-0.46285	3	1	152.48	APNAGLFK(1)QGYQSHDSEDGAVIR	0.27802	3	1	138.09	APNAGLFK(1)QGYQSHDSEDGAVIR	1.589	3	1	150.36	APNAGLFK(1)QGYQSHDSEDGAVIR	1.6462	3	1	136.64	APNAGLFK(1)QGYQSHDSEDGAVIR	0.11041	3	1	122.18	APNAGLFK(1)QGYQSHDSEDGAVIR	0.34323	3	1
TERG_12421T0	116	K	SPX domain protein	119.87	NEAVAQETLSK(1)LDR	-0.097171	2	1	144.55	NEAVAQETLSK(1)LDR	0.87906	2	1	135.86	NEAVAQETLSK(1)LDR	0.34302	2	1	155.37	NEAVAQETLSK(1)LDR	0.89695	2	1	166.64	NEAVAQETLSK(1)LDR	1.0392	2	1	186.69	NEAVAQETLSK(1)LDR	1.5566	2	1
TERG_12406T0	72	K	snRNA cap binding complex subunit (Gcr3), putative											80.69	LLAIGPK(1)SDAAR	-0.16891	2	1	60.161	LLAIGPK(1)SDAAR	0.37909	2	1	98.105	LLAIGPK(1)SDAAR	-0.75066	2	1	63.091	LLAIGPK(1)SDAAR	-0.512	2	1
TERG_12405T0	137	K	Cap binding protein						56.548	EPLAQK(1)EPK	0.24408	2	1	47.561	EPLAQK(1)EPK	-0.87369	2	1	69.275	EPLAQK(1)EPK	2.0981	2	1	70.389	EPLAQK(1)EPK	2.2302	2	1
TERG_12367T0	99	K	Phosphodiesterase	128.57	EK(1)IISNR	0.56643	2	1											137.18	EK(1)IISNR	-0.43418	2	1						151.29	EK(1)IISNR	-0.36281	2	1
TERG_12367T0	94	K	Phosphodiesterase						180.06	GNVGFIFTNGDLK(1)EIR	2.0159	3	1	185.27	GNVGFIFTNGDLK(1)EIR	-0.02244	3	1	164.15	GNVGFIFTNGDLK(1)EIR	-0.2105	3	1	160.81	GNVGFIFTNGDLK(1)EIR	2.6637	2	1	163.64	GNVGFIFTNGDLK(1)EIR	1.099	2	1
TERG_12367T0	8	K	Phosphodiesterase						55.261	SEAK(1)AAYFDK	-0.052853	2	1						73.632	SEAK(1)AAYFDK	-0.95337	2	1	52.247	SEAK(1)AAYFDK	-0.59886	2	1	67.08	SEAK(1)AAYFDK	-0.8141	2	1
TERG_12367T0	64	K	Phosphodiesterase	148.52	ALK(1)GFISENPEYER	-0.072077	3	1	169.79	ALK(1)GFISENPEYER	-0.22177	3	1	182.33	ALK(1)GFISENPEYER	-0.16563	3	1	175.15	ALK(1)GFISENPEYER	-0.88213	2	1	155.43	ALK(1)GFISENPEYER	-1.1548	2	1	178.67	ALK(1)GFISENPEYER	-0.62919	3	1
TERG_12367T0	55	K	Phosphodiesterase	139.86	GQGVVLMGK(1)NTMVR	0.44318	2	1	158.52	GQGVVLMGK(1)NTMVR	0.42517	2	1	148.52	GQGVVLMGK(1)NTMVR	-0.59881	2	1	131.08	GQGVVLMGK(1)NTMVR	-0.44663	2	1	58.079	GQGVVLMGK(1)NTMVR	-1.4169	2	1
TERG_12367T0	14	K	Phosphodiesterase	82.452	AAYFDK(1)LK	-1.1232	1	1	83.313	AAYFDK(1)LK	-0.023681	1	1	93.374	AAYFDK(1)LK	-0.60368	1	1	84.498	AAYFDK(1)LK	0.16923	2	1	81.296	AAYFDK(1)LK	1.4362	2	1	82.452	AAYFDK(1)LK	0.8518	2	1
TERG_12361T0	205	K	mRNA binding post-transcriptional regulator (Csx1), putative	105.52	ISTATPK(1)NK	1.7991	2	1						94.309	ISTATPK(1)NK	2.1373	2	1	93.649	ISTATPK(1)NK	0.22744	2	1	83.948	ISTATPK(1)NK	0.57305	2	1
TERG_12361T0	156	K	mRNA binding post-transcriptional regulator (Csx1), putative											79.346	SAK(1)IMTDPITGLSR	-2.1432	2	1	120.7	SAK(1)IMTDPITGLSR	-1.4098	2	1	103.79	SAK(1)IMTDPITGLSR	-0.50553	2	1	125.97	SAK(1)IMTDPITGLSR	-1.0686	2	1
TERG_12353T0	42	K	Unknown											83.204	THAHEFLEK(1)FQK	-1.5995	3	1	90.793	THAHEFLEK(1)FQK	-1.9123	3	1	106.79	THAHEFLEK(1)FQK	-0.77441	3	1	96.82	THAHEFLEK(1)FQK	-0.52207	3	1
TERG_12352T3	402	K	mRNA transport regulator (Mtr10), putative						125.22	IMNLANNAK(1)DEDGQK	1.117	2	1						180.3	IMNLANNAK(1)DEDGQK	0.91049	2	1	175.15	IMNLANNAK(1)DEDGQK	-0.51887	2	1	214.47	IMNLANNAK(1)DEDGQK	0.1153	2	1
TERG_12335T0	845	K	Proliferating cell nuclear antigen	44.704	ATSLSSK(1)VR	3.3053	2	1											79.986	ATSLSSK(1)VR	1.529	2	1	93.598	ATSLSSK(1)VR	1.8427	2	1	83.647	ATSLSSK(1)VR	1.1373	2	1
TERG_12335T0	634	K	Proliferating cell nuclear antigen	93.649	LEEAAMLK(1)K	-0.70889	2	1	93.649	LEEAAMLK(1)K	-1.0188	2	1	105.52	LEEAAMLK(1)K	-0.91949	2	1	71.451	LEEAAMLK(1)K	-1.1543	2	1	91.087	LEEAAMLK(1)K	-0.61794	2	1	83.998	LEEAAMLK(1)K	0.32601	2	1
TERG_12329T0	222	K	DSB repair complex subunit Ku70, putative	93.928	AHYEK(1)GTLNK	1.1623	2	1						115.89	AHYEK(1)GTLNK	-0.53255	2	1	158.08	AHYEK(1)GTLNK	-0.47564	2	1	136.96	AHYEK(1)GTLNK	-0.47639	2	1	172.8	AHYEK(1)GTLNK	-0.67373	2	1
TERG_12308T0	678	K	Transcription factor (Sin3), putative											53.773	HIQHEIQTK(1)FEEGR	-0.27628	3	1	80.632	HIQHEIQTK(1)FEEGR	-1.9983	3	1	114.21	HIQHEIQTK(1)FEEGR	-1.359	3	1	143.93	HIQHEIQTK(1)FEEGR	-1.4537	3	1
TERG_12303T0	1228	K	Myosin-1	41.796	VVK(1)DPAVPR	-1.1276	2	1	48.602	VVK(1)DPAVPR	-0.99465	2	1											48.423	VVK(1)DPAVPR	-0.59322	2	1
TERG_12269T0	99	K	Curved DNA-binding protein (42 kDa protein)	61.56	QTLSEIVK(1)K	-0.80557	2	1	77.662	QTLSEIVK(1)K	-1.6109	2	1	57.55	QTLSEIVK(1)K	-0.74496	2	1	77.662	QTLSEIVK(1)K	0.014987	2	1	63.184	QTLSEIVK(1)K	-0.33644	2	1	70.028	QTLSEIVK(1)K	0.32246	2	1
TERG_12269T0	86	K	Curved DNA-binding protein (42 kDa protein)						56.432	TTTTYILK(1)R	1.0543	2	1						95.502	TTTTYILK(1)R	-1.0501	2	1	83.948	TTTTYILK(1)R	-0.62869	2	1	84.615	TTTTYILK(1)R	0.19719	2	1
TERG_12269T0	67	K	Curved DNA-binding protein (42 kDa protein)	86.794	VK(1)TLEHR	-0.48062	2	1	86.794	VK(1)TLEHR	-1.301	2	1	85.212	VK(1)TLEHR	-0.64789	2	1	98.997	VK(1)TLEHRPTLHR	1.1115	4	1	99.5	VK(1)TLEHRPTLHR	1.0113	4	1	89.296	VK(1)TLEHRPTLHR	0.64144	4	1
TERG_12269T0	21	K	Curved DNA-binding protein (42 kDa protein)	110.18	YK(1)TAAQISHK	0.87086	2	1	104.43	YK(1)TAAQISHK	-0.058253	2	1	103.08	YK(1)TAAQISHK	-0.042455	2	1	98.754	YK(1)TAAQISHK	0.13825	2	1	90.306	YK(1)TAAQISHK	0.34687	2	1	110.84	YK(1)TAAQISHK	0.32169	2	1
TERG_12269T0	193	K	Curved DNA-binding protein (42 kDa protein)	103.19	PLAK(1)STGSK	-0.86907	2	1	87.806	PLAK(1)STGSK	-0.62188	2	1	91.265	PLAK(1)STGSK	-0.26454	2	1	119.75	PLAK(1)STGSK	2.1025	2	1	109.44	PLAK(1)STGSK	2.1208	2	1	131.5	PLAK(1)STGSK	0.5749	2	1
TERG_12269T0	171	K	Curved DNA-binding protein (42 kDa protein)	107.82	LAAPPPLDLEK(1)VQSDK	-0.23257	3	1	117	LAAPPPLDLEK(1)VQSDK	0.63581	3	1	128.06	LAAPPPLDLEK(1)VQSDK	-0.22697	3	1	128.06	LAAPPPLDLEK(1)VQSDK	1.0342	3	1	136.39	LAAPPPLDLEK(1)VQSDK	1.366	3	1	155.57	LAAPPPLDLEK(1)VQSDK	1.3297	3	1
TERG_12269T0	118	K	Curved DNA-binding protein (42 kDa protein)	95.618	AGK(1)VGVVECVR	0.21207	2	1	49.632	AGK(1)VGVVECVR	-1.3215	2	1	75.819	AGK(1)VGVVECVR	-0.52574	2	1											56.087	AGK(1)VGVVECVR	-0.72598	2	1
TERG_12251T0	183	K	GTP-binding protein	55.902	AFDK(1)AFK	1.0288	2	1						71.296	AFDK(1)AFK	0.094192	2	1	56.547	AFDK(1)AFK	0.61604	2	1						51.335	AFDK(1)AFK	0.41226	2	1
TERG_12247T0	77	K	Vacuolar ATP synthase subunit H, putative	92.19	ILDEDGGSLPK(1)K	0.21711	2	1	77.185	ILDEDGGSLPK(1)K	1.3122	2	1	85.554	ILDEDGGSLPK(1)K	0.8362	2	1	85.554	ILDEDGGSLPK(1)K	0.96709	2	1	86.772	ILDEDGGSLPK(1)K	0.56792	2	1	86.772	ILDEDGGSLPK(1)K	0.17511	2	1
TERG_12247T0	31	K	Vacuolar ATP synthase subunit H, putative						61.78	EMLDEYTK(1)K	-0.95794	2	1	72.607	EMLDEYTK(1)K	-0.96412	2	1						99.815	EMLDEYTK(1)K	1.0569	2	1
TERG_12246T0	38	K	Vacuolar ATP synthase subunit H, putative	134.57	AGNITEEQLK(1)R	1.2155	2	1	125.72	AGNITEEQLK(1)R	1.9888	2	1						82.489	AGNITEEQLK(1)R	0.69539	2	1	74.53	AGNITEEQLK(1)R	-0.68304	2	1	73.9	AGNITEEQLK(1)R	-0.038365	2	1
TERG_12246T0	156	K	Vacuolar ATP synthase subunit H, putative	45.891	TSPK(1)DEVALPK	0.72493	2	1	41.684	TSPK(1)DEVALPK	1.65	2	1	42.031	TSPK(1)DEVALPK	-1.0011	2	1	63.473	TSPK(1)DEVALPK	0.52097	2	1	63.473	TSPK(1)DEVALPK	2.1264	2	1	51.286	TSPK(1)DEVALPK	0.026033	2	1
TERG_12232T0	276	K	DUF221 domain protein, putative	149.2	ALQK(1)GGEVDDPAAHGNIGEAESGSVAAR	0.037665	3	1	171.08	ALQK(1)GGEVDDPAAHGNIGEAESGSVAAR	0.67861	3	1	139.19	ALQK(1)GGEVDDPAAHGNIGEAESGSVAAR	0.020293	3	1	112.39	ALQK(1)GGEVDDPAAHGNIGEAESGSVAAR	0.87032	3	1	129.72	ALQK(1)GGEVDDPAAHGNIGEAESGSVAAR	-0.045249	3	1	92.924	ALQK(1)GGEVDDPAAHGNIGEAESGSVAAR	-0.65661	3	1
TERG_12232T0	243	K	DUF221 domain protein, putative	126.55	ELEK(1)LVEER	0.18595	2	1	98.044	ELEK(1)LVEER	-1.0301	2	1	98.044	ELEK(1)LVEER	1.7028	2	1	121.64	ELEK(1)LVEER	1.1645	2	1	99.257	ELEK(1)LVEER	-0.94146	2	1	119.75	ELEK(1)LVEER	-0.84156	2	1
TERG_12232T0	239	K	DUF221 domain protein, putative											96.371	NVWLVTDVK(1)ELEK	3.3264	2	1	138.35	NVWLVTDVK(1)ELEK	1.3199	3	1	130.78	NVWLVTDVK(1)ELEK	-0.3996	2	1	156	NVWLVTDVK(1)ELEK	2.4901	2	1
TERG_12232T0	228	K	DUF221 domain protein, putative						71.614	AMYGNDK(1)VK	-0.31512	2	1	45.022	AMYGNDK(1)VK	-0.84225	2	1	71.614	AMYGNDK(1)VK	-0.80206	2	1	92.838	AMYGNDK(1)VK	-1.4467	2	1	82.287	AMYGNDK(1)VK	-0.45926	2	1
TERG_12231T0	272	K	DUF221 domain protein, putative						99.815	GK(1)IAWDEER	-1.0977	2	1	83.883	GK(1)IAWDEER	-0.67606	2	1	136.57	GK(1)IAWDEER	-0.55764	2	1	145.72	GK(1)IAWDEER	-0.010871	2	1	149.72	GK(1)IAWDEER	-0.25033	2	1
TERG_12231T0	270	K	DUF221 domain protein, putative	199.33	YIGITDEDATINDK(1)GK	-0.34075	2	1	171.81	YIGITDEDATINDK(1)GK	-0.4367	2	1	172.43	YIGITDEDATINDK(1)GK	0.85096	2	1	157.33	YIGITDEDATINDK(1)GK	-0.62875	2	1						184.02	YIGITDEDATINDK(1)GK	-0.97769	2	1
TERG_12184T0	413	K	COPI vesicle coat beta' subunit, putative	55.314	ESSTSVK(1)IFR	0.015346	2	1	54.259	ESSTSVK(1)IFR	1.4386	2	1	66.92	ESSTSVK(1)IFR	-1.3992	2	1	65.627	ESSTSVK(1)IFR	-1.0412	2	1	86.18	ESSTSVK(1)IFR	-2.4048	2	1	74.841	ESSTSVK(1)IFR	-0.039138	2	1
TERG_12184T0	211	K	COPI vesicle coat beta' subunit, putative	92.611	TVK(1)VWDYTTK	2.4119	2	1						97.734	TVK(1)VWDYTTK	4.3673	2	1						79.201	TVK(1)VWDYTTK	0.1048	2	1
TERG_12184T0	208	K	COPI vesicle coat beta' subunit, putative	92.412	GVNHVEYYPQADKPYLLTTSDDK(1)TVK	1.964	4	0.999996	94.837	GVNHVEYYPQADKPYLLTTSDDK(1)TVK	0.93826	4	0.999999	74.005	GVNHVEYYPQADKPYLLTTSDDK(1)TVK	1.8364	4	0.999981	92.463	GVNHVEYYPQADKPYLLTTSDDK(1)TVK	-0.10311	4	0.999999	99.836	GVNHVEYYPQADKPYLLTTSDDK(1)TVK	-0.54552	4	0.999998
TERG_12183T0	92	K	COPI vesicle coat beta' subunit, putative	66.073	DQMNK(1)IAR	-0.5675	2	1	63.565	DQMNK(1)IAR	2.9012	2	1	77.282	DQMNK(1)IAR	1.3696	2	1	69.598	DQMNK(1)IAR	-1.6102	2	1	95.605	DQMNK(1)IAR	-1.7726	2	1	67.494	DQMNK(1)IAR	-1.6403	2	1
TERG_12183T0	186	K	COPI vesicle coat beta' subunit, putative	161.87	DSAGLQK(1)LAEQAK	0.47211	2	1	94.287	DSAGLQK(1)LAEQAK	0.23853	2	1	124.45	DSAGLQK(1)LAEQAK	1.7589	2	1	69.345	DSAGLQK(1)LAEQAK	0.67812	2	1	44.989	DSAGLQK(1)LAEQAK	1.3294	2	1	64.499	DSAGLQK(1)LAEQAK	0.58463	2	1
TERG_12169T0	97	K	Nup133 nucleoporin, putative						66.568	EYK(1)DDVTR	1.1151	2	1	70.816	EYK(1)DDVTR	0.17883	2	1	80.787	EYK(1)DDVTR	0.24877	2	1	74.92	EYK(1)DDVTR	-0.11857	2	1	72.928	EYK(1)DDVTR	-0.38983	2	1
TERG_12169T0	146	K	Nup133 nucleoporin, putative											106.93	ILTELATQHETNLWSK(1)R	1.619	3	1	168.05	ILTELATQHETNLWSK(1)R	3.4651	3	1						61.87	ILTELATQHETNLWSK(1)R	2.2445	3	1
TERG_12157T0	501	K	PQ loop repeat protein	66.429	FVK(1)GSTR	-0.24751	2	1	74.929	FVK(1)GSTR	0.13135	2	1	80.229	FVK(1)GSTR	0.096191	2	1	85.272	FVK(1)GSTR	0.36796	2	1	74.929	FVK(1)GSTR	1.2263	2	1	90.862	FVK(1)GSTR	0.32873	2	1
TERG_12157T0	332	K	PQ loop repeat protein	92.19	DIQSVSDLK(1)GGR	-0.80725	2	1	98.105	DIQSVSDLK(1)GGR	-0.86907	2	1	110.98	DIQSVSDLK(1)GGR	0.1284	2	1	125.54	DIQSVSDLK(1)GGR	0.026549	2	1	136.7	DIQSVSDLK(1)GGR	0.72253	2	1	122.39	DIQSVSDLK(1)GGR	-0.52418	2	1
TERG_12157T0	294	K	PQ loop repeat protein	74.173	PQLEK(1)GEK	0.48595	2	1	104.48	PQLEK(1)GEK	0.50072	2	1	76.572	PQLEK(1)GEK	-0.7206	2	1	85.862	PQLEK(1)GEK	0.18504	2	1	69.375	PQLEK(1)GEK	1.5258	2	1	117.01	PQLEK(1)GEK	0.61104	2	1
TERG_12154T0	955	K	Aminopeptidase, putative	148.18	FFSDK(1)DQEGYDR	-0.47615	2	1	155.88	FFSDK(1)DQEGYDR	-0.83651	2	1	158.42	FFSDK(1)DQEGYDR	-0.3509	2	1	165.35	FFSDK(1)DQEGYDR	0.16123	2	1	147.72	FFSDK(1)DQEGYDR	1.4349	2	1	168.02	FFSDK(1)DQEGYDR	-0.22496	2	1
TERG_12154T0	946	K	Aminopeptidase, putative	164.68	YADKEVEK(1)DITK	-0.029905	2	1	150.11	YADKEVEK(1)DITK	-1.977	2	1	142.1	EVEK(1)DITK	1.0314	2	1	201.48	YADKEVEK(1)DITK	-0.61529	2	1	222.81	YADKEVEK(1)DITK	0.12085	2	1	162.48	YADKEVEK(1)DITK	-1.04	2	1
TERG_12154T0	942	K	Aminopeptidase, putative	88.177	YADK(1)EVEK	-0.093824	2	1	99.815	YADK(1)EVEK	-0.11361	2	1	91.087	YADK(1)EVEK	0.63962	2	1	125.82	YADK(1)EVEK	0.24291	2	1	123.16	YADK(1)EVEK	0.84165	2	1	114.89	YADK(1)EVEK	0.077977	2	1
TERG_12154T0	938	K	Aminopeptidase, putative	76.228	LSLIK(1)YADK	1.8706	2	1	60.167	LSLIK(1)YADK	-0.30459	2	1	58.592	LSLIK(1)YADK	1.8158	2	1	96.665	LSLIK(1)YADK	1.0309	2	1	86.882	LSLIK(1)YADK	0.62566	2	1	99.855	LSLIK(1)YADK	0.10408	2	1
TERG_12154T0	925	K	Aminopeptidase, putative	207.29	LGANK(1)VLLQR	-0.57969	2	1	163.32	LGANK(1)VLLQR	-0.33255	2	1	182.76	LGANK(1)VLLQR	-0.052002	2	1	166.09	LGANK(1)VLLQR	-0.87417	2	1	193.1	LGANK(1)VLLQR	-0.87323	2	1	166.09	LGANK(1)VLLQR	0.92835	2	1
TERG_12154T0	920	K	Aminopeptidase, putative						64.927	IEEK(1)LGANK	-0.31378	2	1						119.68	IEEK(1)LGANK	0.3756	2	1	86.898	IEEK(1)LGANK	-0.096832	2	1	128.27	IEEK(1)LGANK	0.81419	2	1
TERG_12154T0	901	K	Aminopeptidase, putative	102.07	VSGQDVHTGGSGLAANPK(1)GR	0.043078	3	1	121.47	VSGQDVHTGGSGLAANPK(1)GR	0.29178	3	1	125.77	VSGQDVHTGGSGLAANPK(1)GR	-0.58615	3	1	118.23	VSGQDVHTGGSGLAANPK(1)GR	-0.53583	3	1	78.779	VSGQDVHTGGSGLAANPK(1)GR	0.25389	3	1	100.39	VSGQDVHTGGSGLAANPK(1)GR	0.72275	3	1
TERG_12154T0	816	K	Aminopeptidase, putative	74.853	AWADGDK(1)SAIHTNLR	-0.39691	3	1											163.8	AWADGDK(1)SAIHTNLR	1.4587	2	1	157.58	AWADGDK(1)SAIHTNLR	-0.85777	2	1	130.47	AWADGDK(1)SAIHTNLR	1.7311	2	1
TERG_12154T0	809	K	Aminopeptidase, putative	75.509	FK(1)AWADGDK	-0.83373	2	1	65.719	FK(1)AWADGDK	0.93792	2	1	64.692	FK(1)AWADGDK	0.79133	2	1	86.898	FK(1)AWADGDK	-0.8453	2	1	98.048	FK(1)AWADGDK	-0.86039	2	1	86.898	FK(1)AWADGDK	-0.58507	2	1
TERG_12154T0	805	K	Aminopeptidase, putative	107.53	SGHEGTVAEAK(1)R	-1.0545	3	1	112.44	SGHEGTVAEAK(1)R	-0.49799	3	1	111.79	SGHEGTVAEAK(1)R	-0.15872	3	1	166.7	SGHEGTVAEAK(1)R	-1.4703	3	1	132.86	SGHEGTVAEAK(1)R	-1.1872	2	1	126.5	SGHEGTVAEAK(1)R	-0.78046	2	1
TERG_12154T0	752	K	Aminopeptidase, putative	75.764	SIFGTHEAISK(1)GLK	-0.37778	3	1	139.73	SIFGTHEAISK(1)GLK	0.66799	2	1	109.1	SIFGTHEAISK(1)GLK	0.89894	2	1	203.85	SIFGTHEAISK(1)GLK	1.7166	2	1	182.02	SIFGTHEAISK(1)GLK	-0.52594	3	1	118.08	SIFGTHEAISK(1)GLK	-0.17105	2	1
TERG_12154T0	680	K	Aminopeptidase, putative	82.75	LVK(1)FGDSR	0.12152	2	1	72.879	LVK(1)FGDSR	0.2712	2	1	90.709	LVK(1)FGDSR	-0.30216	2	1	106.91	LVK(1)FGDSR	-1.1345	2	1	90.709	LVK(1)FGDSR	0.10269	2	1	87.639	LVK(1)FGDSR	-0.36317	2	1
TERG_12154T0	663	K	Aminopeptidase, putative	151.04	VNK(1)DQCGFYHTNYPQDR	-0.67449	3	1	167.29	VNK(1)DQCGFYHTNYPQDR	-0.22331	3	1	164.01	VNK(1)DQCGFYHTNYPQDR	-0.45649	3	1	176.49	VNK(1)DQCGFYHTNYPQDR	-0.81343	3	1	83.964	VNK(1)DQCGFYHTNYPQDR	-1.8378	3	1	114.96	VNK(1)DQCGFYHTNYPQDR	-0.47575	3	1
TERG_12154T0	660	K	Aminopeptidase, putative	140.77	SDSVADINCSEFYK(1)VNK	1.2634	2	1	140.22	SDSVADINCSEFYK(1)VNK	-1.9326	3	1	150.39	SDSVADINCSEFYK(1)VNK	0.50171	2	1	179.14	SDSVADINCSEFYK(1)VNK	0.51813	2	1	144.97	SDSVADINCSEFYK(1)VNK	1.401	2	1	147.83	SDSVADINCSEFYK(1)VNK	-0.51178	2	1
TERG_12154T0	634	K	Aminopeptidase, putative	96.604	SGPK(1)AENANVR	0.53264	2	1	103.69	SGPK(1)AENANVR	0.39527	2	1	119.03	SGPK(1)AENANVR	0.53212	2	1	70.195	SGPK(1)AENANVR	0.79743	2	1	123.67	SGPK(1)AENANVR	-0.074618	2	1	117.09	SGPK(1)AENANVR	2.6325	2	1
TERG_12154T0	545	K	Aminopeptidase, putative											91.355	MLSSHLGQEVFLK(1)GVAK	1.5236	3	1	119.47	MLSSHLGQEVFLK(1)GVAK	1.0285	3	1	118.31	MLSSHLGQEVFLK(1)GVAK	1.6512	3	1	127.61	MLSSHLGQEVFLK(1)GVAK	-0.12232	3	1
TERG_12154T0	423	K	Aminopeptidase, putative	146.77	TTAVLFEEGK(1)SDEK	-0.34257	2	1	148.48	TTAVLFEEGK(1)SDEK	-0.23759	2	1	140.31	TTAVLFEEGK(1)SDEK	-0.32605	2	1	185.2	TTAVLFEEGK(1)SDEK	-0.20284	2	1	199.31	TTAVLFEEGK(1)SDEK	0.66218	2	1	169.04	TTAVLFEEGK(1)SDEK	0.39169	2	1
TERG_12154T0	189	K	Aminopeptidase, putative	122.13	DGSAASK(1)AIEISYDR	1.7702	2	1	199.37	DGSAASK(1)AIEISYDR	-0.37459	2	1	180.27	DGSAASK(1)AIEISYDR	0.98988	2	1	47.478	DGSAASK(1)AIEISYDR	1.9328	2	1	86.873	DGSAASK(1)AIEISYDR	2.8694	2	1	60.734	DGSAASK(1)AIEISYDR	2.1845	2	1
TERG_12154T0	182	K	Aminopeptidase, putative	153.06	AIDVQLAEISAK(1)DGSAASK	1.085	2	1	165.17	AIDVQLAEISAK(1)DGSAASK	2.0148	3	1	137.89	AIDVQLAEISAK(1)DGSAASK	1.9381	3	1	94.632	AIDVQLAEISAK(1)DGSAASK	-0.50644	3	1	175.33	AIDVQLAEISAK(1)DGSAASK	0.011097	2	1	185.09	AIDVQLAEISAK(1)DGSAASK	-1.2618	2	1
TERG_12154T0	1133	K	Aminopeptidase, putative	86.288	LLVGNK(1)SDMEDK	-0.18861	2	1	109.72	LLVGNK(1)SDMEDK	0.25541	2	1	96.745	LLVGNK(1)SDMEDK	-2.3701	2	1	130.16	LLVGNK(1)SDMEDK	-1.5546	2	1	120.55	LLVGNK(1)SDMEDK	-1.0855	2	1	134.75	LLVGNK(1)SDMEDK	0.81324	2	1
TERG_12154T0	1127	K	Aminopeptidase, putative	84.734	YATQGVNK(1)LLVGNK	0.019773	2	1	115.57	YATQGVNK(1)LLVGNK	0.082791	2	1	127.02	YATQGVNK(1)LLVGNK	-0.19319	2	1	67.634	YATQGVNK(1)LLVGNK	0.40711	3	1	82.85	YATQGVNK(1)LLVGNK	0.844	2	1	60.345	YATQGVNK(1)LLVGNK	0.42839	2	1
TERG_12154T0	1066	K	Aminopeptidase, putative	49.189	TIELDGK(1)TVK	-1.011	2	1											77.744	TIELDGK(1)TVK	0.39254	2	1	80.102	TIELDGK(1)TVK	-0.19878	2	1	72.2	TIELDGK(1)TVK	0.22691	2	1
TERG_12154T0	1032	K	Aminopeptidase, putative						150.39	LLLIGDSGVGK(1)SCLLLR	-0.18554	2	1	130.01	LLLIGDSGVGK(1)SCLLLR	-0.0035589	2	1	70.783	LLLIGDSGVGK(1)SCLLLR	-3.4464	2	1
TERG_12062T0	116	K	Cytochrome P450 monooxygenase, putative											44.349	LLPK(1)DLAK	0.55608	2	1	51.346	LLPK(1)DLAK	0.37507	2	1						54.776	LLPK(1)DLAK	0.53627	2	1
TERG_12009T0	805	K	Protein transport protein (SEC31), putative						65.252	IQLATK(1)K	-2.6014	2	1																86.794	IQLATK(1)K	-1.1555	2	1
TERG_12009T0	797	K	Protein transport protein (SEC31), putative						78.078	YLSLLPDSHPAGGAAK(1)NR	-1.6734	3	1						65.231	YLSLLPDSHPAGGAAK(1)NR	-1.6019	3	1						95.662	YLSLLPDSHPAGGAAK(1)NR	-1.7281	3	1
TERG_12009T0	755	K	Protein transport protein (SEC31), putative	41.625	DK(0.047)PSDWK(0.953)LTSLYDK	0.73718	3	0.953241											175.38	DKPSDWK(1)LTSLYDK	-0.49099	2	1	167.18	DKPSDWK(1)LTSLYDK	0.72516	2	1	193.56	DKPSDWK(1)LTSLYDK	1.3625	2	1
TERG_12009T0	748	K	Protein transport protein (SEC31), putative	94.688	FVDAEK(0.954)DK(0.046)PSDWK	2.2969	3	0.953538	88.075	FVDAEK(0.963)DK(0.037)PSDWK	0.68118	3	0.962948	85.271	FVDAEK(0.991)DK(0.009)PSDWK	2.0315	3	0.990601	179.65	FVDAEK(1)DKPSDWK	-0.52132	2	0.999732	183.81	FVDAEK(1)DKPSDWK	-0.04995	2	0.999976	119.17	FVDAEK(0.999)DK(0.001)PSDWK	-0.89895	3	0.998903
TERG_12009T0	733	K	Protein transport protein (SEC31), putative	55.806	DFIEK(1)VTVFR	-0.31783	2	1											111.27	DFIEK(1)VTVFR	-0.38029	2	1	106.4	DFIEK(1)VTVFR	-0.50139	2	1	62.633	DFIEK(1)VTVFR	-1.1813	2	1
TERG_12009T0	579	K	Protein transport protein (SEC31), putative	123.79	ALEICLK(1)EDR	1.6949	2	1	102.52	ALEICLK(1)EDR	0.49091	2	1	91.549	ALEICLK(1)EDR	1.1276	2	1	98.04	ALEICLK(1)EDR	1.6486	2	1
TERG_12009T0	499	K	Protein transport protein (SEC31), putative	65.949	VEEK(0.988)EK(0.012)PSLAPPAGAR	0.11045	3	0.987729																40.754	VEEK(0.786)EK(0.214)PSLAPPAGAR	0.38259	3	0.786165	72.642	VEEK(0.975)EK(0.025)PSLAPPAGAR	0.4363	3	0.974922
TERG_12009T0	487	K	Protein transport protein (SEC31), putative	125.72	LGLK(1)TEESEEK	-0.91734	2	1	135.99	LGLK(1)TEESEEK	0.47141	2	1	160.18	LGLK(1)TEESEEK	-0.159	2	1	135.99	LGLK(1)TEESEEK	-0.027408	2	1	123.01	LGLK(1)TEESEEK	0.40069	2	1	141.08	LGLK(1)TEESEEK	0.062618	2	1
TERG_12009T0	446	K	Protein transport protein (SEC31), putative	53.756	TEEEK(1)SDWR	3.9455	2	1											106.88	TEEEK(1)SDWR	0.58958	2	1	96.665	TEEEK(1)SDWR	0.34727	2	1	95.523	TEEEK(1)SDWR	0.17422	2	1
TERG_12009T0	124	K	Protein transport protein (SEC31), putative	41.542	VAAHSGAVK(1)TLQFHPR	1.1765	3	1																73.305	VAAHSGAVK(1)TLQFHPR	-3.5755	4	1	89.923	VAAHSGAVK(1)TLQFHPR	-1.8795	3	1
TERG_12009T0	1034	K	Protein transport protein (SEC31), putative						44.547	APSSFK(1)AQVNDTER	-1.501	2	1	77.325	APSSFK(1)AQVNDTER	-1.6769	2	1	116.87	APSSFK(1)AQVNDTER	1.9665	2	1	134.37	APSSFK(1)AQVNDTER	1.0809	2	1	142.95	APSSFK(1)AQVNDTER	1.3701	2	1
TERG_11999T0	592	K	Ubiquitin C-terminal hydrolase, putative						73.082	VFTSK(1)VISEQNR	2.8204	2	1	85.973	VFTSK(1)VISEQNR	1.1642	2	1	79.283	VFTSK(1)VISEQNR	2.6485	2	1	137.01	VFTSK(1)VISEQNR	0.28176	2	1	55.899	VFTSK(1)VISEQNR	3.155	2	1
TERG_11969T0	75	K	NAD+ dependent glutamate dehydrogenase, putative	97.095	VLAEQGPGYVAAK(1)FEGK	1.8063	3	1	122.01	VLAEQGPGYVAAK(1)FEGK	3.7489	2	1	65.298	VLAEQGPGYVAAK(1)FEGK	1.5138	3	1	150.91	VLAEQGPGYVAAK(1)FEGK	-0.17715	2	1	106.57	VLAEQGPGYVAAK(1)FEGK	-0.85078	2	1
TERG_11969T0	562	K	NAD+ dependent glutamate dehydrogenase, putative	90.005	AGCVIYK(1)DASSNK	-0.65483	2	1	108.68	AGCVIYK(1)DASSNK	-0.95838	2	1	90.005	AGCVIYK(1)DASSNK	-0.65075	2	1	89.133	AGCVIYK(1)DASSNK	-0.41351	2	1	67.118	AGCVIYK(1)DASSNK	-0.74657	2	1	84.365	AGCVIYK(1)DASSNK	-1.1619	2	1
TERG_11969T0	555	K	NAD+ dependent glutamate dehydrogenase, putative	86.014	LEK(1)AGCVIYK	-0.14163	2	1	99.343	LEK(1)AGCVIYK	-0.93656	2	1	99.343	LEK(1)AGCVIYK	-1.103	2	1	84.882	LEK(1)AGCVIYK	-0.77985	2	1	106.62	LEK(1)AGCVIYK	-1.7233	2	1	73.887	LEK(1)AGCVIYK	-0.49182	2	1
TERG_11969T0	468	K	NAD+ dependent glutamate dehydrogenase, putative	72.138	LSK(1)DGYR	-0.94736	2	1	68.915	LSK(1)DGYR	-0.18783	2	1						79.116	LSK(1)DGYR	-1.0667	2	1	70.67	LSK(1)DGYR	-1.3259	2	1	87.284	LSK(1)DGYR	-1.19	2	1
TERG_11969T0	465	K	NAD+ dependent glutamate dehydrogenase, putative	107.09	MICEYDVSK(1)LSK	-0.95569	2	1	104.59	MICEYDVSK(1)LSK	-0.37612	2	1	107.09	MICEYDVSK(1)LSK	1.4804	2	1	62.732	MICEYDVSK(1)LSK	-3.1538	2	1	84.365	MICEYDVSK(1)LSK	0.5276	2	1
TERG_11969T0	402	K	NAD+ dependent glutamate dehydrogenase, putative	128.36	MGIDQTK(1)VR	0.70041	2	1	128.36	MGIDQTK(1)VR	0.95121	2	1	141.48	MGIDQTK(1)VR	0.56442	2	1	128.36	MGIDQTK(1)VR	-1.6478	2	1	103.55	MGIDQTK(1)VR	-1.3605	2	1	125.82	MGIDQTK(1)VR	0.092722	2	1
TERG_11969T0	369	K	NAD+ dependent glutamate dehydrogenase, putative	98.337	SPK(1)LGGIPHDR	0.1429	2	1	128.21	SPK(1)LGGIPHDR	0.35128	2	1	126.83	SPK(1)LGGIPHDR	0.58743	2	1	84.365	SPK(1)LGGIPHDR	-0.77538	3	1	95.98	SPK(1)LGGIPHDR	-0.21948	3	1	67.187	SPK(1)LGGIPHDR	-0.22708	3	1
TERG_11969T0	366	K	NAD+ dependent glutamate dehydrogenase, putative	88.267	SFFTGK(1)SPK	-1.0897	2	1	53.756	SFFTGK(1)SPK	-0.97125	2	1	70.028	SFFTGK(1)SPK	0.13148	2	1	70.908	SFFTGK(1)SPK	0.97226	2	1	60.398	SFFTGK(1)SPK	0.3781	2	1	70.908	SFFTGK(1)SPK	0.62242	2	1
TERG_11969T0	34	K	NAD+ dependent glutamate dehydrogenase, putative											71.085	PLNK(1)QLDSVVR	1.3196	2	1	71.176	PLNK(1)QLDSVVR	2.0268	2	1						54.823	PLNK(1)QLDSVVR	2.15	2	1
TERG_11969T0	249	K	NAD+ dependent glutamate dehydrogenase, putative	117.09	LFLQK(1)ATENTK	-1.5469	2	1						152.7	LFLQK(1)ATENTK	-1.5174	2	1	158.05	LFLQK(1)ATENTK	2.3147	2	1	145.28	LFLQK(1)ATENTK	0.48206	2	1	145.28	LFLQK(1)ATENTK	0.89056	2	1
TERG_11969T0	186	K	NAD+ dependent glutamate dehydrogenase, putative	137.27	IDEK(1)YINGATATDSFR	-0.36825	2	1						69.805	IDEK(1)YINGATATDSFR	0.61397	3	1	115.38	IDEK(1)YINGATATDSFR	-0.0084177	3	1	165.24	IDEK(1)YINGATATDSFR	0.40623	3	1	136.1	IDEK(1)YINGATATDSFR	1.6631	3	1
TERG_11969T0	155	K	NAD+ dependent glutamate dehydrogenase, putative	161.49	LDK(1)EAEDHAVYIDTSRPGVTTTDGPR	-0.54707	3	1	187.98	LDK(1)EAEDHAVYIDTSRPGVTTTDGPR	0.85727	4	1	161.51	LDK(1)EAEDHAVYIDTSRPGVTTTDGPR	-0.85717	3	1	195.01	LDK(1)EAEDHAVYIDTSRPGVTTTDGPR	0.43023	3	1	187.98	LDK(1)EAEDHAVYIDTSRPGVTTTDGPR	0.13439	3	1	237.97	LDK(1)EAEDHAVYIDTSRPGVTTTDGPR	1.6589	4	1
TERG_11962T0	448	K	DEAD/DEAH box RNA helicase (Ski2), putative											50.025	EVK(1)NAAK	2.4671	2	1	53.163	EVK(1)NAAK	0.10658	2	1
TERG_11955T0	78	K	AMP-binding enzyme (Fum16), putative	88.392	VVK(1)THVENK	-0.034176	2	1	157.75	VVK(1)THVENK	-0.64799	2	1	125.74	VVK(1)THVENK	-0.8118	2	1	118.03	VVK(1)THVENK	0.14371	3	1	140.78	VVK(1)THVENK	0.23045	2	1	146.11	VVK(1)THVENK	0.27361	3	1
TERG_11955T0	69	K	AMP-binding enzyme (Fum16), putative	54.023	TYGNSK(1)AVGSR	1.3825	2	1	107.09	TYGNSK(1)AVGSR	0.019958	2	1	95.417	TYGNSK(1)AVGSR	0.30586	2	1	96.604	TYGNSK(1)AVGSR	-0.24894	2	1	142.1	TYGNSK(1)AVGSR	-0.68457	2	1	106.67	TYGNSK(1)AVGSR	-0.016393	2	1
TERG_11955T0	661	K	AMP-binding enzyme (Fum16), putative	96.19	YQK(1)DIDR	-1.3423	2	1	86.794	YQK(1)DIDR	-1.2797	2	1						77.046	YQK(1)DIDR	-1.1421	2	1	92.47	YQK(1)DIDR	-0.43488	2	1	91.516	YQK(1)DIDR	-0.10098	2	1
TERG_11955T0	617	K	AMP-binding enzyme (Fum16), putative	134.99	DMQNVGK(1)SAGLR	0.047152	2	1	134.99	DMQNVGK(1)SAGLR	0.40268	2	1	102.87	DMQNVGK(1)SAGLR	1.3558	2	1	123.95	DMQNVGK(1)SAGLR	2.0781	2	1	113.24	DMQNVGK(1)SAGLR	1.7164	2	1	113.24	DMQNVGK(1)SAGLR	1.297	2	1
TERG_11955T0	40	K	AMP-binding enzyme (Fum16), putative	171.92	HPSAK(1)DELLK	-0.44342	2	1	156.58	HPSAK(1)DELLK	-0.49298	2	1	150.09	HPSAK(1)DELLK	0.31555	2	1	120.86	RHPSAK(1)DELLK	0.13022	3	1	136.81	RHPSAK(1)DELLK	0.25098	3	1	147.28	RHPSAK(1)DELLK	0.63338	3	1
TERG_11955T0	393	K	AMP-binding enzyme (Fum16), putative	104.06	IK(1)DATGGR	0.21549	2	1	93.162	IK(1)DATGGR	-0.35428	2	1	99.305	IK(1)DATGGR	-0.39638	2	1	111.95	IK(1)DATGGR	1.5614	2	1	100.02	IK(1)DATGGR	2.216	2	1	111.74	IK(1)DATGGR	1.4059	2	1
TERG_11955T0	323	K	AMP-binding enzyme (Fum16), putative	71.134	NCK(1)GDIR	0.00044707	2	1	45.081	NCK(1)GDIR	0.41483	2	1	62.464	NCK(1)GDIR	0.012747	2	1	85.272	NCK(1)GDIR	-0.49741	2	1	60.972	NCK(1)GDIR	1.8654	2	1
TERG_11955T0	3	K	AMP-binding enzyme (Fum16), putative	130.66	SK(1)DTVFYPR	2.0633	2	1						47.187	SK(1)DTVFYPR	2.0799	2	1	135.43	SK(1)DTVFYPR	-2.2534	2	1						123.86	SK(1)DTVFYPR	-0.35508	2	1
TERG_11955T0	219	K	AMP-binding enzyme (Fum16), putative						126.84	NVIYDTNSEPK(1)QEHIDALK	-1.5032	3	1	95.205	NVIYDTNSEPK(1)QEHIDALK	-0.89108	3	1	120.9	NVIYDTNSEPK(1)QEHIDALK	1.9089	3	1	122.49	NVIYDTNSEPK(1)QEHIDALK	-0.88136	3	1	143.46	NVIYDTNSEPK(1)QEHIDALK	-1.6986	3	1
TERG_11955T0	208	K	AMP-binding enzyme (Fum16), putative	115.1	DVK(1)NVIYDTNSEPK	-0.92828	2	1	103.88	DVK(1)NVIYDTNSEPK	0.57816	2	1	130.61	DVK(1)NVIYDTNSEPK	0.47755	2	1	130.47	DVK(1)NVIYDTNSEPK	0.29594	2	1	114.64	DVK(1)NVIYDTNSEPK	0.50135	2	1	132.08	DVK(1)NVIYDTNSEPK	-0.34868	3	1
TERG_11937T0	437	K	Sister chromatid separation protein (Src1), putative	64.121	VVADK(1)AIDELR	1.4671	2	1						48.568	VVADK(1)AIDELR	1.198	2	1	59.975	VVADK(1)AIDELR	0.11874	2	1
TERG_11929T0	53	K	Xaa-pro dipeptidase app(E.coli)						65.231	ESASLSLDK(1)IHDIAER	0.63564	3	1	60.307	ESASLSLDK(1)IHDIAER	2.7024	3	1	71.601	ESASLSLDK(1)IHDIAER	-0.36512	3	1	71.685	ESASLSLDK(1)IHDIAER	1.2654	3	1	78.95	ESASLSLDK(1)IHDIAER	-0.090809	3	1
TERG_11914T0	33	K	Protein phosphatase 2C, putative	54.276	TK(1)EEWYNTIAER	1.3888	2	1	40.941	TK(1)EEWYNTIAER	-0.077998	2	1						99.669	TK(1)EEWYNTIAER	-0.79986	2	1	100.22	TK(1)EEWYNTIAER	-1.943	2	1	92.039	TK(1)EEWYNTIAER	-1.7781	2	1
TERG_11913T0	74	K	Protein phosphatase 2C, putative	46.569	NSSSSSSSHGAGGPTPADK(1)R	0.75276	3	1	71.853	NSSSSSSSHGAGGPTPADK(1)R	1.2251	3	1	84.166	NSSSSSSSHGAGGPTPADK(1)R	0.78457	3	1	69.088	NSSSSSSSHGAGGPTPADK(1)R	1.2488	3	1	82.635	NSSSSSSSHGAGGPTPADK(1)R	-0.66713	3	1	115.39	NSSSSSSSHGAGGPTPADK(1)R	0.50046	3	1
TERG_11873T0	692	K	Nuclear envelope pore membrane protein, putative						53.565	YEESYK(1)AGNSNPTSR	1.754	2	1						86.777	YEESYK(1)AGNSNPTSR	-0.25396	2	1
TERG_11854T1	283	K	Flap endonuclease 1						72.891	FLVEEK(1)GFSEDR	1.8083	2	1						120.84	FLVEEK(1)GFSEDR	-0.25552	2	1	123.95	FLVEEK(1)GFSEDR	-0.094291	2	1	120.84	FLVEEK(1)GFSEDR	0.32941	2	1
TERG_11854T1	232	K	Flap endonuclease 1											59.418	VVEAIESDPK(1)K	0.90638	2	1	118.9	VVEAIESDPK(1)K	0.14157	2	1	129.82	VVEAIESDPK(1)K	-0.10355	2	1	123.67	VVEAIESDPK(1)K	-0.0048574	2	1
TERG_11814T0	264	K	FAD dependent oxidoreductase, putative	111.73	EK(1)ALAVR	-0.33115	2	1	104.76	EK(1)ALAVR	-0.46152	2	1	92.677	EK(1)ALAVR	-1.0033	2	1	97.602	EK(1)ALAVR	-0.64276	2	1	110.63	EK(1)ALAVR	0.87762	2	1	92.677	EK(1)ALAVR	-0.57387	2	1
TERG_11787T0	657	K	Oligosaccharyl transferase subunit (Stt3), putative	96.551	DHGSAAAFEK(1)GHK	0.7867	3	1						101.3	DHGSAAAFEK(1)GHK	0.18653	3	1	181.67	DHGSAAAFEK(1)GHK	-0.069522	3	1	181.67	DHGSAAAFEK(1)GHK	-0.333	3	1	249.75	DHGSAAAFEK(1)GHK	-0.04418	3	1
TERG_11787T0	640	K	Oligosaccharyl transferase subunit (Stt3), putative						59.067	VK(1)DLDNVGR	0.13204	2	1	68.657	VK(1)DLDNVGR	0.84144	2	1						70.908	VK(1)DLDNVGR	-1.0557	2	1	69.275	VK(1)DLDNVGR	-1.8087	2	1
TERG_11758T0	188	K	DUF866 domain protein						108.81	WGQTEYK(1)GR	-0.15175	2	1	130.75	WGQTEYK(1)GR	0.64667	2	1	129.42	WGQTEYK(1)GR	-1.4433	2	1	152.34	WGQTEYK(1)GR	-1.8918	2	1	130.75	WGQTEYK(1)GR	-1.003	2	1
TERG_11756T0	110	K	DNA repair protein Rad7, protein	77.185	TAATAAATAK(1)AK	2.3064	2	1	105.65	TAATAAATAK(1)AK	1.8612	2	1	96.82	TAATAAATAK(1)AK	1.7629	2	1	85.554	TAATAAATAK(1)AK	1.771	2	1	80.17	TAATAAATAK(1)AK	0.51643	2	1	114.02	TAATAAATAK(1)AK	0.52006	2	1
TERG_11751T0	71	K	Eukaryotic translation initiation factor 3 subunit M	197.1	EKDQSEEELTEEQTK(1)EVQNER	-0.34064	3	1	211.43	EKDQSEEELTEEQTK(1)EVQNER	1.7573	3	1	193.85	EKDQSEEELTEEQTK(1)EVQNER	-0.99476	3	1	231.77	EKDQSEEELTEEQTK(1)EVQNER	0.82826	3	1						182.98	EKDQSEEELTEEQTK(1)EVQNER	-0.24175	3	1
TERG_11751T0	58	K	Eukaryotic translation initiation factor 3 subunit M	285.75	EK(1)DQSEEELTEEQTK	-0.8056	3	1	155.56	EK(1)DQSEEELTEEQTK	-0.54058	3	1	214.53	EK(1)DQSEEELTEEQTK	-1.0594	2	1	225.29	EK(1)DQSEEELTEEQTK	0.32644	2	1	280.62	EK(1)DQSEEELTEEQTK	0.82516	2	1	244.56	EK(1)DQSEEELTEEQTK	0.47485	2	1
TERG_11751T0	399	K	Eukaryotic translation initiation factor 3 subunit M	132.14	LSQLK(1)GEFLVHR	0.26974	2	1	124.48	LSQLK(1)GEFLVHR	0.81652	3	1	113.95	LSQLK(1)GEFLVHR	-0.49335	3	1	136.93	LSQLK(1)GEFLVHR	-0.42112	3	1						136.7	LSQLK(1)GEFLVHR	-0.31595	3	1
TERG_11751T0	380	K	Eukaryotic translation initiation factor 3 subunit M	138.15	EDVEK(1)WVIDTIR	-0.15897	2	1	174.9	EDVEK(1)WVIDTIR	-3.7675	3	1	139.46	EDVEK(1)WVIDTIR	4.1363	2	1	145.81	EDVEK(1)WVIDTIR	-0.64913	2	1	152.31	EDVEK(1)WVIDTIR	0.60938	2	1	122.52	EDVEK(1)WVIDTIR	0.4043	2	1
TERG_11714T0	7	K	RNA binding domain protein	115.37	LDK(1)ALDEIVSSR	0.74211	2	1	142.1	LDK(1)ALDEIVSSR	0.87113	2	1	159.66	LDK(1)ALDEIVSSR	1.3058	2	1	116.19	LDK(1)ALDEIVSSR	-0.896	2	1	116.19	LDK(1)ALDEIVSSR	-0.65536	2	1	145.81	LDK(1)ALDEIVSSR	0.7441	2	1
TERG_11714T0	33	K	RNA binding domain protein						41.164	AAK(1)AAPVGGVR	2.7972	2	1																42.689	AAK(1)AAPVGGVR	-0.79484	2	1
TERG_11714T0	174	K	RNA binding domain protein	53.751	PASAAK(1)AGR	0.60445	2	1											96.668	PASAAK(1)AGR	-0.51134	2	1	131.22	PASAAK(1)AGR	0.84645	2	1	128.38	PASAAK(1)AGR	0.1006	2	1
TERG_11714T0	133	K	RNA binding domain protein	84.687	ELNGLLIDK(1)R	-0.83848	2	1						60.641	ELNGLLIDK(1)R	1.5429	2	1	92.866	ELNGLLIDK(1)R	-0.78536	2	1	81.017	ELNGLLIDK(1)R	0.72548	2	1	104.43	ELNGLLIDK(1)R	-0.46354	2	1
TERG_11714T0	124	K	RNA binding domain protein						73.386	AAK(1)ELNGLLIDK	1.5723	2	1	54.09	AAK(1)ELNGLLIDK	0.01424	2	1						93.348	AAK(1)ELNGLLIDK	2.0335	2	1
TERG_11690T0	395	K	SSU processome component Utp10, putative	101.46	HSK(1)SDTIK	1.2889	2	1	123.86	HSK(1)SDTIK	1.497	2	1	117.31	HSK(1)SDTIK	1.8869	2	1						90.15	HSK(1)SDTIK	1.8027	2	1
TERG_11688T0	92	K	60S ribosomal protein L31e						61.423	DPK(1)GLQTTVIEDA	3.7798	2	1											86.803	DPK(1)GLQTTVIEDA	1.2757	2	1	100.22	DPK(1)GLQTTVIEDA	2.2996	2	1
TERG_11688T0	89	K	60S ribosomal protein L31e	137.93	LYSYVQAVNVK(1)DPK	0.24025	3	1	140.43	LYSYVQAVNVK(1)DPK	0.46475	3	1	127.03	LYSYVQAVNVK(1)DPK	0.80581	3	1	119.87	LYSYVQAVNVK(1)DPK	0.44481	3	1	135.02	LYSYVQAVNVK(1)DPK	-1.5241	2	1	133.47	LYSYVQAVNVK(1)DPK	-2.4317	2	1
TERG_11688T0	78	K	60S ribosomal protein L31e	152.38	EK(1)LYSYVQAVNVK	0.20015	2	1	136.93	EK(1)LYSYVQAVNVK	2.1463	2	1	153.75	EK(1)LYSYVQAVNVK	-0.10349	2	1	93.348	EK(1)LYSYVQAVNVK	2.2558	2	1	82.069	EK(1)LYSYVQAVNVK	3.6435	2	1	85.294	EK(1)LYSYVQAVNVK	1.6585	2	1
TERG_11688T0	76	K	60S ribosomal protein L31e	81.771	NDEEGAK(1)EK	-0.12707	2	1						101.97	NDEEGAK(1)EK	1.2585	2	1	103.26	NDEEGAK(1)EK	-0.26832	2	1	101.97	NDEEGAK(1)EK	-0.50981	2	1	109.88	RNDEEGAK(1)EK	1.1007	3	1
TERG_11688T0	55	K	60S ribosomal protein L31e	169.89	VWESGIK(1)GVPFR	-0.43263	3	1	162.49	VWESGIK(1)GVPFR	-1.6874	3	1	120.55	VWESGIK(1)GVPFR	1.6092	3	1	158.3	VWESGIK(1)GVPFR	-1.6136	2	1	138.45	VWESGIK(1)GVPFR	-0.41581	3	1	134.75	VWESGIK(1)GVPFR	0.81549	2	1
TERG_11688T0	47	K	60S ribosomal protein L31e	90.37	LDPQLNK(1)K	0.79652	2	1	98.997	LDPQLNK(1)K	0.15497	2	1						97.798	LDPQLNK(1)K	-0.66233	2	1	111.01	LDPQLNK(1)K	-0.30466	2	1	93.374	LDPQLNK(1)K	-1.0606	2	1
TERG_11688T0	37	K	60S ribosomal protein L31e	167.73	AFAEQAMGTK(1)DVR	0.24508	3	1	215.77	AFAEQAMGTK(1)DVR	0.2755	3	1	210.93	AFAEQAMGTK(1)DVR	0.37271	3	1	187.62	AFAEQAMGTK(1)DVR	2.1807	3	1	172.33	AFAEQAMGTK(1)DVR	1.8381	3	1	148.62	AFAEQAMGTK(1)DVR	1.4057	3	1
TERG_11687T0	335	K	Nitrilase family protein (Nit3), putative											73.435	FDVYPDVSK(1)GK	-1.3604	2	1	83.182	FDVYPDVSK(1)GK	0.39901	2	1	80.245	FDVYPDVSK(1)GK	0.56429	2	1	77.387	FDVYPDVSK(1)GK	-0.30744	2	1
TERG_11687T0	187	K	Nitrilase family protein (Nit3), putative	104.49	FK(1)ESEVLSAGNK	1.2939	2	1	107.17	FK(1)ESEVLSAGNK	0.37346	2	1						126.21	FK(1)ESEVLSAGNK	-0.10341	2	1	128.68	FK(1)ESEVLSAGNK	-0.27798	2	1	114.87	FK(1)ESEVLSAGNK	-0.46707	2	1
TERG_11684T0	99	K	NADH-ubiquinone oxidoreductase 39 kDa subunit, putative	99.568	HLK(1)VTGDLGR	0.39195	2	1	113.93	HLK(1)VTGDLGR	-0.56661	2	1	103.31	HLK(1)VTGDLGR	0.92537	3	1	99.568	HLK(1)VTGDLGR	0.088382	3	1	101.97	HLK(1)VTGDLGR	0.20961	2	1	104.22	HLK(1)VTGDLGR	0.04073	3	1
TERG_11683T0	147	K	NADH-ubiquinone oxidoreductase 39 kDa subunit, putative	58.699	HINVPK(1)AIMK	-0.75745	2	1	77.14	HINVPK(1)AIMK	0.96401	2	1	114.97	HINVPK(1)AIMK	-1.3254	3	1	63.076	HINVPK(1)AIMK	0.1866	3	1	68.657	HINVPK(1)AIMK	-0.95392	3	1
TERG_11683T0	126	K	NADH-ubiquinone oxidoreductase 39 kDa subunit, putative	175.74	NYSTK(1)EISELVDR	2.4478	2	1	132.97	NYSTK(1)EISELVDR	2.2277	2	1	145.52	NYSTK(1)EISELVDR	1.1788	2	1	142.1	NYSTK(1)EISELVDR	2.9449	2	1	162.48	NYSTK(1)EISELVDR	2.1581	2	1	134.92	NYSTK(1)EISELVDR	-0.78444	2	1
TERG_11671T0	108	K	CDP-diacylglycerol--serine O-phosphatidyltransferase	56.569	FNVTVATLPK(1)DK	-0.55267	2	1	50.088	FNVTVATLPK(1)DK	-0.65803	2	1	106.11	FNVTVATLPK(1)DK	0.98939	2	1	89.44	FNVTVATLPK(1)DK	0.62955	2	1	76.24	FNVTVATLPK(1)DK	-0.50613	2	1	83.087	FNVTVATLPK(1)DK	0.11938	2	1
TERG_11665T0	167	K	ATP-dependent DNA helicase II subunit 2	128.57	LVEISK(1)VTEQEAK	0.15241	2	1																171.26	LVEISK(1)VTEQEAK	-2.0476	2	1	130.71	LVEISK(1)VTEQEAK	0.83762	2	1
TERG_11654T0	610	K	Integral plasma membrane protein, putative	114.72	FAVGQPEGK(1)GER	0.97748	2	1	114.24	FAVGQPEGK(1)GER	1.2689	2	1	140.14	FAVGQPEGK(1)GER	0.10677	2	1	129.34	FAVGQPEGK(1)GER	0.85735	2	1	92.19	FAVGQPEGK(1)GER	0.5599	2	1	114.72	FAVGQPEGK(1)GER	0.33081	2	1
TERG_11628T0	1136	K	Glutamine synthetase	85.355	DGK(1)GYFEDR	-1.9832	2	1	80.706	DGK(1)GYFEDR	-0.21067	2	1	90.05	DGK(1)GYFEDR	0.50603	2	1	96.342	DGK(1)GYFEDR	-0.91528	2	1	96.342	DGK(1)GYFEDR	-2.1552	2	1	105.2	DGK(1)GYFEDR	-0.42956	2	1
TERG_11628T0	1113	K	Glutamine synthetase	167.56	HETGSIDK(1)FSWGVADR	-0.81888	3	1	115.26	HETGSIDK(1)FSWGVADR	0.39214	3	1	89.636	HETGSIDK(1)FSWGVADR	-0.8099	3	1	92.38	HETGSIDK(1)FSWGVADR	-1.22	3	1	81.526	HETGSIDK(1)FSWGVADR	0.36977	3	1	116.11	HETGSIDK(1)FSWGVADR	0.24914	3	1
TERG_11628T0	1081	K	Glutamine synthetase	60.436	VIEAAMK(1)K	-1.3402	2	1	71.501	VIEAAMK(1)K	-0.83693	2	1	62.546	VIEAAMK(1)K	-0.85003	2	1	60.436	VIEAAMK(1)K	-0.50961	2	1	60.436	VIEAAMK(1)K	-0.69163	2	1
TERG_11628T0	1074	K	Glutamine synthetase	94.717	AEGGMK(1)VIEAAMK	-2.6294	2	1	85.909	AEGGMK(1)VIEAAMK	-1.6062	2	1	118.52	AEGGMK(1)VIEAAMK	0.38212	2	1											69.345	AEGGMK(1)VIEAAMK	-0.093811	2	1
TERG_11580T0	257	K	DnaJ and TPR domain protein	159.58	ELK(1)DIAESNPNEK	0.8186	2	1	149.57	ELK(1)DIAESNPNEK	1.382	2	1	124.47	ELK(1)DIAESNPNEK	0.1426	2	1	130.79	ELK(1)DIAESNPNEK	0.027351	2	1	112.33	ELK(1)DIAESNPNEK	0.31881	2	1
TERG_11550T0	122	K	Telomere and ribosome associated protein Stm1, putative						180.3	TITEK(1)QVEQGWGSR	-0.84969	3	1	125.22	TITEK(1)QVEQGWGSR	-0.21218	2	1	165.64	TITEK(1)QVEQGWGSR	0.9421	3	1	196.33	TITEK(1)QVEQGWGSR	-0.61478	3	1	246.86	TITEK(1)QVEQGWGSR	0.95645	3	1
TERG_11539T0	60	K	3-oxoacyl-(Acyl-carrier-protein) reductase, putative	137.27	LTQAK(1)ETGAFITTPDGEK	0.11629	2	1						72.932	LTQAK(1)ETGAFITTPDGEK	0.51455	2	1	59.154	LTQAK(1)ETGAFITTPDGEK	1.847	2	1
TERG_11538T0	89	K	3-oxoacyl-(Acyl-carrier-protein) reductase, putative	192.65	AIAVAGDVQDGAYLK(1)R	1.3326	2	1	171.76	AIAVAGDVQDGAYLK(1)R	0.34972	3	1	161.04	AIAVAGDVQDGAYLK(1)R	0.71504	3	1	162.37	AIAVAGDVQDGAYLK(1)R	1.7672	2	1
TERG_11538T0	59	K	3-oxoacyl-(Acyl-carrier-protein) reductase, putative	107.82	VVVADLDSSK(1)AEAVAK	0.7367	2	1	118.2	VVVADLDSSK(1)AEAVAK	0.23649	2	1	107.73	VVVADLDSSK(1)AEAVAK	-0.1945	2	1	165.86	VVVADLDSSK(1)AEAVAK	1.2209	2	1	162.7	VVVADLDSSK(1)AEAVAK	1.2241	2	1	155.06	VVVADLDSSK(1)AEAVAK	0.96725	2	1
TERG_11518T0	963	K	Phosphotransferase						135.24	WTK(1)GFDIPEVVGK	1.1693	2	1						95.659	WTK(1)GFDIPEVVGK	-1.8926	2	1	104.95	WTK(1)GFDIPEVVGK	0.5178	2	1	77.72	WTK(1)GFDIPEVVGK	0.29207	2	1
TERG_11506T0	79	K	Phosphoenolpyruvate carboxykinase AcuF	74.464	TTLSADPK(1)R	0.4704	2	1	62.463	TTLSADPK(1)R	-0.10114	2	1	80.688	TTLSADPK(1)R	0.23575	2	1	80.755	TTLSADPK(1)R	0.17979	2	1	97.857	TTLSADPK(1)R	0.2379	2	1	71.614	TTLSADPK(1)R	-0.11756	2	1
TERG_11506T0	386	K	Phosphoenolpyruvate carboxykinase AcuF	157.14	PAAAAVGSVVEQVK(1)AAVAEPEK	0.65049	3	1	151.58	PAAAAVGSVVEQVK(1)AAVAEPEK	1.1272	3	1	156.08	VEEAVKPAAAAVGSVVEQVK(1)AAVAEPEK	-0.2526	3	1	113.92	VEEAVKPAAAAVGSVVEQVK(1)AAVAEPEK	1.767	3	1	144.78	VEEAVKPAAAAVGSVVEQVK(1)AAVAEPEK	0.48623	3	1	146.53	VEEAVKPAAAAVGSVVEQVK(1)AAVAEPEK	1.2597	3	1
TERG_11506T0	345	K	Phosphoenolpyruvate carboxykinase AcuF	126.03	LGVLFNDNFK(1)K	-0.95427	2	1	132.32	LGVLFNDNFK(1)K	0.44895	2	1						73.951	LGVLFNDNFK(1)K	-2.1603	2	1	147.3	LGVLFNDNFK(1)K	1.2765	2	1	143.96	LGVLFNDNFK(1)K	1.3904	2	1
TERG_11506T0	335	K	Phosphoenolpyruvate carboxykinase AcuF	221.73	QEVTK(1)LGVLFNDNFK	-0.43812	2	1	238.07	QEVTK(1)LGVLFNDNFK	0.70353	2	1	230.23	QEVTK(1)LGVLFNDNFK	-0.75571	2	1	198.74	QEVTK(1)LGVLFNDNFK	-0.86272	3	1	195.2	QEVTK(1)LGVLFNDNFK	-0.14351	3	1	183.41	QEVTK(1)LGVLFNDNFK	-0.96483	3	1
TERG_11506T0	330	K	Phosphoenolpyruvate carboxykinase AcuF	113.4	TSWTGSADFK(1)QEVTK	-0.68584	2	1	119.54	TSWTGSADFK(1)QEVTK	-1.0384	2	1	96.247	TSWTGSADFK(1)QEVTK	-1.6968	2	1	159.22	TSWTGSADFK(1)QEVTK	-1.2409	2	1	129.38	TSWTGSADFK(1)QEVTK	0.09858	2	1	139.66	TSWTGSADFK(1)QEVTK	-1.3304	2	1
TERG_11506T0	28	K	Phosphoenolpyruvate carboxykinase AcuF	112.62	EMVILGTEYAGEMK(1)K	-1.9828	2	1	173.44	EMVILGTEYAGEMK(1)K	1.4877	2	1	145.1	EMVILGTEYAGEMK(1)K	1.9367	3	1	162.37	EMVILGTEYAGEMK(1)K	-0.080801	2	1	151.56	EMVILGTEYAGEMK(1)K	2.5928	2	1	160.78	EMVILGTEYAGEMK(1)K	0.91496	2	1
TERG_11506T0	246	K	Phosphoenolpyruvate carboxykinase AcuF	110.61	MLADK(1)IR	0.7948	2	1						88.029	MLADK(1)IR	-1.6333	2	1	85.359	MLADK(1)IR	-0.6897	2	1	81.297	MLADK(1)IR	1.1397	2	1	73.975	MLADK(1)IR	0.92033	2	1
TERG_11505T0	45	K	Phosphoenolpyruvate carboxykinase AcuF						99.838	SNPSSSTITSTSQTQQADFYK(1)QQALK	0.38541	3	1	87.511	SNPSSSTITSTSQTQQADFYK(1)QQALK	0.85455	3	1											92.565	SNPSSSTITSTSQTQQADFYK(1)QQALK	-1.3638	3	1
TERG_11505T0	157	K	Phosphoenolpyruvate carboxykinase AcuF	174.24	EDSSSK(1)DVWWGSVNK	2.0981	3	1	176.23	EDSSSK(1)DVWWGSVNK	2.6787	3	1	155.56	EDSSSK(1)DVWWGSVNK	4.0745	2	1	130.27	EDSSSK(1)DVWWGSVNK	0.90851	3	1	150.05	EDSSSK(1)DVWWGSVNK	1.8358	3	1	172.82	EDSSSK(1)DVWWGSVNK	1.3925	3	1
TERG_11505T0	151	K	Phosphoenolpyruvate carboxykinase AcuF	88.495	IVK(1)EDSSSK	-0.22178	2	1	88.495	IVK(1)EDSSSK	0.15087	2	1	88.495	IVK(1)EDSSSK	-0.50683	2	1	68.847	IVK(1)EDSSSK	-1.1427	2	1	77.662	IVK(1)EDSSSK	-0.0041518	2	1	88.495	IVK(1)EDSSSK	0.41696	2	1
TERG_11016T0	77	K	Cytochrome c oxidase subunit 2	147.24	SFVNTK(1)SPISHK	1.1188	2	1	156.14	SFVNTK(1)SPISHK	1.1194	2	1	148.18	SFVNTK(1)SPISHK	1.2303	2	1	67.952	SFVNTK(1)SPISHK	-0.11021	3	1	110.98	SFVNTK(1)SPISHK	0.22207	2	1	114.76	SFVNTK(1)SPISHK	0.2093	3	1
TERG_11002T0	5	K	Cytochrome b	97.965	IFK(1)SHPLLK	-0.83451	2	1	63.076	IFK(1)SHPLLK	-1.0266	3	1	86.18	IFK(1)SHPLLK	-1.9563	2	1	59.067	IFK(1)SHPLLK	-1.2882	3	1
TERG_11002T0	399	K	Cytochrome b	98.997	YYNIVIK(1)K	3.6975	2	1	98.997	YYNIVIK(1)K	3.288	2	1	97.798	YYNIVIK(1)K	3.6291	2	1	73.26	YYNIVIK(1)K	1.0547	2	1	98.997	YYNIVIK(1)K	2.3068	2	1	97.798	YYNIVIK(1)K	1.0729	2	1
TERG_08975T0	508	K	Importin beta-1 subunit	106.26	LEAEIK(1)PQADR	-0.21723	2	1	82.437	LEAEIK(1)PQADR	-0.64542	2	1	105.36	LEAEIK(1)PQADR	0.033626	2	1	112.84	LEAEIK(1)PQADR	-0.062294	2	1	113.61	LEAEIK(1)PQADR	-0.20438	2	1	97.779	LEAEIK(1)PQADR	0.71573	2	1
TERG_08975T0	167	K	Importin beta-1 subunit	101.97	IMGIYYDK(1)MR	3.2026	2	1	112.3	IMGIYYDK(1)MR	2.348	2	1						65.278	IMGIYYDK(1)MR	-1.4746	2	1	48.981	IMGIYYDK(1)MR	-0.98604	2	1
TERG_08968T0	148	K	RNA export mediator Gle1, putative						48.423	QAEEAEK(1)VK	-0.31487	2	1						50.805	QAEEAEK(1)VK	-0.75126	2	1						50.805	QAEEAEK(1)VK	-0.9319	2	1
TERG_08956T0	46	K	G-protein complex alpha subunit GpaA/FadA	47.548	MLLLGAGESGK(1)STILK	-2.4297	2	1											61.265	MLLLGAGESGK(1)STILK	-0.61658	2	1	99.055	MLLLGAGESGK(1)STILK	-0.040744	2	1	71.781	MLLLGAGESGK(1)STILK	-0.62828	2	1
TERG_08956T0	277	K	G-protein complex alpha subunit GpaA/FadA	47.228	EK(1)LPVSPMK	-1.5567	2	1	46.406	EK(1)LPVSPMK	0.26696	2	1											61.593	EK(1)LPVSPMK	-2.4594	2	1	60.102	EK(1)LPVSPMK	-1.1384	2	1
TERG_08956T0	24	K	G-protein complex alpha subunit GpaA/FadA	198.25	NEEIENQLK(1)R	-0.32278	2	1	193.52	NEEIENQLK(1)R	0.84343	2	1	205.09	NEEIENQLK(1)R	0.059129	2	1	190.88	NEEIENQLK(1)R	0.31453	3	1	205.09	NEEIENQLK(1)R	-0.13392	2	1	210.64	NEEIENQLK(1)R	0.72828	2	1
TERG_08956T0	141	K	G-protein complex alpha subunit GpaA/FadA	105.98	DAGVQECFK(1)R	0.39	2	1	133.81	DAGVQECFK(1)R	0.64291	2	1	92.239	DAGVQECFK(1)R	0.79846	2	1	125.97	DAGVQECFK(1)R	-0.86393	2	1	135.43	DAGVQECFK(1)R	2.5311	2	1	119.22	DAGVQECFK(1)R	0.65459	2	1
TERG_08952T0	653	K	AMP-binding enzyme, putative											44.719	LSGYEK(1)VK	0.40113	2	1	61.679	LSGYEK(1)VK	0.91705	2	1	64.42	LSGYEK(1)VK	2.1953	2	1	71.692	LSGYEK(1)VK	0.88089	2	1
TERG_08952T0	647	K	AMP-binding enzyme, putative	109.66	VNK(1)LSGYEK	0.88729	2	1	121.73	VNK(1)LSGYEK	0.74184	2	1	86.898	VNK(1)LSGYEK	1.2969	2	1	117.53	VNK(1)LSGYEK	0.37144	2	1	103.88	VNK(1)LSGYEK	0.038225	2	1	106.2	VNK(1)LSGYEK	0.42929	2	1
TERG_08952T0	59	K	AMP-binding enzyme, putative	67.032	TLDPK(1)VR	1.8892	2	1	77.741	TLDPK(1)VR	0.72334	2	1	60.799	TLDPK(1)VR	1.4132	2	1	85.265	TLDPK(1)VR	-1.7738	2	1	94.262	TLDPK(1)VR	-1.3539	2	1	85.265	TLDPK(1)VR	0.92012	2	1
TERG_08909T0	54	K	Glutathione S-transferase, putative	69.672	WVPLPDVAK(1)VR	-0.89502	2	1	58.511	WVPLPDVAK(1)VR	-3.5447	2	1	71.221	WVPLPDVAK(1)VR	-1.4081	2	1						114.89	WVPLPDVAK(1)VR	-0.68537	2	1	103.31	WVPLPDVAK(1)VR	-0.58652	2	1
TERG_08906T0	23	K	Unknown	75.213	LELELK(1)LK	-1.8108	2	1											63.565	LELELK(1)LK	0.10214	2	1	77.923	LELELK(1)LK	0.35398	2	1	69.198	LELELK(1)LK	1.8913	2	1
TERG_08887T0	43	K	Adenine phosphoribosyltransferase 1	85.355	AAELASLK(1)VK	1.2047	2	1	96.342	AAELASLK(1)VK	0.2625	2	1	81.017	AAELASLK(1)VK	1.5163	2	1	94.692	AAELASLK(1)VK	-1.2041	2	1
TERG_08887T0	206	K	Adenine phosphoribosyltransferase 1	150.91	DK(1)LPAPVYTLLATQESK	-2.6151	3	1	147.37	DK(1)LPAPVYTLLATQESK	-1.0146	3	1											79.565	DK(1)LPAPVYTLLATQESK	-0.65823	3	1	90.872	DK(1)LPAPVYTLLATQESK	-1.4044	3	1
TERG_08879T0	735	K	Lon protease homolog	63.415	ELSEPEK(1)ADK	1.8691	2	1	78.136	ELSEPEK(1)ADK	0.17683	2	1	47.053	ELSEPEK(1)ADK	1.4	2	1	79.201	ELSEPEK(1)ADK	0.23646	2	1	72.096	ELSEPEK(1)ADK	1.644	2	1	81.017	ELSEPEK(1)ADK	0.56134	2	1
TERG_08879T0	462	K	Lon protease homolog	78.814	LPEEEPSEESK(1)VR	0.21144	2	1						117.93	LPEEEPSEESK(1)VR	0.78305	2	1	172.76	LPEEEPSEESK(1)VR	1.3805	2	1						137.84	LPEEEPSEESK(1)VR	-0.33922	2	1
TERG_08879T0	400	K	Lon protease homolog						79.875	YLAPAAK(1)EVSGLK	2.3639	2	1	74.987	YLAPAAK(1)EVSGLK	2.7538	2	1	69.795	YLAPAAK(1)EVSGLK	0.8022	2	1	78.287	YLAPAAK(1)EVSGLK	1.1261	2	1	88.163	YLAPAAK(1)EVSGLK	1.2528	2	1
TERG_08879T0	216	K	Lon protease homolog	49.298	VLDEDHYGLK(1)DVK	1.7584	3	1											79.875	VLDEDHYGLK(1)DVK	0.89974	3	1	82.069	VLDEDHYGLK(1)DVK	1.6084	3	1	77.776	VLDEDHYGLK(1)DVK	1.0627	3	1
TERG_08879T0	135	K	Lon protease homolog	84.309	ELGIESDGK(1)DK	-0.17114	2	1	69.554	ELGIESDGK(1)DK	-0.69807	2	1	57.175	ELGIESDGK(1)DK	0.048038	2	1	61.419	ELGIESDGK(1)DK	-1.1617	2	1	64.121	ELGIESDGK(1)DK	-2.154	2	1	55.261	ELGIESDGK(1)DK	-1.4837	2	1
TERG_08879T0	107	K	Lon protease homolog	84.568	DVEAK(1)IQK	-0.61517	2	1	97.798	DVEAK(1)IQK	-1.3963	2	1	85.212	DVEAK(1)IQK	0.12287	2	1	108.46	DVEAK(1)IQK	-1.0741	2	1	86.794	DVEAK(1)IQK	-0.65251	2	1	91.853	DVEAK(1)IQK	1.0284	2	1
TERG_08876T0	329	K	Isoleucyl-tRNA synthetase, putative	87.696	GPESEK(1)QR	-1.0633	2	1	113.71	GPESEK(1)QR	-0.35351	2	1	107.01	GPESEK(1)QR	-0.26489	2	1	84.743	GPESEK(1)QR	-1.1085	2	1	91.064	GPESEK(1)QR	0.74743	2	1	55.112	GPESEK(1)QR	-1.4884	2	1
TERG_08854T0	78	K	Mitochondrial hypoxia responsive domain protein	86.472	SFEK(1)SQR	-0.43392	2	1	89.55	SFEK(1)SQR	-0.76294	2	1	89.55	SFEK(1)SQR	-0.51648	2	1	81.191	SFEK(1)SQR	0.76823	2	1	87.323	SFEK(1)SQR	1.3102	2	1	116.54	SFEK(1)SQR	0.38928	2	1
TERG_08854T0	6	K	Mitochondrial hypoxia responsive domain protein	79.492	IITK(1)EIEDAHHK	0.33912	3	1	72.29	IITK(1)EIEDAHHK	1.324	2	1	76.326	IITK(1)EIEDAHHK	-1.6157	2	1	68.515	IITK(1)EIEDAHHK	-1.4428	3	1	79.492	IITK(1)EIEDAHHK	0.62386	4	1
TERG_08854T0	212	K	Mitochondrial hypoxia responsive domain protein	79.16	IHDK(1)EEAK	-0.66119	2	1						99.688	IHDK(1)EEAK	0.18804	2	1						85.807	IHDK(1)EEAK	-0.84501	2	1
TERG_08854T0	191	K	Mitochondrial hypoxia responsive domain protein	80.737	DK(1)NTNDDLWK	-0.49518	2	1	93.345	DK(1)NTNDDLWK	-0.29507	2	1	103.18	DK(1)NTNDDLWK	-0.18712	2	1	113.44	DK(1)NTNDDLWK	2.8402	2	1	99.283	DK(1)NTNDDLWK	1.5518	2	1	108.43	DK(1)NTNDDLWK	0.88833	2	1
TERG_08848T0	128	K	Thioredoxin	108.5	AMPTFFFFK(1)GGEK	-1.3955	2	1	47.037	AMPTFFFFK(1)GGEK	-0.13099	2	1	110.15	AMPTFFFFK(1)GGEK	-0.95175	2	1	117.03	AMPTFFFFK(1)GGEK	-0.62563	2	1	89.231	AMPTFFFFK(1)GGEK	-1.0131	2	1	97.69	AMPTFFFFK(1)GGEK	0.17663	2	1
TERG_08845T0	9	K	Pyridoxamine phosphate oxidase, putative	90.561	FADVK(1)EIPLPPFWGGVR	0.57505	2	1	69.379	FADVK(1)EIPLPPFWGGVR	-0.062059	3	1	99.344	FADVK(1)EIPLPPFWGGVR	-0.60469	3	1	66.826	FADVK(1)EIPLPPFWGGVR	0.18993	3	1	114.27	FADVK(1)EIPLPPFWGGVR	0.16357	3	1	100.23	FADVK(1)EIPLPPFWGGVR	0.19271	2	1
TERG_08845T0	57	K	Pyridoxamine phosphate oxidase, putative	139.3	HSTDEMDGNEK(1)TFK	0.82011	3	1	159.66	HSTDEMDGNEK(1)TFK	0.30298	3	1	136.3	HSTDEMDGNEK(1)TFK	-0.53654	3	1	136.21	HSTDEMDGNEK(1)TFK	0.29209	3	1	120.7	HSTDEMDGNEK(1)TFK	-2.376	2	1	84.297	HSTDEMDGNEK(1)TFK	0.48227	3	1
TERG_08831T0	276	K	GNAT family acetyltransferase, putative	94.309	IQDAK(1)IADR	-0.37878	2	1	85.355	IQDAK(1)IADR	-0.035711	2	1	96.342	IQDAK(1)IADR	-0.21013	2	1	79.659	IQDAK(1)IADR	-0.2786	2	1	85.355	IQDAK(1)IADR	-0.58864	2	1	93.096	IQDAK(1)IADR	-0.49269	2	1
TERG_08818T0	743	K	Ubiquitin C-terminal hydrolase (HAUSP), putative	101.64	FIDTK(1)ER	0.49123	2	1																79.469	FIDTK(1)ER	0.081797	2	1	95.352	FIDTK(1)ER	-0.14138	2	1
TERG_08818T0	55	K	Ubiquitin C-terminal hydrolase (HAUSP), putative	62.466	GNK(1)TLDDSFK	-0.41837	2	1	71.03	GNK(1)TLDDSFK	-1.0641	2	1	62.466	GNK(1)TLDDSFK	-0.44959	2	1	72.2	GNK(1)TLDDSFK	0.64051	2	1	79.659	GNK(1)TLDDSFK	0.68464	2	1	87.568	GNK(1)TLDDSFK	0.50089	2	1
TERG_08818T0	183	K	Ubiquitin C-terminal hydrolase (HAUSP), putative	60.019	FDDDK(1)VIR	-2.4107	2	1	42.311	FDDDK(1)VIR	-2.9504	2	1	60.019	FDDDK(1)VIR	-2.0545	2	1	64.42	FDDDK(1)VIR	-0.11628	2	1	85.161	FDDDK(1)VIR	-0.61024	2	1
TERG_08818T0	178	K	Ubiquitin C-terminal hydrolase (HAUSP), putative						55.839	DGHFYK(1)FDDDK	2.1102	3	1	62.894	DGHFYK(1)FDDDK	2.4268	3	1	49.448	DGHFYK(1)FDDDK	2.3759	3	1
TERG_08767T0	44	K	Vacuolar protein sorting-associated protein 27						46.406	TVQPK(1)EAMK	0.21135	2	1	50.353	TVQPK(1)EAMK	0.56428	2	1	70.908	TVQPK(1)EAMK	-2.7889	2	1	80.231	TVQPK(1)EAMK	-0.74632	2	1	80.755	TVQPK(1)EAMK	-1.1697	2	1
TERG_08717T0	67	K	tRNA (guanine(37)-N1)-methyltransferase	168.41	TVINK(1)VDDVGANSEYR	-0.042036	2	1	212.7	TVINK(1)VDDVGANSEYR	-0.062734	2	1	181.51	TVINK(1)VDDVGANSEYR	0.3763	2	1											111.34	TVINK(1)VDDVGANSEYR	-1.4643	2	1
TERG_08717T0	348	K	tRNA (guanine(37)-N1)-methyltransferase											49.85	LPAEVIFK(1)S	-2.3375	2	1						57.931	LPAEVIFK(1)S	0.56213	2	1
TERG_08717T0	167	K	tRNA (guanine(37)-N1)-methyltransferase	86.472	LK(1)EGAAR	-0.41785	2	1	73.616	LK(1)EGAAR	-0.50679	2	1	79.116	LK(1)EGAAR	-0.3651	2	1	79.469	LK(1)EGAAR	-1.6116	2	1	76.833	LK(1)EGAAR	-1.8396	2	1	53.351	LK(1)EGAAR	-1.584	2	1
TERG_08711T0	65	K	NADH-ubiquinone oxidoreductase 178 kDa subunit, putative						74.966	YSTSDASSK(1)PWLTR	-0.39797	2	1											51.03	YSTSDASSK(1)PWLTR	3.3599	2	1
TERG_08711T0	163	K	NADH-ubiquinone oxidoreductase 178 kDa subunit, putative	97.957	DGK(1)VQSLYEDGR	4.0801	2	1	108.5	DGK(1)VQSLYEDGR	2.7749	2	1	100.02	DGK(1)VQSLYEDGR	1.1141	2	1	81.565	DGK(1)VQSLYEDGR	0.081594	2	1	66.708	DGK(1)VQSLYEDGR	0.56127	2	1	66.989	DGK(1)VQSLYEDGR	0.73226	2	1
TERG_08711T0	153	K	NADH-ubiquinone oxidoreductase 178 kDa subunit, putative	82.75	QADMEK(1)AR	0.47615	2	1	85.666	QADMEK(1)AR	-0.06404	2	1						111.74	QADMEK(1)AR	0.060242	2	1	93.143	QADMEK(1)AR	0.2128	2	1	101.72	QADMEK(1)AR	0.48773	2	1
TERG_08678T0	62	K	RNP domain protein	66.246	VYVGNLSYDVK(1)WHHLK	-1.3666	4	1											63.212	VYVGNLSYDVK(1)WHHLK	-1.6403	3	1	66.246	VYVGNLSYDVK(1)WHHLK	-0.87055	3	1	109.83	VYVGNLSYDVK(1)WHHLK	0.27644	4	1
TERG_08655T0	51	K	ADP,ATP carrier protein	150.11	LLIQNQDEMLK(1)SGR	-0.028513	3	1	153.39	LLIQNQDEMLK(1)SGR	0.068061	3	1	206.18	LLIQNQDEMLK(1)SGR	-1.5432	2	1	212.11	LLIQNQDEMLK(1)SGR	0.2674	2	1	156.24	LLIQNQDEMLK(1)SGR	-1.2071	3	1	188.09	LLIQNQDEMLK(1)SGR	-0.61722	3	1
TERG_08655T0	40	K	ADP,ATP carrier protein	119.39	VK(1)LLIQNQDEMLK	0.85655	2	1	130.1	VK(1)LLIQNQDEMLK	-3.0397	2	1	122.46	VK(1)LLIQNQDEMLK	-2.5082	2	1	128.54	VK(1)LLIQNQDEMLK	1.5068	2	1	127.02	VK(1)LLIQNQDEMLK	1.3293	2	1	117.93	VK(1)LLIQNQDEMLK	0.70962	2	1
TERG_08655T0	280	K	ADP,ATP carrier protein	102.4	SFFK(1)GAGANILR	-0.53755	2	1	118.9	SFFK(1)GAGANILR	-2.5439	2	1	108.35	SFFK(1)GAGANILR	-2.6974	2	1	105.46	SFFK(1)GAGANILR	0.20335	2	1						89.266	SFFK(1)GAGANILR	0.85537	2	1
TERG_08655T0	272	K	ADP,ATP carrier protein	103.19	QIMAK(1)EGIR	0.40534	2	1	79.986	QIMAK(1)EGIR	0.87964	2	1	119.75	QIMAK(1)EGIR	1.476	2	1	93.178	QIMAK(1)EGIR	-0.49988	2	1	110.88	QIMAK(1)EGIR	-0.14208	2	1	108.43	QIMAK(1)EGIR	-1.1776	2	1
TERG_08655T0	173	K	ADP,ATP carrier protein	160.56	K(1)TLASDGIAGLYR	2.2859	2	1	166.45	K(1)TLASDGIAGLYR	2.6862	2	1	163.51	K(1)TLASDGIAGLYR	2.4029	2	1	104.7	K(1)TLASDGIAGLYR	0.82958	2	1	151.7	K(1)TLASDGIAGLYR	0.76484	2	1	159.5	K(1)TLASDGIAGLYR	0.82198	2	1
TERG_08655T0	172	K	ADP,ATP carrier protein	122.18	QFNGLIDVYK(1)K	1.651	2	1	90.05	QFNGLIDVYK(1)K	1.0646	2	1	79.659	QFNGLIDVYK(1)K	-0.74292	2	1	101.39	QFNGLIDVYK(1)K	1.1409	2	1	100.93	QFNGLIDVYK(1)K	-0.42936	2	1	100.93	QFNGLIDVYK(1)K	-0.21984	2	1
TERG_08655T0	104	K	ADP,ATP carrier protein	95.642	DTYK(1)SMFAFK	0.77749	2	1	93.096	DTYK(1)SMFAFK	0.24247	2	1	107.79	DTYK(1)SMFAFK	1.6307	2	1	85.355	DTYK(1)SMFAFK	-0.44346	2	1	73.885	DTYK(1)SMFAFK	-1.5687	2	1	57.532	DTYK(1)SMFAFK	-1.5717	2	1
TERG_08637T0	92	K	Mitochondrial genome maintenance protein Mgm101, putative	127.56	SESIVTGK(1)TVTR	0.8771	2	1	107.17	SESIVTGK(1)TVTR	0.73143	2	1	127.56	SESIVTGK(1)TVTR	2.4628	2	1	82.705	SESIVTGK(1)TVTR	2.3646	2	1	115.57	SESIVTGK(1)TVTR	1.6575	2	1	77.644	SESIVTGK(1)TVTR	3.3682	2	1
TERG_08637T0	157	K	Mitochondrial genome maintenance protein Mgm101, putative	128.48	FK(1)ANYAK	1.2931	2	1	105.2	FK(1)ANYAK	1.8119	2	1	110.34	FK(1)ANYAK	0.69744	2	1	104.76	FK(1)ANYAK	-0.097617	2	1	84.244	FK(1)ANYAK	-0.1065	2	1	119.56	FK(1)ANYAK	-0.40721	2	1
TERG_08617T0	63	K	Unknown	106.58	TFQQEFK(1)ELIDK	-1.9336	2	1						109	TFQQEFK(1)ELIDK	-0.10866	2	1	126.09	TFQQEFK(1)ELIDK	-0.39277	2	1	128.21	TFQQEFK(1)ELIDK	-1.3145	2	1	113.07	TFQQEFK(1)ELIDK	0.05802	2	1
TERG_08613T0	302	K	ABC multidrug transporter Mdr1	170.66	NATAFGTQEK(1)LAR	0.20166	2	1	170.18	NATAFGTQEK(1)LAR	-1.1034	2	1	159.5	NATAFGTQEK(1)LAR	-0.84653	2	1	159.5	NATAFGTQEK(1)LAR	-0.13014	2	1	158.11	NATAFGTQEK(1)LAR	-0.35354	2	1	147.73	NATAFGTQEK(1)LAR	-0.97546	2	1
TERG_08613T0	1246	K	ABC multidrug transporter Mdr1	120.32	DPK(1)VLLLDEATSALDSESEK	0.53739	3	1	144.82	DPK(1)VLLLDEATSALDSESEK	-0.52441	3	1	134.32	DPK(1)VLLLDEATSALDSESEK	0.66455	3	1	63.606	DPK(1)VLLLDEATSALDSESEK	1.1743	3	1
TERG_08611T1	83	K	E3 ubiquitin ligase complex SCF subunit sconC	98.406	K(1)TTDIDEWDQK	-0.24424	2	1											152.23	K(1)TTDIDEWDQK	-4.1167	2	1	115.57	K(1)TTDIDEWDQK	0.95851	2	1	129.34	K(1)TTDIDEWDQK	-1.7237	2	1
TERG_08611T1	67	K	E3 ubiquitin ligase complex SCF subunit sconC	40.986	VIEWCEHHK(1)GDPPSTGDDDVDSR	0.03269	4	1											60.133	VIEWCEHHK(1)GDPPSTGDDDVDSR	0.70801	4	1	88.182	VIEWCEHHK(1)GDPPSTGDDDVDSR	0.083557	4	1
TERG_08611T1	132	K	E3 ubiquitin ligase complex SCF subunit sconC	77.732	GK(1)SPEEIR	0.34889	2	1											102.51	GK(1)SPEEIR	-0.31837	2	1	88.37	GK(1)SPEEIR	-0.18448	2	1	65.474	GK(1)SPEEIR	0.35505	2	1
TERG_08594T0	382	K	SGT1 and CS domain protein	47.154	VVSNIQK(1)NEK	-0.83612	2	1											54.198	VVSNIQK(1)NEK	0.20746	2	1	61.815	VVSNIQK(1)NEK	0.66173	2	1	57.164	VVSNIQK(1)NEK	1.4425	2	1
TERG_08594T0	163	K	SGT1 and CS domain protein	109.66	LESSDEK(1)TR	0.33777	2	1	96.342	LESSDEK(1)TR	-0.27028	2	1	77.662	LESSDEK(1)TR	0.0045565	2	1						121.73	LESSDEK(1)TR	0.61658	2	1
TERG_08590T0	425	K	tRNA methyltransferase subunit GCD14, putative						121.45	PSVPQYK(1)QGTLIHR	-0.42156	3	1	81.908	PSVPQYK(1)QGTLIHR	-0.33742	3	1						99.834	PSVPQYK(1)QGTLIHR	-0.35288	3	1
TERG_08561T0	501	K	FGGY-family carbohydrate kinase, putative	68.355	YK(1)VFLEQCYK	-1.5633	2	1	50.354	YK(1)VFLEQCYK	-0.67374	2	1	51.286	YK(1)VFLEQCYK	-0.12255	2	1	82.417	YK(1)VFLEQCYK	-1.4042	2	1	93.096	YK(1)VFLEQCYK	-1.1263	2	1	82.029	YK(1)VFLEQCYK	-2.0058	2	1
TERG_08561T0	488	K	FGGY-family carbohydrate kinase, putative											48.568	AVYPTK(1)DEHEK	1.3165	2	1	121.36	AVYPTK(1)DEHEK	0.22394	2	1	121.36	AVYPTK(1)DEHEK	0.65283	3	1	103.08	AVYPTK(1)DEHEK	0.14487	2	1
TERG_08559T0	380	K	Proteasome regulatory particle subunit Rpt6, putative	81.565	HDDK(1)EVSLGK	0.13534	2	1	136.53	HDDK(1)EVSLGK	1.7734	2	1																153.34	HDDK(1)EVSLGK	-1.1452	3	1
TERG_08559T0	372	K	Proteasome regulatory particle subunit Rpt6, putative	76.526	VHVTQEDFDLATAK(1)VLNK	0.2437	3	1	118.4	VHVTQEDFDLATAK(1)VLNK	-0.92969	3	1																176.21	VHVTQEDFDLATAK(1)VLNK	-0.49076	3	1
TERG_08559T0	329	K	Proteasome regulatory particle subunit Rpt6, putative	64.374	GINLTK(1)IAEK	1.2283	2	1	72.2	GINLTK(1)IAEK	1.7707	2	1																80.037	GINLTK(1)IAEK	1.2247	2	1
TERG_08559T0	10	K	Proteasome regulatory particle subunit Rpt6, putative	56.177	NK(1)IESMK	-0.98847	2	1	75.109	NK(1)IESMK	-0.88207	2	1	69.905	NK(1)IESMK	-0.83595	2	1											60.709	NK(1)IESMK	-0.50233	2	1
TERG_08558T0	157	K	Calcium permease family membrane transporter	42.708	SVEK(1)TAEGDIHSVPGQR	-2.0418	3	1	69.485	SVEK(1)TAEGDIHSVPGQR	-1.7334	3	1											81.346	SVEK(1)TAEGDIHSVPGQR	-1.5061	3	1
TERG_08555T0	238	K	Nuclear pore protein (Nic96), putative	117.52	EVEEAIAK(1)NPR	1.3061	2	1	134.57	EVEEAIAK(1)NPR	0.68207	2	1	134.57	EVEEAIAK(1)NPR	2.2553	2	1						112.83	EVEEAIAK(1)NPR	0.70382	2	1
TERG_08553T0	54	K	Ran exchange factor Prp20/Pim1, putative	54.259	TTASASETK(1)K	-0.74457	2	1											63.624	TTASASETK(1)K	2.1187	2	1	108.47	TTASASETK(1)K	0.30946	2	1	90.05	TTASASETK(1)K	0.86055	2	1
TERG_08553T0	474	K	Ran exchange factor Prp20/Pim1, putative	44.252	VDTLPESAVIK(1)DDR	-3.0346	2	1											98.943	VDTLPESAVIK(1)DDR	-0.85202	2	1	108.58	VDTLPESAVIK(1)DDR	2.006	3	1	108.58	VDTLPESAVIK(1)DDR	1.9204	3	1
TERG_08553T0	43	K	Ran exchange factor Prp20/Pim1, putative	56.916	AATASAVK(1)K	2.7072	2	1											72.607	AATASAVK(1)K	-0.19259	2	1	55.064	AATASAVK(1)K	0.84396	2	1	63.816	AATASAVK(1)K	0.91134	2	1
TERG_08553T0	428	K	Ran exchange factor Prp20/Pim1, putative											40.432	DK(1)NIVQICGGSHHTLAR	2.728	4	1						91.065	DK(1)NIVQICGGSHHTLAR	-1.3187	3	1	67.645	DK(1)NIVQICGGSHHTLAR	2.395	4	1
TERG_08553T0	317	K	Ran exchange factor Prp20/Pim1, putative	62.717	LISGLK(1)K	-1.4468	2	1	62.717	LISGLK(1)K	0.57865	2	1	70.912	LISGLK(1)K	0.35812	2	1	81.297	LISGLK(1)K	-0.95892	2	1	72.138	LISGLK(1)K	-1.699	2	1	81.297	LISGLK(1)K	-1.8985	2	1
TERG_08553T0	311	K	Ran exchange factor Prp20/Pim1, putative	66.004	IQTTPK(1)LISGLK	-0.21253	2	1	49.333	IQTTPK(1)LISGLK	0.32144	2	1						45.28	IQTTPK(1)LISGLK	0.038162	2	1	71.888	IQTTPK(1)LISGLK	0.34856	2	1
TERG_08553T0	22	K	Ran exchange factor Prp20/Pim1, putative											67.207	EK(1)TSTTMTK	-0.37539	2	1	58.699	EK(1)TSTTMTK	0.48495	2	1	57.347	EK(1)TSTTMTK	0.32248	2	1
TERG_08553T0	144	K	Ran exchange factor Prp20/Pim1, putative											65.803	APTQK(1)LR	0.019977	2	1	86.866	APTQK(1)LR	1.031	2	1	83.614	APTQK(1)LR	1.5079	2	1	71.852	APTQK(1)LR	0.68829	2	1
TERG_08553T0	139	K	Ran exchange factor Prp20/Pim1, putative	83.499	VVINK(1)APTQK	-0.48971	2	1	70.389	VVINK(1)APTQK	-0.3916	2	1	57.532	VVINK(1)APTQK	-0.6355	2	1	52.6	VVINK(1)APTQK	0.52436	2	1	50.297	VVINK(1)APTQK	0.78141	2	1	55.721	VVINK(1)APTQK	-0.10576	2	1
TERG_08553T0	110	K	Ran exchange factor Prp20/Pim1, putative	147.12	TSADEEVEK(1)AAAEPK	0.65213	2	1	125.36	TSADEEVEK(1)AAAEPK	-1.1635	2	1	150.05	TSADEEVEK(1)AAAEPK	1.1518	2	1	160.8	TSADEEVEK(1)AAAEPK	-0.79315	2	1	188.39	TSADEEVEK(1)AAAEPK	-1.5542	2	1	177.3	TSADEEVEK(1)AAAEPK	-2.313	2	1
TERG_08551T0	16	K	NADH-ubiquinone oxidoreductase 21 kDa subunit, putative	134.02	QLK(1)TDYPLIDSDPHVR	-0.56372	3	1	143.97	QLK(1)TDYPLIDSDPHVR	0.50386	3	1	128.06	QLK(1)TDYPLIDSDPHVR	-0.063446	3	1	108.06	QLK(1)TDYPLIDSDPHVR	-0.94422	3	1	102.64	QLK(1)TDYPLIDSDPHVR	-1.1037	3	1	90.348	QLK(1)TDYPLIDSDPHVR	1.2169	3	1
TERG_08548T0	152	K	Unknown	44.98	IVVEK(1)LTK	1.4983	2	1																57.249	IVVEK(1)LTK	1.2934	2	1	68.371	IVVEK(1)LTK	1.8707	2	1
TERG_08532T0	54	K	DNA-binding protein HGH1, putative	61.213	LLVK(1)DYPPIAK	1.6633	2	1	57.175	LLVK(1)DYPPIAK	0.86929	2	1	59.418	LLVK(1)DYPPIAK	1.222	2	1	46.73	LLVK(1)DYPPIAK	0.41608	2	1						46.955	LLVK(1)DYPPIAK	2.3157	2	1
TERG_08528T0	957	K	Fatty acid synthase beta subunit, putative	60.91	WIDDSLK(1)R	3.0674	2	1	58.981	WIDDSLK(1)R	1.6084	2	1	60.91	WIDDSLK(1)R	2.7018	2	1	71.379	WIDDSLK(1)R	0.85397	2	1	73.665	WIDDSLK(1)R	1.3399	2	1
TERG_08528T0	913	K	Fatty acid synthase beta subunit, putative	136.53	LNDDFQK(1)VWFGR	1.4168	2	1	135.1	LNDDFQK(1)VWFGR	-2.7077	2	1						182.25	LNDDFQK(1)VWFGR	1.3286	2	1	80.31	LNDDFQK(1)VWFGR	-0.24085	2	1
TERG_08528T0	889	K	Fatty acid synthase beta subunit, putative	103.83	IFSLDK(1)AK	0.79109	2	1						105.14	IFSLDK(1)AK	4.0167	2	1	93.429	IFSLDK(1)AK	0.88791	2	1	107.29	IFSLDK(1)AK	1.8942	2	1	84.743	IFSLDK(1)AK	2.7899	2	1
TERG_08528T0	830	K	Fatty acid synthase beta subunit, putative	82.449	AAK(1)EAIVAAPGVDDAK	1.0341	2	1	74.618	AAK(1)EAIVAAPGVDDAK	2.0833	3	1	88.385	AAK(1)EAIVAAPGVDDAK	0.71348	2	1	67.418	AAK(1)EAIVAAPGVDDAK	1.0128	2	1	71.929	AAK(1)EAIVAAPGVDDAK	-2.0848	2	1
TERG_08528T0	476	K	Fatty acid synthase beta subunit, putative	141.34	IPVYDTNTGK(1)DISK	1.0694	2	1	139.58	IPVYDTNTGK(1)DISK	-0.444	2	1											55.335	IPVYDTNTGK(1)DISK	1.1009	2	1
TERG_08528T0	223	K	Fatty acid synthase beta subunit, putative						101.82	LYSK(1)GMDILR	0.0086077	2	1						101.38	LYSK(1)GMDILR	1.3608	2	1	112.36	LYSK(1)GMDILR	1.174	2	1	87.568	LYSK(1)GMDILR	0.90229	2	1
TERG_08528T0	2027	K	Fatty acid synthase beta subunit, putative	93.561	INK(1)TTIDPSK	0.87771	2	1	93.843	INK(1)TTIDPSK	0.83672	2	1	99.343	INK(1)TTIDPSK	0.47971	2	1	77.358	INK(1)TTIDPSK	2.2549	2	1	97.284	INK(1)TTIDPSK	-0.22505	2	1
TERG_08528T0	1787	K	Fatty acid synthase beta subunit, putative	136.7	EVDEK(1)TASYTYK	-0.16452	2	1	135.5	EVDEK(1)TASYTYK	0.1007	2	1	159.44	EVDEK(1)TASYTYK	-0.78317	2	1						118.61	EVDEK(1)TASYTYK	-1.3874	2	1	92.19	EVDEK(1)TASYTYK	-0.50205	2	1
TERG_08528T0	1782	K	Fatty acid synthase beta subunit, putative	85.666	IFK(1)EVDEK	-1.2402	2	1	82.75	IFK(1)EVDEK	0.22505	2	1	96.668	IFK(1)EVDEK	-1.1937	2	1	64.268	IFK(1)EVDEK	1.1445	2	1	68.016	IFK(1)EVDEK	0.49643	2	1	60.045	IFK(1)EVDEK	-0.40678	2	1
TERG_08528T0	1287	K	Fatty acid synthase beta subunit, putative						102.71	IK(1)EFYYR	-1.3156	2	1	85.212	IK(1)EFYYR	-1.022	2	1	65.252	IK(1)EFYYR	0.040752	2	1	90.777	IK(1)EFYYR	-0.73324	2	1	79.469	IK(1)EFYYR	1.9838	2	1
TERG_08528T0	1231	K	Fatty acid synthase beta subunit, putative	91.069	LVK(1)TVEIR	-0.49997	2	1	101.54	LVK(1)TVEIR	0.43053	2	1	85.67	LVK(1)TVEIR	-1.7883	2	1						77.732	LVK(1)TVEIR	-0.51271	2	1
TERG_08522T0	90	K	Pyruvate dehydrogenase E1 beta subunit PdbA, putative	66.27	VTK(1)GLLDR	-0.73506	2	1	57.708	VTK(1)GLLDR	-0.84472	2	1	83.948	VTK(1)GLLDR	-0.63572	2	1	65.224	VTK(1)GLLDR	-0.20813	2	1	68.846	VTK(1)GLLDR	-0.1213	2	1	60.892	VTK(1)GLLDR	-0.85643	2	1
TERG_08522T0	301	K	Pyruvate dehydrogenase E1 beta subunit PdbA, putative											72.433	SVKPLDVEAIVK(1)SVK	0.34779	3	0.999997	110.12	SVKPLDVEAIVK(1)SVK	2.1262	3	1	100.11	SVKPLDVEAIVK(1)SVK	2.9066	3	1
TERG_08522T0	278	K	Pyruvate dehydrogenase E1 beta subunit PdbA, putative	112.08	SK(1)YGVEAEVINLR	0.85893	3	1											113.54	SK(1)YGVEAEVINLR	-0.32426	2	1	89.747	SK(1)YGVEAEVINLR	1.0003	2	1	69.258	SK(1)YGVEAEVINLR	0.065637	2	1
TERG_08522T0	254	K	Pyruvate dehydrogenase E1 beta subunit PdbA, putative	120.63	PGK(1)DVTIVTLSR	1.2146	2	1	140.22	IERPGK(1)DVTIVTLSR	-0.099353	2	1	127.83	IERPGK(1)DVTIVTLSR	0.79189	3	1	140.22	IERPGK(1)DVTIVTLSR	1.4054	3	1	132.84	PGK(1)DVTIVTLSR	1.5798	2	1	123.02	PGK(1)DVTIVTLSR	-0.035796	2	1
TERG_08522T0	246	K	Pyruvate dehydrogenase E1 beta subunit PdbA, putative						55.754	DDFVIPLGK(1)AK	-3.7195	2	1	61.344	DDFVIPLGK(1)AK	1.8706	2	1	61.344	DDFVIPLGK(1)AK	-1.4139	2	1	55.718	DDFVIPLGK(1)AK	-1.6761	2	1	52.391	DDFVIPLGK(1)AK	-1.7917	2	1
TERG_08522T0	207	K	Pyruvate dehydrogenase E1 beta subunit PdbA, putative	121.29	GLLK(1)AAIR	0.62949	2	1						98.418	GLLK(1)AAIR	0.31851	2	1	110.63	GLLK(1)AAIR	0.28032	2	1	111.04	GLLK(1)AAIR	0.32049	2	1	94.662	GLLK(1)AAIR	-0.38647	2	1
TERG_08519T0	354	K	Mitochondrial enoyl reductase, putative	94.82	FK(1)DIPVQEVK	1.0873	2	1	95.162	FK(1)DIPVQEVK	-0.0025585	2	1	92.112	FK(1)DIPVQEVK	0.65295	2	1	87.641	FK(1)DIPVQEVK	-0.45954	2	1	84.352	FK(1)DIPVQEVK	-0.098094	2	1	79.283	FK(1)DIPVQEVK	-0.42583	2	1
TERG_08519T0	257	K	Mitochondrial enoyl reductase, putative	75.474	FK(1)EIVHQQTR	2.8023	3	1	58.172	FK(1)EIVHQQTR	1.8443	3	1	91.701	FK(1)EIVHQQTR	1.81	3	1	101.71	FK(1)EIVHQQTR	-0.33592	3	1	118.9	FK(1)EIVHQQTR	-0.75769	3	1	104.82	FK(1)EIVHQQTR	-0.64731	3	1
TERG_08519T0	231	K	Mitochondrial enoyl reductase, putative	64.73	ETAEETEK(1)LK	3.9099	2	1											91.095	ETAEETEK(1)LK	-0.62231	2	1	106.4	ETAEETEK(1)LK	2.152	2	1	88.948	ETAEETEK(1)LK	0.57185	2	1
TERG_08509T0	388	K	Protein phosphatase 2C, putative	95.263	LSYDHK(1)GSDENEGLR	-0.037038	3	1	99.747	LSYDHK(1)GSDENEGLR	-0.54585	3	1	101.01	LSYDHK(1)GSDENEGLR	-0.56059	3	1	150.39	LSYDHK(1)GSDENEGLR	-0.68309	2	1	147.7	LSYDHK(1)GSDENEGLR	0.76376	2	1	128.64	LSYDHK(1)GSDENEGLR	0.84395	2	1
TERG_08507T0	44	K	SNF7 family protein	68.312	LENQEK(1)K	1.0335	2	1											117.93	LENQEK(1)K	1.0328	2	1	104.45	LENQEK(1)K	1.0555	2	1	117.93	LENQEK(1)K	1.5957	2	1
TERG_08506T1	378	K	Transmembrane GTPase Fzo1, putative						69.998	VYVK(1)DVR	-1.115	2	1						89.142	VYVK(1)DVR	0.61859	2	1	81.784	VYVK(1)DVR	0.97131	2	1	82.305	VYVK(1)DVR	1.0928	2	1
TERG_08498T0	77	K	Triosephosphate isomerase	113.26	K(1)FFVGGNFK	0.95886	2	1	82.75	K(1)FFVGGNFK	1.1979	2	1	113.26	K(1)FFVGGNFK	0.96429	2	1	99.305	K(1)FFVGGNFK	0.74411	2	1	103.87	K(1)FFVGGNFK	1.1571	2	1	124.98	K(1)FFVGGNFK	1.3092	2	1
TERG_08498T0	298	K	Triosephosphate isomerase											82.59	QK(1)DVDGFLVGGASLK	3.5327	2	1						140.49	QK(1)DVDGFLVGGASLK	3.1269	2	1	130.01	QK(1)DVDGFLVGGASLK	0.2148	2	1
TERG_08498T0	296	K	Triosephosphate isomerase	105.36	NCAELAK(1)QK	-1.2593	2	1	113.74	NCAELAK(1)QK	-0.58459	2	1	98.233	NCAELAK(1)QK	-0.10107	2	1	84.083	NCAELAK(1)QK	-0.85236	2	1	83.456	NCAELAK(1)QK	-0.22371	2	1	83.998	NCAELAK(1)QK	-0.48616	2	1
TERG_08498T0	289	K	Triosephosphate isomerase	161.24	VIYGGSVNEK(1)NCAELAK	1.7287	3	1	153.22	VIYGGSVNEK(1)NCAELAK	0.39968	3	1	185.02	VIYGGSVNEK(1)NCAELAK	0.42227	3	1	157.74	VIYGGSVNEK(1)NCAELAK	-0.025788	2	1	178.85	VIYGGSVNEK(1)NCAELAK	0.25395	2	1	170.78	VIYGGSVNEK(1)NCAELAK	0.081491	2	1
TERG_08498T0	268	K	Triosephosphate isomerase	189.52	EWLCK(1)TVSPAVSEATR	1.2789	3	1	185.14	EWLCK(1)TVSPAVSEATR	-0.9444	2	1	175.26	EWLCK(1)TVSPAVSEATR	1.3184	2	1	116.06	EWLCK(1)TVSPAVSEATR	-2.3232	2	1
TERG_08498T0	210	K	Triosephosphate isomerase	95.094	EANK(1)TVDVVTR	-0.37023	2	1	125.97	EANK(1)TVDVVTR	0.075355	2	1	115.33	EANK(1)TVDVVTR	0.16844	2	1	132.32	EANK(1)TVDVVTR	-0.17919	3	1	115.33	EANK(1)TVDVVTR	-1.7016	3	1	125.97	EANK(1)TVDVVTR	-0.7658	2	1
TERG_08498T0	175	K	Triosephosphate isomerase	108.56	VILK(1)EDDDFVAR	1.1386	2	1	108.56	VILK(1)EDDDFVAR	-0.87039	2	1	122.7	VILK(1)EDDDFVAR	-0.32995	2	1	108.56	VILK(1)EDDDFVAR	-0.15256	2	1	142.89	VILK(1)EDDDFVAR	-1.5741	3	1	122.7	VILK(1)EDDDFVAR	3.2046	2	1
TERG_08498T0	159	K	Triosephosphate isomerase	101.53	DSK(1)ITWTLTGHSER	0.93733	3	1	110.97	DSK(1)ITWTLTGHSER	-1.4767	2	1	88.311	DSK(1)ITWTLTGHSER	0.91157	2	1	170.11	DSK(1)ITWTLTGHSER	0.010711	3	1	176.4	DSK(1)ITWTLTGHSER	0.46324	3	1	118.16	DSK(1)ITWTLTGHSER	-0.45454	2	1
TERG_08497T0	8	K	60S acidic ribosomal protein P0, putative	58.246	AK(1)VIHESR	1.9629	2	1											62.582	AK(1)VIHESR	-0.18331	2	1
TERG_08497T0	55	K	60S acidic ribosomal protein P0, putative											52.725	NTYLK(1)DVR	-0.046317	2	1						74.269	NTYLK(1)DVR	0.26097	2	1	73.233	NTYLK(1)DVR	0.18008	2	1
TERG_08496T0	165	K	U1 small nuclear ribonucleoprotein 70 kDa	112.36	AAYK(1)ETDGIR	-0.69681	2	1	66.19	AAYK(1)ETDGIR	-0.73999	2	1	66.19	AAYK(1)ETDGIR	-0.27561	2	1	80.102	AAYK(1)ETDGIR	-0.92195	2	1	115.42	AAYK(1)ETDGIR	-0.51895	2	1	90.149	AAYK(1)ETDGIR	-0.63711	2	1
TERG_08496T0	138	K	U1 small nuclear ribonucleoprotein 70 kDa	74.255	DTK(1)NPNPK	0.75173	2	1						60.478	DTK(1)NPNPK	0.31851	2	1	86.794	DTK(1)NPNPK	0.13841	2	1
TERG_08496T0	114	K	U1 small nuclear ribonucleoprotein 70 kDa											97.463	LSYDVK(1)EADLER	1.0417	2	1	81.278	LSYDVK(1)EADLER	-0.52429	2	1	126.5	LSYDVK(1)EADLER	-0.62064	2	1	96.059	LSYDVK(1)EADLER	-0.17592	2	1
TERG_08493T0	68	K	Cell cycle control protein (Cwf8), putative	106.68	SGNVFEK(1)R	0.17075	2	1	90.601	SGNVFEK(1)R	-0.54831	2	1	88.136	SGNVFEK(1)R	-0.38598	2	1	93.178	SGNVFEK(1)R	0.49831	2	1	88.136	SGNVFEK(1)R	0.72281	2	1	105.1	SGNVFEK(1)R	-0.38836	2	1
TERG_08493T0	480	K	Cell cycle control protein (Cwf8), putative						76.302	TSK(1)SWTEPLR	-1.4029	2	1						93.561	TSK(1)SWTEPLR	0.69836	2	1	76.332	TSK(1)SWTEPLR	0.56505	2	1	81.335	TSK(1)SWTEPLR	1.935	2	1
TERG_08493T0	210	K	Cell cycle control protein (Cwf8), putative	152.54	IEETQEK(1)LSK	1.2545	2	1	132.25	IEETQEK(1)LSK	1.4579	2	1	131.83	IEETQEK(1)LSK	1.581	2	1	147.74	IEETQEK(1)LSK	0.25393	2	1	154.15	IEETQEK(1)LSK	0.32609	2	1	164.65	IEETQEK(1)LSK	0.31534	2	1
TERG_08493T0	174	K	Cell cycle control protein (Cwf8), putative						69.345	DALSK(1)ISVGASR	-1.1971	2	1											86.699	DALSK(1)ISVGASR	0.019375	2	1
TERG_08491T1	517	K	Ribosome biogenesis protein Ria1, putative						62.546	ILEFGPK(1)K	-0.32299	2	1						62.546	ILEFGPK(1)K	0.013474	2	1
TERG_08484T0	647	K	Vacuolar protein sorting vps16, putative	76.759	LLSDSK(1)DTAVQAQLK	0.67212	2	1						76.358	LLSDSK(1)DTAVQAQLK	1.7909	2	1	199.38	LLSDSK(1)DTAVQAQLK	0.50467	2	1	188.92	LLSDSK(1)DTAVQAQLK	2.2327	2	1	196.37	LLSDSK(1)DTAVQAQLK	0.83143	2	1
TERG_08472T1	449	K	3-hydroxyisobutyryl-CoA hydrolase, mitochondrial	40.516	NTK(1)ETEEGLVLN	2.6897	2	1	68.83	NTK(1)ETEEGLVLN	1.1779	2	1	92.19	NTK(1)ETEEGLVLN	2.6942	2	1	127.17	NTK(1)ETEEGLVLN	2.1183	2	1	88.021	NTK(1)ETEEGLVLN	1.5618	2	1	142.1	NTK(1)ETEEGLVLN	0.47755	2	1
TERG_08472T1	439	K	3-hydroxyisobutyryl-CoA hydrolase, mitochondrial	121.61	EK(1)VHEVLNR	0.42894	2	1											121.5	EK(1)VHEVLNR	1.7762	2	1	145.99	EK(1)VHEVLNR	-1.0963	2	1	72.325	EK(1)VHEVLNR	-0.38524	3	1
TERG_08472T1	290	K	3-hydroxyisobutyryl-CoA hydrolase, mitochondrial						130.77	ETENPDWAQK(1)TLK	-1.1739	2	1						109.6	ETENPDWAQK(1)TLK	-1.0138	2	1	123.28	ETENPDWAQK(1)TLK	-1.5876	2	1	153.81	ETENPDWAQK(1)TLK	-0.89967	2	1
TERG_08472T1	25	K	3-hydroxyisobutyryl-CoA hydrolase, mitochondrial	126.84	ELPGDDPDDVLFSK(1)LYGVR	-0.62622	3	1	119.04	ELPGDDPDDVLFSK(1)LYGVR	-1.4385	2	1	90.385	ELPGDDPDDVLFSK(1)LYGVR	0.19498	3	1	74.793	ELPGDDPDDVLFSK(1)LYGVR	-0.63063	3	1	69.333	ELPGDDPDDVLFSK(1)LYGVR	-0.69999	3	1	96.805	ELPGDDPDDVLFSK(1)LYGVR	2.4591	3	1
TERG_08471T0	277	K	50S ribosomal protein L4	70.942	LIIEK(1)QALDK	-0.17876	2	1	81.017	LIIEK(1)QALDK	-0.1991	2	1	75.416	LIIEK(1)QALDK	0.7285	2	1	81.017	LIIEK(1)QALDK	-0.29138	2	1
TERG_08471T0	183	K	50S ribosomal protein L4						83.614	IYDK(1)AWR	-0.10863	2	1																101.21	IYDK(1)AWR	-0.35736	2	1
TERG_08470T0	414	K	Mitochondrial large ribosomal subunit YmL35, putative	118.5	NVVAEK(1)ANR	-0.22823	2	1	84.615	NVVAEK(1)ANR	-0.39877	2	1	131.41	NVVAEK(1)ANR	0.19345	2	1	123.16	NVVAEK(1)ANR	0.52863	2	1	132.76	NVVAEK(1)ANR	1.6794	2	1	137.84	NVVAEK(1)ANR	1.7156	2	1
TERG_08470T0	258	K	Mitochondrial large ribosomal subunit YmL35, putative	118.05	HLANQK(1)WR	-0.78105	2	1	113.41	HLANQK(1)WR	-1.222	2	1	97.093	HLANQK(1)WR	-1.267	2	1						49.933	HLANQK(1)WR	-0.47388	2	1
TERG_08470T0	182	K	Mitochondrial large ribosomal subunit YmL35, putative	117.7	VLQEDREEK(1)LQQIEK	-0.076425	3	1	133.48	VLQEDREEK(1)LQQIEK	-0.51915	3	1	137.98	VLQEDREEK(1)LQQIEK	-1.0685	3	1						78.556	EEK(1)LQQIEK	-0.52511	2	1
TERG_08468T0	197	K	Hydroxyacylglutathione hydrolase, putative	50.088	FCSTVSQSEAVK(1)K	1.352	2	1											139.78	FCSTVSQSEAVK(1)K	0.12346	2	1	172.76	FCSTVSQSEAVK(1)K	-0.093256	2	1	125.82	FCSTVSQSEAVK(1)K	-1.2587	2	1
TERG_08456T1	5	K	Small nuclear ribonucleoprotein SmD2, putative	241.84	SDTK(1)IQDLLNKPR	1.8963	2	1	217.88	SDTK(1)IQDLLNKPR	0.89725	2	1						175.74	SDTK(1)IQDLLNKPR	0.7682	2	1	200.21	SDTK(1)IQDLLNKPR	2.2212	2	1	175.74	SDTK(1)IQDLLNKPR	-0.20478	2	1
TERG_08453T5	429	K	Nuclear pore complex subunit Nup192, putative	69.346	MLK(1)SEEDTQR	-0.83866	2	1											125.75	MLK(1)SEEDTQR	0.55292	2	1	106.62	MLK(1)SEEDTQR	-1.5445	2	1	83.862	MLK(1)SEEDTQR	0.17976	2	1
TERG_08446T0	380	K	Stomatin family protein	173.51	TIAAK(1)AIQSGEPITEQK	0.18833	2	1	197.15	TIAAK(1)AIQSGEPITEQK	-1.6993	3	1	172.32	TIAAK(1)AIQSGEPITEQK	-0.64618	2	1	177.04	TIAAK(1)AIQSGEPITEQK	0.72701	2	1	180.1	TIAAK(1)AIQSGEPITEQK	-0.45452	2	1	189.59	TIAAK(1)AIQSGEPITEQK	1.4302	3	1
TERG_08446T0	375	K	Stomatin family protein	88.163	VSEGQAK(1)TIAAK	-0.42582	2	1	86.288	VSEGQAK(1)TIAAK	0.36311	2	1	87.719	VSEGQAK(1)TIAAK	-0.047898	2	1	81.709	VSEGQAK(1)TIAAK	-0.80347	2	1	71.558	VSEGQAK(1)TIAAK	0.46125	2	1	90.793	VSEGQAK(1)TIAAK	0.88527	2	1
TERG_08446T0	338	K	Stomatin family protein						73.499	YVDAFSK(1)LAK	-0.59791	2	1	82.261	YVDAFSK(1)LAK	-0.65153	2	1	73.499	YVDAFSK(1)LAK	-2.6701	2	1	64.103	YVDAFSK(1)LAK	-1.5973	2	1	82.261	YVDAFSK(1)LAK	-0.85285	2	1
TERG_08446T0	287	K	Stomatin family protein	221.59	SEQINK(1)AMGEAEAIR	0.81599	2	1	188.59	SEQINK(1)AMGEAEAIR	-0.71219	2	1	191.89	SEQINK(1)AMGEAEAIR	-1.2943	2	1	181.58	SEQINK(1)AMGEAEAIR	-3.077	2	1
TERG_08446T0	196	K	Stomatin family protein	94.007	SEIGQLTLDHVLK(1)ER	0.46345	3	1	138.19	SEIGQLTLDHVLK(1)ER	3.2725	2	1						114.31	SEIGQLTLDHVLK(1)ER	1.2956	3	1	92.38	SEIGQLTLDHVLK(1)ER	1.2545	3	1	115.68	SEIGQLTLDHVLK(1)ER	0.45428	3	1
TERG_08443T0	9	K	Adenosylhomocysteinase	103.14	FK(1)VADISLAAFGR	3.3357	2	1	187.74	FK(1)VADISLAAFGR	2.9476	2	1	176.99	FK(1)VADISLAAFGR	-0.25039	2	1	131.32	FK(1)VADISLAAFGR	0.05827	2	1	142.29	FK(1)VADISLAAFGR	0.97127	2	1	150.14	FK(1)VADISLAAFGR	3.0511	2	1
TERG_08443T0	7	K	Adenosylhomocysteinase						48.794	AAPATK(1)FK	0.77753	2	1	48.794	AAPATK(1)FK	0.93304	2	1	41.448	AAPATK(1)FK	1.4595	2	1						53.753	AAPATK(1)FK	1.2809	2	1
TERG_08443T0	47	K	Adenosylhomocysteinase	104.43	YAADAPLK(1)GAR	0.19346	2	1	100.88	YAADAPLK(1)GAR	-0.50062	2	1	110.39	YAADAPLK(1)GAR	-0.32354	2	1	102.95	YAADAPLK(1)GAR	-0.74651	2	1	124.33	YAADAPLK(1)GAR	-0.91882	2	1	121.9	YAADAPLK(1)GAR	-0.37672	2	1
TERG_08443T0	229	K	Adenosylhomocysteinase	160.43	IAVVAGYGDVGK(1)GCAEALR	0.37573	2	1	212.32	IAVVAGYGDVGK(1)GCAEALR	0.6235	3	1	216.71	IAVVAGYGDVGK(1)GCAEALR	0.58617	3	1	149.86	IAVVAGYGDVGK(1)GCAEALR	-1.0608	3	1	156.17	IAVVAGYGDVGK(1)GCAEALR	0.39588	2	1	118.72	IAVVAGYGDVGK(1)GCAEALR	0.19132	2	1
TERG_08443T0	207	K	Adenosylhomocysteinase	115.71	ESLIDGIK(1)R	-1.1345	2	1	115.71	ESLIDGIK(1)R	-2.506	2	1	115.71	ESLIDGIK(1)R	-0.94513	2	1	53.089	ESLIDGIK(1)R	-3.5434	2	1	102.07	ESLIDGIK(1)R	-1.0389	2	1	115.71	ESLIDGIK(1)R	-2.0167	2	1
TERG_08443T0	191	K	Adenosylhomocysteinase	139.43	SK(1)FDNLYGCR	-0.90929	2	1	137.46	SK(1)FDNLYGCR	-1.8967	2	1	147.3	SK(1)FDNLYGCR	-1.1271	2	1	79.659	SK(1)FDNLYGCR	-2.6379	2	1	86.879	SK(1)FDNLYGCR	-0.51884	2	1
TERG_08443T0	189	K	Adenosylhomocysteinase	144.17	SGELLVPAVNVNDSVTK(1)SK	0.72167	3	1	143.99	SGELLVPAVNVNDSVTK(1)SK	-0.73606	3	1	114.99	SGELLVPAVNVNDSVTK(1)SK	0.63468	3	1	87.228	SGELLVPAVNVNDSVTK(1)SK	-0.38237	2	1	83.393	SGELLVPAVNVNDSVTK(1)SK	-0.029475	2	1	104.84	SGELLVPAVNVNDSVTK(1)SK	0.25435	2	1
TERG_08443T0	172	K	Adenosylhomocysteinase	111.38	MMK(1)SGELLVPAVNVNDSVTK	0.57136	2	1	99.409	MMK(1)SGELLVPAVNVNDSVTK	0.71705	3	1	105.06	MMK(1)SGELLVPAVNVNDSVTK	3.3052	2	1	65.855	MMK(1)SGELLVPAVNVNDSVTK	-3.1799	3	1	65.16	MMK(1)SGELLVPAVNVNDSVTK	1.5913	3	1
TERG_08443T0	151	K	Adenosylhomocysteinase	119.34	YPEMLK(1)DCYGVSEETTTGVHHLYK	0.12046	4	1	129.43	YPEMLK(1)DCYGVSEETTTGVHHLYK	-0.88375	4	1	178.35	YPEMLK(1)DCYGVSEETTTGVHHLYK	0.13573	3	1	122.39	YPEMLK(1)DCYGVSEETTTGVHHLYK	-0.037398	3	1	128.98	YPEMLK(1)DCYGVSEETTTGVHHLYK	-0.4847	3	1	98.3	YPEMLK(1)DCYGVSEETTTGVHHLYK	-0.06355	4	1
TERG_08443T0	127	K	Adenosylhomocysteinase						134.08	K(1)LNLILDDGGDLTSLVHK	0.94647	3	1											157.54	K(1)LNLILDDGGDLTSLVHK	-0.044195	3	1	128.59	K(1)LNLILDDGGDLTSLVHK	0.041199	3	1
TERG_08442T0	415	K	Pre-mRNA splicing factor (Prp31), putative											53.395	EEK(1)EVGYGTGESTK	-0.49149	2	1	133.48	EEK(1)EVGYGTGESTK	-1.3234	2	1	134.43	EEK(1)EVGYGTGESTK	0.88596	2	1	141.34	EEK(1)EVGYGTGESTK	0.67102	2	1
TERG_08432T0	1159	K	DEAD/DEAH box RNA helicase											80.387	LLK(1)EGTIAAADSDAR	-0.29974	2	1											41.695	LLK(1)EGTIAAADSDAR	0.19778	2	1
TERG_08432T0	1033	K	DEAD/DEAH box RNA helicase											61.48	TQK(1)DTSSSAGK	0.49695	2	1	41.48	TQK(1)DTSSSAGK	-0.37935	2	1	64.121	TQK(1)DTSSSAGK	1.637	2	1
TERG_08430T0	1440	K	Unknown	80.231	K(1)ADK(1)EAAK	0.17779	2	1											131.62	K(1)ADK(1)EAAK	0.33992	2	1	136.57	K(1)ADK(1)EAAK	2.6745	2	1	121.64	K(1)ADK(1)EAAK	-0.076949	2	1
TERG_08430T0	1437	K	Unknown	80.231	K(1)ADK(1)EAAK	0.17779	2	1											131.62	K(1)ADK(1)EAAK	0.33992	2	1	136.57	K(1)ADK(1)EAAK	2.6745	2	1	121.64	K(1)ADK(1)EAAK	-0.076949	2	1
TERG_08429T4	272	K	Eukaryotic translation initiation factor 3 subunit H	115.46	IAAWQAK(1)R	1.4897	2	1	86.472	IAAWQAK(1)R	1.9604	2	1	52.403	IAAWQAK(1)R	2.943	2	1	66.799	IAAWQAK(1)R	0.27539	2	1	79.451	IAAWQAK(1)R	-0.35931	2	1	98.418	IAAWQAK(1)R	0.019765	2	1
TERG_08429T4	158	K	Eukaryotic translation initiation factor 3 subunit H	144.92	FTAENLQK(1)SNLR	1.3425	2	1	139.78	FTAENLQK(1)SNLR	2.2948	2	1	168.02	FTAENLQK(1)SNLR	1.1395	2	1	147.24	FTAENLQK(1)SNLR	-0.38651	2	1
TERG_08429T4	150	K	Eukaryotic translation initiation factor 3 subunit H	133.42	ENK(1)FTAENLQK	0.8632	2	1	129.82	ENK(1)FTAENLQK	1.6446	2	1	128.01	ENK(1)FTAENLQK	3.4955	2	1	116.55	ENK(1)FTAENLQK	-1.3407	2	1	125.72	ENK(1)FTAENLQK	-1.4132	2	1
TERG_08429T4	147	K	Eukaryotic translation initiation factor 3 subunit H	158.86	LSPQFMTAFK(1)ENK	0.4756	2	1	162.13	LSPQFMTAFK(1)ENK	-0.3115	2	1	163.71	LSPQFMTAFK(1)ENK	0.0055078	2	1	136.24	LSPQFMTAFK(1)ENK	1.3418	2	1						113.52	LSPQFMTAFK(1)ENK	0.075881	2	1
TERG_08419T0	203	K	37S ribosomal protein S11, putative	69.598	VLLGK(1)EGK	0.42142	2	1	68.224	VLLGK(1)EGK	0.4543	2	1	69.598	VLLGK(1)EGK	0.33603	2	1	47.603	VLLGK(1)EGK	-0.85466	2	1	52.867	VLLGK(1)EGK	0.64062	2	1	58.23	VLLGK(1)EGK	-0.51068	2	1
TERG_08418T0	537	K	Mitochondrial inner membrane translocase subunit TIM44, putative	89.08	LIELQK(1)SGR	2.5109	2	1	100.02	LIELQK(1)SGR	-1.6889	2	1	111.46	LIELQK(1)SGR	1.9756	2	1	68.657	LIELQK(1)SGR	-0.37349	2	1	79.148	LIELQK(1)SGR	-1.8873	2	1
TERG_08418T0	451	K	Mitochondrial inner membrane translocase subunit TIM44, putative	67.334	TAGLK(1)SDGR	-0.49636	2	1	68.847	TAGLK(1)SDGR	-1.1205	2	1	61.765	TAGLK(1)SDGR	1.6916	2	1						57.785	TAGLK(1)SDGR	0.39196	2	1	67.113	TAGLK(1)SDGR	-0.62811	2	1
TERG_08418T0	446	K	Mitochondrial inner membrane translocase subunit TIM44, putative						49.423	QYK(1)TAGLK	2.7128	2	1	63.419	QYK(1)TAGLK	1.987	2	1						60.436	QYK(1)TAGLK	2.3307	2	1
TERG_08418T0	333	K	Mitochondrial inner membrane translocase subunit TIM44, putative	140.11	DAAWK(1)ESWR	0.97624	2	1	68.657	DAAWK(1)ESWR	3.0105	2	1	106.88	DAAWK(1)ESWR	2.6978	2	1											42.718	DAAWK(1)ESWR	-1.705	2	1
TERG_08418T0	328	K	Mitochondrial inner membrane translocase subunit TIM44, putative											74.029	MEEDPNAGTNVTLHK(1)DAAWK	-0.45062	3	1	75.608	MEEDPNAGTNVTLHK(1)DAAWK	-1.4106	3	1	88.176	MEEDPNAGTNVTLHK(1)DAAWK	1.1442	3	1	106.75	MEEDPNAGTNVTLHK(1)DAAWK	1.02	3	1
TERG_08418T0	305	K	Mitochondrial inner membrane translocase subunit TIM44, putative						54.611	ELK(1)EGSK	-0.49571	2	1						73.324	ELK(1)EGSK	1.0789	2	1						63.21	ELK(1)EGSK	1.1586	2	1
TERG_08418T0	292	K	Mitochondrial inner membrane translocase subunit TIM44, putative	113.93	YGGWIEK(1)EER	0.6506	2	1	91.549	YGGWIEK(1)EER	-0.50818	2	1	121.6	YGGWIEK(1)EER	1.5745	2	1						69.65	YGGWIEK(1)EER	-0.20904	2	1	69.672	YGGWIEK(1)EER	1.3719	2	1
TERG_08418T0	221	K	Mitochondrial inner membrane translocase subunit TIM44, putative						48.919	SAYEAATSTASSTTSSALK(1)K	0.63903	3	1											92.932	SAYEAATSTASSTTSSALK(1)K	-1.554	2	1
TERG_08418T0	176	K	Mitochondrial inner membrane translocase subunit TIM44, putative	117.14	ASK(1)EWNESTK	0.043005	2	1	97.734	ASK(1)EWNESTK	0.32596	2	1	127.51	ASK(1)EWNESTK	-0.40465	2	1	108.35	ASK(1)EWNESTK	0.48341	2	1	115.57	ASK(1)EWNESTK	0.62433	2	1	91.701	ASK(1)EWNESTK	-0.27478	2	1
TERG_08418T0	173	K	Mitochondrial inner membrane translocase subunit TIM44, putative	56.014	SEFK(1)ASK	0.045113	2	1	75.109	SEFK(1)ASK	1.8314	2	1	52.716	SEFK(1)ASK	1.0747	2	1	69.984	SEFK(1)ASK	0.42333	2	1	75.109	SEFK(1)ASK	-0.62738	2	1	52.786	SEFK(1)ASK	0.25588	2	1
TERG_08417T0	92	K	Hsc70 cochaperone (SGT), putative	141.6	NTAPAAAPSEEQK(1)EPSK	0.43147	3	1	145.43	NTAPAAAPSEEQK(1)EPSK	0.76787	2	1	176.94	NTAPAAAPSEEQK(1)EPSK	0.13225	3	1	128.1	NTAPAAAPSEEQK(1)EPSK	0.95073	3	1	157.54	NTAPAAAPSEEQK(1)EPSK	0.82292	2	1	148.15	NTAPAAAPSEEQK(1)EPSK	1.3966	3	1
TERG_08417T0	231	K	Hsc70 cochaperone (SGT), putative	107.75	IAEMEK(1)TENEPPAEAVDDAAGATR	-0.27617	3	1	81.477	IAEMEK(1)TENEPPAEAVDDAAGATR	-0.53243	3	1	92.147	IAEMEK(1)TENEPPAEAVDDAAGATR	-0.11303	3	1						100.39	IAEMEK(1)TENEPPAEAVDDAAGATR	-0.48732	3	1	102.16	IAEMEK(1)TENEPPAEAVDDAAGATR	-0.65428	3	1
TERG_08417T0	216	K	Hsc70 cochaperone (SGT), putative	125.22	GIEAEGNGGSDAMK(1)R	0.99569	2	1	170.74	GIEAEGNGGSDAMK(1)R	-0.84228	2	1	71.531	GIEAEGNGGSDAMK(1)R	-0.37296	2	1	132.08	GIEAEGNGGSDAMK(1)R	0.37257	2	1						113.86	GIEAEGNGGSDAMK(1)R	0.24533	2	1
TERG_08417T0	194	K	Hsc70 cochaperone (SGT), putative	196.18	FALGDAK(1)GSAEAYQK	-0.21526	2	1	134.14	FALGDAK(1)GSAEAYQK	-0.60735	2	1	168.67	FALGDAK(1)GSAEAYQK	0.10343	2	1	175.6	FALGDAK(1)GSAEAYQK	-2.0831	3	1	160.65	FALGDAK(1)GSAEAYQK	-0.67953	3	1	154.65	FALGDAK(1)GSAEAYQK	-2.2644	3	1
TERG_08417T0	161	K	Hsc70 cochaperone (SGT), putative	107.75	AAAYSASGNHTK(1)AAEDAEVAVAADPK	0.33811	3	1	103.12	AAAYSASGNHTK(1)AAEDAEVAVAADPK	0.62323	3	1	90.166	AAAYSASGNHTK(1)AAEDAEVAVAADPK	-0.25039	3	1	103.85	AAAYSASGNHTK(1)AAEDAEVAVAADPK	-0.086071	3	1	133.15	AAAYSASGNHTK(1)AAEDAEVAVAADPK	-0.68856	3	1	122.22	AAAYSASGNHTK(1)AAEDAEVAVAADPK	-1.3297	3	1
TERG_08417T0	111	K	Hsc70 cochaperone (SGT), putative	83.758	TASQPAGAPTPESDK(1)LK	-0.086947	2	1	104.88	TASQPAGAPTPESDK(1)LK	-0.28233	2	1	86.8	TASQPAGAPTPESDK(1)LK	-0.47634	2	1	107.78	TASQPAGAPTPESDK(1)LK	1.3175	2	1	123.83	TASQPAGAPTPESDK(1)LK	0.17776	2	1	135.58	TASQPAGAPTPESDK(1)LK	0.88277	2	1
TERG_08414T0	369	K	Obg-like ATPase 1	89.542	AAGK(1)VLTK	-0.40733	2	1	68.016	AAGK(1)VLTK	-0.54873	2	1	66.504	AAGK(1)VLTK	-0.58674	2	1	76.605	AAGK(1)VLTK	1.4979	2	1						90.601	AAGK(1)VLTK	1.4682	2	1
TERG_08414T0	247	K	Obg-like ATPase 1	50.452	YIPK(1)VAEWIK	-0.94124	2	1						41.164	YIPK(1)VAEWIK	-1.8994	2	1	57.347	YIPK(1)VAEWIK	-1.8045	2	1
TERG_08414T0	197	K	Obg-like ATPase 1						91.313	VLAFLK(1)EGNDIR	1.962	2	1	164.9	VLAFLK(1)EGNDIR	2.7775	2	1						114.71	VLAFLK(1)EGNDIR	-0.57263	2	1	132.69	VLAFLK(1)EGNDIR	1.8477	2	1
TERG_08414T0	183	K	Obg-like ATPase 1	91.549	LK(1)EEEEIVAR	0.14847	2	1	50.354	LK(1)EEEEIVAR	-0.40356	2	1	79.201	LK(1)EEEEIVAR	0.73402	2	1	113.69	LK(1)EEEEIVAR	1.8458	2	1	129.89	LK(1)EEEEIVAR	1.4638	2	1	125.75	LK(1)EEEEIVAR	0.59091	2	1
TERG_08414T0	180	K	Obg-like ATPase 1	70.028	GGQSLEMK(1)K	0.4672	2	1	72.928	GGQSLEMK(1)K	0.14994	2	1	72.928	GGQSLEMK(1)K	0.055289	2	1	64.654	GGQSLEMK(1)K	0.187	2	1	103.55	GGQSLEMK(1)K	1.0407	2	1	84.615	GGQSLEMK(1)K	0.52516	2	1
TERG_08414T0	161	K	Obg-like ATPase 1	151.07	DIEFVEK(1)ALEGLSK	0.052663	2	1	120.92	DIEFVEK(1)ALEGLSK	-0.35384	3	1	113.65	DIEFVEK(1)ALEGLSK	1.8072	2	1	120.7	DIEFVEK(1)ALEGLSK	0.49305	3	1	146.58	DIEFVEK(1)ALEGLSK	0.1853	2	1	160.65	DIEFVEK(1)ALEGLSK	1.428	3	1
TERG_08414T0	154	K	Obg-like ATPase 1	87.568	IK(1)DIEFVEK	0.57063	2	1						90.05	IK(1)DIEFVEK	0.036139	2	1	117.02	IK(1)DIEFVEK	1.7096	2	1	130.98	IK(1)DIEFVEK	0.99879	2	1	99.973	IK(1)DIEFVEK	1.5836	2	1
TERG_08414T0	11	K	Obg-like ATPase 1	121.29	EK(1)VLLGR	0.14013	2	1	110.63	EK(1)VLLGR	-0.036714	2	1	97.602	EK(1)VLLGR	-0.381	2	1	124.37	EK(1)VLLGR	1.3219	2	1	124.37	EK(1)VLLGR	1.2124	2	1	124.37	EK(1)VLLGR	-0.40537	2	1
TERG_08403T0	70	K	Inorganic diphosphatase, putative						126.34	EEFLNPIK(1)QDTK	-0.79186	2	1	118.87	EEFLNPIK(1)QDTK	-0.22237	2	1	132.14	EEFLNPIK(1)QDTK	-0.87523	3	1	140.91	EEFLNPIK(1)QDTK	-2.3904	2	1	140.91	EEFLNPIK(1)QDTK	-0.13265	2	1
TERG_08403T0	62	K	Inorganic diphosphatase, putative	117.93	QEISK(1)EEFLNPIK	0.44475	2	1	177.42	QEISK(1)EEFLNPIK	0.60777	2	1	133.16	QEISK(1)EEFLNPIK	0.080892	2	1	161.87	QEISK(1)EEFLNPIK	-0.80189	2	1	126.32	QEISK(1)EEFLNPIK	-0.44662	2	1	169.58	QEISK(1)EEFLNPIK	-0.62827	2	1
TERG_08403T0	57	K	Inorganic diphosphatase, putative	164.6	WTNAK(1)QEISK	-0.46745	2	1	158.08	WTNAK(1)QEISK	-0.1009	2	1	165.39	WTNAK(1)QEISK	-0.2404	2	1	139.98	WTNAK(1)QEISK	-0.611	2	1	164.39	WTNAK(1)QEISK	-2.5857	2	1	130.09	WTNAK(1)QEISK	-2.9832	2	1
TERG_08403T0	211	K	Inorganic diphosphatase, putative	97.69	IPDGKPENQFAFSGECK(1)NSK	-0.8499	3	1	79.465	IPDGKPENQFAFSGECK(1)NSK	0.44878	3	1	80.362	IPDGKPENQFAFSGECK(1)NSK	-0.54092	3	1	85.177	IPDGKPENQFAFSGECK(1)NSK	-0.49861	3	1
TERG_08403T0	194	K	Inorganic diphosphatase, putative	99.409	IYK(1)IPDGKPENQFAFSGECK	0.11707	3	0.999998	100.28	IYK(1)IPDGK	4.072	2	1	77.959	IYK(1)IPDGKPENQFAFSGECK	0.92936	3	0.999921	52.72	IYK(1)IPDGK	0.87157	2	1	54.225	IYK(1)IPDGK	0.33921	2	1	55.453	IYK(1)IPDGK	-0.8104	2	1
TERG_08403T0	112	K	Inorganic diphosphatase, putative	57.148	TWEDPNVVHPETK(1)AK	-0.34074	3	1	66.387	TWEDPNVVHPETK(1)AK	0.12538	3	1	68.751	TWEDPNVVHPETK(1)AK	-0.41019	3	1	52.372	TWEDPNVVHPETK(1)AK	-0.63055	3	1	49.595	TWEDPNVVHPETK(1)AK	0.69123	3	1	48.216	TWEDPNVVHPETK(1)AK	0.45476	3	1
TERG_08399T0	132	K	DNA replication factor C subunit Rfc2, putative	89.44	FK(1)VLDGSAAQSR	1.3443	2	1	47.47	FK(1)VLDGSAAQSR	0.68122	2	1	61.067	FK(1)VLDGSAAQSR	-0.4214	2	1	116.71	FK(1)VLDGSAAQSR	2.5054	2	1
TERG_08398T0	172	K	ATP-dependent Clp protease proteolytic subunit						59.35	HQLNQIYK(1)R	0.57527	3	1	69.598	HQLNQIYK(1)R	1.0181	3	1	169.12	HQLNQIYK(1)R	-0.38063	3	1	154.49	HQLNQIYK(1)R	0.53377	3	1	152.34	HQLNQIYK(1)R	0.21165	3	1
TERG_08393T0	383	K	Aspartyl aminopeptidase	86.944	ETGGTK(1)DVALATR	1.9939	2	1	79.875	ETGGTK(1)DVALATR	2.6155	2	1	86.944	ETGGTK(1)DVALATR	1.8619	2	1	94.781	ETGGTK(1)DVALATR	-0.60629	2	1	90.759	ETGGTK(1)DVALATR	-0.29882	2	1	86.944	ETGGTK(1)DVALATR	-0.70408	2	1
TERG_08393T0	126	K	Aspartyl aminopeptidase	46.358	EESGDSVSPFK(1)K	-0.36845	2	1											85.522	EESGDSVSPFK(1)K	1.1189	2	1	86.911	EESGDSVSPFK(1)K	0.2233	2	1
TERG_08383T1	451	K	Uncharacterized membrane protein YGR149W						81.297	ELEQLK(1)R	-1.4569	2	1	81.381	ELEQLK(1)R	2.1164	2	1	97.068	ELEQLK(1)R	-0.67713	2	1	110.61	ELEQLK(1)R	0.36585	2	1	97.068	ELEQLK(1)R	-0.86865	2	1
TERG_08383T1	445	K	Uncharacterized membrane protein YGR149W	134.23	FQK(1)ELEQLK	0.90097	2	1	139.39	FQK(1)ELEQLK	1.6445	2	1	117.53	FQK(1)ELEQLK	0.98339	2	1	90.761	FQK(1)ELEQLK	1.0066	2	1	112.71	FQK(1)ELEQLK	1.1136	2	1	95.775	FQK(1)ELEQLK	-0.74648	2	1
TERG_08383T1	105	K	Uncharacterized membrane protein YGR149W	51.359	WQASLNAQK(1)ER	0.72889	2	1	46.643	WQASLNAQK(1)ER	0.74686	2	1						101.35	WQASLNAQK(1)ER	-1.4567	2	1	119.03	WQASLNAQK(1)ER	-1.2026	2	1	109.72	WQASLNAQK(1)ER	-0.83113	2	1
TERG_08382T0	246	K	MRS7 family protein											69.812	DDK(1)AAILR	0.92318	2	1	70.942	DDK(1)AAILR	-0.067021	2	1	86.014	SK(0.002)DDK(0.998)AAILR	0.010928	3	0.997984	70.942	SK(0.245)DDK(0.755)AAILR	-0.33183	3	0.754915
TERG_08382T0	153	K	MRS7 family protein						70.525	LTIGQK(1)IK	2.8878	2	1	45.7	LTIGQK(1)IK	0.71393	2	1	53.968	LTIGQK(1)IK	-0.56678	2	1
TERG_08382T0	136	K	MRS7 family protein	155.63	IHDVAVSEAAEK(1)GQVEEK	-1.0577	3	1	177.67	IHDVAVSEAAEK(1)GQVEEK	0.75609	3	1	155.1	IHDVAVSEAAEK(1)GQVEEK	-0.89953	3	1	159.81	IHDVAVSEAAEK(1)GQVEEK	0.86873	3	1	225.54	IHDVAVSEAAEK(1)GQVEEK	1.268	3	1	159.04	IHDVAVSEAAEK(1)GQVEEK	0.59168	3	1
TERG_08375T0	59	K	ATP-dependent RNA helicase eIF4A						126.91	AIMPVIK(1)GSDVIAQAQSGTGK	-0.48605	3	1						116.43	AIMPVIK(1)GSDVIAQAQSGTGK	-1.2029	3	1	102.43	AIMPVIK(1)GSDVIAQAQSGTGK	2.662	3	1	133.16	AIMPVIK(1)GSDVIAQAQSGTGK	2.0764	3	1
TERG_08375T0	306	K	ATP-dependent RNA helicase eIF4A	116.73	DVIMK(1)EFR	0.070764	2	1	116.73	DVIMK(1)EFR	0.99332	2	1	91.853	DVIMK(1)EFR	1.4725	2	1	132.08	DVIMK(1)EFR	0.54027	2	1	119.41	DVIMK(1)EFR	2.7909	2	1	117.4	DVIMK(1)EFR	2.1938	2	1
TERG_08375T0	281	K	ATP-dependent RNA helicase eIF4A	163.45	KVDWLTDK(1)LQAR	0.49439	3	1						141.08	VDWLTDK(1)LQAR	0.37058	2	1	179.19	VDWLTDK(1)LQAR	2.9576	2	1	127.52	VDWLTDK(1)LQAR	0.11334	2	1	170.89	VDWLTDK(1)LQAR	0.9706	2	1
TERG_08375T0	274	K	ATP-dependent RNA helicase eIF4A	80.688	K(1)VDWLTDK	0.79308	2	1	120.31	K(1)VDWLTDK	-0.5957	2	1	103.55	K(1)VDWLTDK	-0.62145	2	1	91.087	K(1)VDWLTDK	-0.39452	2	1	87.806	K(1)VDWLTDK	-0.32976	2	1	79.489	K(1)VDWLTDK	0.51794	2	1
TERG_08375T0	228	K	ATP-dependent RNA helicase eIF4A	65.695	K(1)AELTLEGIK	-2.1504	2	1	88.155	K(1)AELTLEGIK	-2.1515	2	1	43.897	K(1)AELTLEGIK	-0.92292	2	1	77.062	K(1)AELTLEGIK	-1.9309	2	1	101.3	K(1)AELTLEGIK	-1.3588	2	1	67.385	K(1)AELTLEGIK	-0.26518	2	1
TERG_08375T0	162	K	ATP-dependent RNA helicase eIF4A	100.02	VLK(1)TDHIK	0.53489	2	1	91.867	VLK(1)TDHIK	0.38876	2	1	88.819	VLK(1)TDHIK	0.9282	2	1	111.95	VLK(1)TDHIK	0.28586	2	1	107.57	VLK(1)TDHIK	-0.55675	2	1	120.15	VLK(1)TDHIK	-0.12084	2	1
TERG_08375T0	136	K	ATP-dependent RNA helicase eIF4A	153.25	EDMK(1)ALQDGPQVVVGTPGR	-0.25296	3	1	145.52	EDMK(1)ALQDGPQVVVGTPGR	-0.043449	3	1	174.82	EDMK(1)ALQDGPQVVVGTPGR	-0.22022	2	1	171.79	EDMK(1)ALQDGPQVVVGTPGR	1.0188	2	1	177.4	EDMK(1)ALQDGPQVVVGTPGR	0.3054	2	1	185.09	EDMK(1)ALQDGPQVVVGTPGR	0.53783	2	1
TERG_08373T0	79	K	Fumarylacetoacetate hydrolase family protein	109.44	DHDPK(1)DVK	-0.33602	2	1	102.62	DHDPK(1)DVK	0.71254	2	1	99.815	DHDPK(1)DVK	0.40548	2	1	98.044	DHDPK(1)DVK	-2.3524	2	1	111.61	DHDPK(1)DVK	-2.2768	2	1	138.4	DHDPK(1)DVK	-1.0454	2	1
TERG_08373T0	208	K	Fumarylacetoacetate hydrolase family protein	77.744	VDGK(1)EIEEGR	0.33866	2	1	77.062	VDGK(1)EIEEGR	0.50973	2	1	72.34	VDGK(1)EIEEGR	0.11928	2	1	77.062	VDGK(1)EIEEGR	0.72711	2	1	98.898	VDGK(1)EIEEGR	0.68332	2	1	96.113	VDGK(1)EIEEGR	0.47912	2	1
TERG_08362T1	119	K	Manganese ion homeostasis (Fr), putative	93.429	TLK(1)QEALR	0.47056	2	1											56.378	TLK(1)QEALR	-0.62064	2	1						52.591	TLK(1)QEALR	-0.84135	2	1
TERG_08355T0	348	K	Alcohol dehydrogenase	47.603	GGLGK(1)VVIK	1.3657	2	1	44.753	GGLGK(1)VVIK	0.55852	2	1						57.859	GGLGK(1)VVIK	-0.30883	2	1	48.423	GGLGK(1)VVIK	0.48294	2	1	56.258	GGLGK(1)VVIK	0.38854	2	1
TERG_08355T0	171	K	Alcohol dehydrogenase	76.847	HAFK(1)AGK	-0.84843	2	1	67.344	HAFK(1)AGK	0.44712	2	1	76.833	HAFK(1)AGK	0.22136	2	1	92.467	HAFK(1)AGK	2.2763	2	1	79.146	HAFK(1)AGK	-0.99538	2	1	85.359	HAFK(1)AGK	-0.59163	2	1
TERG_08333T0	97	K	Delta-1-pyrroline-5-carboxylate dehydrogenase PrnC	127.35	NPSAHAETVAK(1)YFNATEADVSR	-0.60634	3	1	141.16	NPSAHAETVAK(1)YFNATEADVSR	-1.0554	3	1	146.19	NPSAHAETVAK(1)YFNATEADVSR	-0.62967	3	1	121.33	NPSAHAETVAK(1)YFNATEADVSR	0.60228	3	1	123.36	NPSAHAETVAK(1)YFNATEADVSR	1.4057	3	1	148.66	NPSAHAETVAK(1)YFNATEADVSR	0.69077	3	1
TERG_08333T0	429	K	Delta-1-pyrroline-5-carboxylate dehydrogenase PrnC	84.687	LLAGGHHDK(1)K	0.10973	2	1	80.102	LLAGGHHDK(1)K	-0.22259	3	1	68.847	LLAGGHHDK(1)K	2.5945	2	1	96.113	LLAGGHHDK(1)K	1.6419	2	1	119.22	LLAGGHHDK(1)K	0.52168	2	1	104.43	LLAGGHHDK(1)K	0.9105	2	1
TERG_08333T0	414	K	Delta-1-pyrroline-5-carboxylate dehydrogenase PrnC						86.214	LAGVIDAAK(1)QDSSVK	-0.063893	3	1						120.7	LAGVIDAAK(1)QDSSVK	1.1059	3	1						100.11	LAGVIDAAK(1)QDSSVK	0.19846	3	1
TERG_08333T0	325	K	Delta-1-pyrroline-5-carboxylate dehydrogenase PrnC	126.75	VVGETGGK(1)NFHLIHSSADIHNAAINTVR	0.10228	4	1	87.091	VVGETGGK(1)NFHLIHSSADIHNAAINTVR	0.48848	5	1	123.35	VVGETGGK(1)NFHLIHSSADIHNAAINTVR	0.045692	4	1	62.696	VVGETGGK(1)NFHLIHSSADIHNAAINTVR	-1.3758	4	1
TERG_08333T0	302	K	Delta-1-pyrroline-5-carboxylate dehydrogenase PrnC	105.53	ELYGK(1)IGQGIAAGTYR	-3.3704	2	1	104.55	ELYGK(1)IGQGIAAGTYR	0.17186	3	1	149.99	ELYGK(1)IGQGIAAGTYR	1.3477	3	1	144.73	ELYGK(1)IGQGIAAGTYR	-0.55229	2	1	142.4	ELYGK(1)IGQGIAAGTYR	-0.55844	2	1	125.45	ELYGK(1)IGQGIAAGTYR	0.51916	2	1
TERG_08333T0	142	K	Delta-1-pyrroline-5-carboxylate dehydrogenase PrnC						51.276	AADLVAGK(1)YR	-1.1325	2	1						98.044	AADLVAGK(1)YR	0.42639	2	1	99.013	AADLVAGK(1)YR	1.6325	2	1	118.71	AADLVAGK(1)YR	4.4451	2	1
TERG_08333T0	134	K	Delta-1-pyrroline-5-carboxylate dehydrogenase PrnC	95.981	ASVFLK(1)AADLVAGK	1.2965	3	1	91.307	ASVFLK(1)AADLVAGK	0.40286	3	1	105.19	ASVFLK(1)AADLVAGK	1.0714	3	1	78.191	ASVFLK(1)AADLVAGK	-1.2403	2	1	88.716	ASVFLK(1)AADLVAGK	1.0484	2	1	128.35	ASVFLK(1)AADLVAGK	0.98882	2	1
TERG_08320T0	229	K	Tetratricopeptide repeat protein 1 (TTC1), putative	74.987	ELPAQINAAK(1)DK	-0.79387	2	1	93.766	ELPAQINAAK(1)DK	-0.22898	2	1	96.23	ELPAQINAAK(1)DK	-0.71445	2	1	96.551	ELPAQINAAK(1)DK	1.002	2	1	66.989	ELPAQINAAK(1)DK	-0.71093	2	1
TERG_08312T0	99	K	Chaperonin, putative	113.26	DHELLAK(1)FR	2.3408	3	1	125.31	DHELLAK(1)FR	1.752	3	1	123.35	DHELLAK(1)FR	1.2511	2	1						138.98	DHELLAK(1)FR	-1.5991	3	1	113.62	DHELLAK(1)FR	-3.101	2	1
TERG_08312T0	7	K	Chaperonin, putative	124.6	SVK(1)NLAPLLDR	1.7072	2	1																108.72	SVK(1)NLAPLLDR	-1.5059	2	1	107.97	SVK(1)NLAPLLDR	-1.0391	2	1
TERG_08312T0	56	K	Chaperonin, putative	44.925	VLAVGPGALDK(1)DGK	0.60235	2	1	88.282	VLAVGPGALDK(1)DGK	0.47651	2	1	94.09	VLAVGPGALDK(1)DGK	0.26658	2	1	94.09	VLAVGPGALDK(1)DGK	-0.23425	2	1	84.753	VLAVGPGALDK(1)DGK	-0.020907	2	1	103.76	VLAVGPGALDK(1)DGK	-0.26517	2	1
TERG_08312T0	45	K	Chaperonin, putative	140.3	ELNEAK(1)VLAVGPGALDK	-1.6499	2	1	143.99	ELNEAK(1)VLAVGPGALDK	0.097627	2	1	158.92	ELNEAK(1)VLAVGPGALDK	0.1267	2	1	115.26	ELNEAK(1)VLAVGPGALDK	-0.26365	2	1	123.55	ELNEAK(1)VLAVGPGALDK	-2.1095	2	1	164.49	ELNEAK(1)VLAVGPGALDK	-1.5586	2	1
TERG_08312T0	39	K	Chaperonin, putative	126.67	TASGIFLPESSVK(1)ELNEAK	3.0503	3	1	115.2	TASGIFLPESSVK(1)ELNEAK	1.0144	3	1						108.71	TASGIFLPESSVK(1)ELNEAK	-1.9443	2	1	110.74	TASGIFLPESSVK(1)ELNEAK	1.8595	2	1
TERG_08303T0	10	K	NEDD8-activating enzyme E1 regulatory subunit						83.226	ASHAAPTAK(1)ER	0.91953	2	1						116.03	ASHAAPTAK(1)ER	0.15941	2	1	113.61	ASHAAPTAK(1)ER	-0.22153	2	1	98.105	ASHAAPTAK(1)ER	0.2593	2	1
TERG_08302T0	8	K	Ribose 5-phosphate isomerase A	111.17	ADIEAAK(1)R	0.79904	2	1	82.426	ADIEAAK(1)R	0.63304	2	1	101.72	ADIEAAK(1)R	1.0287	2	1	114.28	ADIEAAK(1)R	1.6134	2	1	111.17	ADIEAAK(1)R	0.85658	2	1	100.02	ADIEAAK(1)R	0.75678	2	1
TERG_08302T0	174	K	Ribose 5-phosphate isomerase A						42.788	QDPVAK(1)AGPLK	0.91338	2	1						45.829	QDPVAK(1)AGPLK	0.076016	2	1						60.255	QDPVAK(1)AGPLK	0.019873	2	1
TERG_08291T0	59	K	Nuclear pore complex subunit, putative											52.482	LIQK(1)FEHR	0.61702	3	1	101.33	LIQK(1)FEHR	-1.3356	3	1	98.523	LIQK(1)FEHR	-0.34852	3	1
TERG_08288T0	534	K	ATP citrate lyase, subunit 1, putative	166.86	EYVIK(1)NFPSHK	0.81994	3	1	120.77	EYVIK(1)NFPSHK	-1.0097	2	1	145.28	EYVIK(1)NFPSHK	-0.50645	2	1	126.19	EYVIK(1)NFPSHK	0.3754	2	1						125.23	EYVIK(1)NFPSHK	-0.61544	2	1
TERG_08288T0	529	K	ATP citrate lyase, subunit 1, putative	96.229	VELVK(1)EYVIK	-1.6126	2	1											101.39	VELVK(1)EYVIK	-0.31193	2	1	96.113	VELVK(1)EYVIK	0.079677	2	1	94.465	VELVK(1)EYVIK	-1.1687	2	1
TERG_08288T0	506	K	ATP citrate lyase, subunit 1, putative	62.466	ENK(1)LIPGIGHR	-1.0425	2	1	68.536	ENK(1)LIPGIGHR	-0.38118	2	1	99.568	ENK(1)LIPGIGHR	-0.28679	2	1	70.942	ENK(1)LIPGIGHR	-0.84514	3	1	72.276	ENK(1)LIPGIGHR	-0.94299	3	1	41.164	ENK(1)LIPGIGHR	-1.3497	3	1
TERG_08288T0	34	K	ATP citrate lyase, subunit 1, putative	179.56	PLTPLEHNLFHNK(1)TR	0.8866	3	1	166.9	PLTPLEHNLFHNK(1)TR	0.90013	3	1	148.57	PLTPLEHNLFHNK(1)TR	0.66702	3	1	137.73	PLTPLEHNLFHNK(1)TR	0.28306	3	1	176.23	PLTPLEHNLFHNK(1)TR	1.2685	4	1	133.48	PLTPLEHNLFHNK(1)TR	0.27608	3	1
TERG_08288T0	313	K	ATP citrate lyase, subunit 1, putative	158.94	TEVQFGHAGASANSDLETAVTK(1)NK	-1.3936	3	1	147.26	TEVQFGHAGASANSDLETAVTK(1)NK	-2.2576	3	1	145.83	TEVQFGHAGASANSDLETAVTK(1)NK	-0.80492	3	1	136.34	TEVQFGHAGASANSDLETAVTK(1)NK	-0.42602	3	1	143.29	TEVQFGHAGASANSDLETAVTK(1)NK	0.069109	3	1	134.28	TEVQFGHAGASANSDLETAVTK(1)NK	-0.054413	3	1
TERG_08288T0	270	K	ATP citrate lyase, subunit 1, putative	46.069	VIEAVK(1)NGTITK	-1.5134	2	1											70.438	VIEAVK(1)NGTITK	1.0733	2	1						45.28	VIEAVK(1)NGTITK	0.33659	2	1
TERG_08288T0	154	K	ATP citrate lyase, subunit 1, putative	121.21	EK(1)GVTIIGPATVGGIKPGAFK	0.89605	3	1	110.38	EK(1)GVTIIGPATVGGIKPGAFK	1.1767	3	1	128.01	EK(1)GVTIIGPATVGGIKPGAFK	1.0396	3	1	155.49	EK(1)GVTIIGPATVGGIKPGAFK	-1.4479	3	1	137.73	EK(1)GVTIIGPATVGGIKPGAFK	0.78529	3	1	123.19	EK(1)GVTIIGPATVGGIKPGAFK	0.65565	3	1
TERG_08287T0	444	K	ATP citrate lyase subunit (Acl), putatibe	107.39	AGPNYQEGLK(1)NIK	-1.6546	2	1	63.611	AGPNYQEGLK(1)NIK	-2.5012	2	1	99.844	AGPNYQEGLK(1)NIK	-0.5327	2	1	128.21	AGPNYQEGLK(1)NIK	0.53439	2	1	132.79	AGPNYQEGLK(1)NIK	1.0913	2	1	112.44	AGPNYQEGLK(1)NIK	0.42173	2	1
TERG_08287T0	427	K	ATP citrate lyase subunit (Acl), putatibe	135.81	EVAPVLVEHK(1)TQIWVR	0.7517	3	1											141.06	EVAPVLVEHK(1)TQIWVR	-0.82209	3	1	138.28	EVAPVLVEHK(1)TQIWVR	0.3298	3	1	144.55	EVAPVLVEHK(1)TQIWVR	0.69178	3	1
TERG_08287T0	4	K	ATP citrate lyase subunit (Acl), putatibe	85.672	SAK(1)SIYEADGK	0.4598	2	1	103.44	SAK(1)SIYEADGK	-0.19777	2	1	96.604	SAK(1)SIYEADGK	-0.11497	2	1	86.911	SAK(1)SIYEADGK	0.37784	2	1	100.09	SAK(1)SIYEADGK	0.59391	2	1	90.697	SAK(1)SIYEADGK	0.85313	2	1
TERG_08287T0	313	K	ATP citrate lyase subunit (Acl), putatibe	108.58	YISDMDAK(1)TGASLK	-1.9024	3	1	113.37	YISDMDAK(1)TGASLK	-2.1474	3	1	110.55	YISDMDAK(1)TGASLK	-1.0861	2	1	129.77	YISDMDAK(1)TGASLK	-0.057355	2	1	102.5	YISDMDAK(1)TGASLK	-1.0755	3	1	103.83	YISDMDAK(1)TGASLK	-1.8715	2	1
TERG_08287T0	305	K	ATP citrate lyase subunit (Acl), putatibe	119.74	EEK(1)YISDMDAK	-0.70767	2	1	116.74	EEK(1)YISDMDAK	0.061467	2	1	126.71	EEK(1)YISDMDAK	-0.7689	2	1	119.74	EEK(1)YISDMDAK	-1.1559	2	1	126.71	EEK(1)YISDMDAK	0.6682	2	1	124.39	EEK(1)YISDMDAK	-1.2893	2	1
TERG_08287T0	302	K	ATP citrate lyase subunit (Acl), putatibe	82.671	EMSK(1)EEK	1.2016	2	1	89.55	EMSK(1)EEK	-0.12121	2	1	79.451	EMSK(1)EEK	0.825	2	1	64.567	EMSK(1)EEK	0.75388	2	1	84.916	EMSK(1)EEK	-0.11721	2	1	64.567	EMSK(1)EEK	3.5418	2	1
TERG_08287T0	193	K	ATP citrate lyase subunit (Acl), putatibe	130.01	QYPSNEEIAAGLLSK(1)IPK	-1.2105	3	1	143.46	QYPSNEEIAAGLLSK(1)IPK	-1.4235	3	1	142.58	QYPSNEEIAAGLLSK(1)IPK	0.56022	3	1	98.882	QYPSNEEIAAGLLSK(1)IPK	-1.5348	2	1	85.203	QYPSNEEIAAGLLSK(1)IPK	-1.1373	3	1	89.344	QYPSNEEIAAGLLSK(1)IPK	-1.349	3	1
TERG_08287T0	170	K	ATP citrate lyase subunit (Acl), putatibe	96.946	AEK(1)LLVPVNLK	-1.3138	2	1	96.946	AEK(1)LLVPVNLK	1.7711	2	1	111.86	AEK(1)LLVPVNLK	1.9587	2	1	87.777	AEK(1)LLVPVNLK	-0.95566	2	1						102.53	AEK(1)LLVPVNLK	-2.2149	2	1
TERG_08287T0	12	K	ATP citrate lyase subunit (Acl), putatibe	127.83	SIYEADGK(1)AILNYHLTR	2.1038	2	1	77.13	SIYEADGK(1)AILNYHLTR	2.7676	3	1	64.275	SIYEADGK(1)AILNYHLTR	2.4894	3	1	109.04	SIYEADGK(1)AILNYHLTR	0.62264	3	1	100.58	SIYEADGK(1)AILNYHLTR	0.63697	3	1	111.34	SIYEADGK(1)AILNYHLTR	1.8139	3	1
TERG_08287T0	110	K	ATP citrate lyase subunit (Acl), putatibe	157.43	AGK(1)EQQVETVVGVLR	0.1809	3	1	163.62	AGK(1)EQQVETVVGVLR	2.1761	3	1	157.43	AGK(1)EQQVETVVGVLR	1.978	3	1	99.344	AGK(1)EQQVETVVGVLR	1.2636	2	1
TERG_08274T0	191	K	Peptidyl-prolyl cis-trans isomerase						59.248	DK(1)SESDNTQAWEK	1.2341	2	1	49.298	DK(1)SESDNTQAWEK	1.699	2	1	79.875	DK(1)SESDNTQAWEK	0.69026	2	1	48.351	DK(1)SESDNTQAWEK	1.6121	2	1	53.592	DK(1)SESDNTQAWEK	-0.16709	2	1
TERG_08274T0	175	K	Peptidyl-prolyl cis-trans isomerase						63.565	AHVK(1)IDK	0.86659	2	1						76.478	AHVK(1)IDK	-0.028406	2	1	98.458	AHVK(1)IDK	-0.14272	2	1	73.665	AHVK(1)IDK	0.70837	2	1
TERG_08273T0	94	K	Zinc finger protein ZPR1	49.3	YTLEIHDK(1)R	-4.3041	3	1	55.461	YTLEIHDK(1)R	-1.0574	3	1	50.108	YTLEIHDK(1)R	-0.49479	3	1	70.552	YTLEIHDK(1)R	0.70757	3	1	74.267	YTLEIHDK(1)R	1.8889	3	1	71.451	YTLEIHDK(1)R	-1.0203	3	1
TERG_08273T0	432	K	Zinc finger protein ZPR1	105.98	LAQEAEK(1)AAK	-0.39753	2	1	94.66	LAQEAEK(1)AAK	-1.121	2	1	94.692	LAQEAEK(1)AAK	-0.42158	2	1	118.91	LAQEAEK(1)AAK	0.017143	2	1	108.43	LAQEAEK(1)AAK	-0.21339	2	1	91.549	LAQEAEK(1)AAK	0.79844	2	1
TERG_08273T0	416	K	Zinc finger protein ZPR1	105.65	DMK(1)TEGYEEEHR	-0.19386	2	1	105.65	DMK(1)TEGYEEEHR	1.3774	2	1	131.69	DMK(1)TEGYEEEHR	-0.88186	2	1	107.17	DMK(1)TEGYEEEHR	-0.5158	3	1	105.65	DMK(1)TEGYEEEHR	-0.91084	3	1	80.96	DMK(1)TEGYEEEHR	0.0083171	3	1
TERG_08273T0	413	K	Zinc finger protein ZPR1						122.1	TEEEEEDLGLK(1)DMK	-0.41738	2	1																98.654	TEEEEEDLGLK(1)DMK	-0.66453	2	1
TERG_08273T0	365	K	Zinc finger protein ZPR1	78.342	LDAAIK(1)GEQK	-0.90154	2	1	84.882	LDAAIK(1)GEQK	-0.94375	2	1	72.276	LDAAIK(1)GEQK	-1.5613	2	1											43.897	LDAAIK(1)GEQK	-1.0185	2	1
TERG_08264T0	96	K	Sorbitol/xylulose reductase, putative	58.433	QVIK(1)DFGK	-0.25185	2	1	76.064	QVIK(1)DFGK	0.96472	2	1	61.679	QVIK(1)DFGK	1.6979	2	1	97.635	QVIK(1)DFGK	0.942	2	1	124.08	QVIK(1)DFGK	0.86056	2	1	112.41	QVIK(1)DFGK	0.062651	2	1
TERG_08264T0	78	K	Sorbitol/xylulose reductase, putative	147.83	AYK(1)CNVGDWNDVDNFVK	-1.303	2	1	144.41	AYK(1)CNVGDWNDVDNFVK	-0.731	2	1	154.46	AYK(1)CNVGDWNDVDNFVK	-0.20036	2	1	183.31	AYK(1)CNVGDWNDVDNFVK	-0.40388	2	1						190.19	AYK(1)CNVGDWNDVDNFVK	-1.9206	2	1
TERG_08264T0	7	K	Sorbitol/xylulose reductase, putative						79.837	PIPVPK(1)ADSLMELFSLK	-0.19959	2	1						141.86	PIPVPK(1)ADSLMELFSLK	1.7217	3	1	158.17	PIPVPK(1)ADSLMELFSLK	0.90989	2	1	117.78	PIPVPK(1)ADSLMELFSLK	2.1675	2	1
TERG_08264T0	69	K	Sorbitol/xylulose reductase, putative	49.444	ELMEK(1)YGVK	-2.5924	2	1						65.224	ELMEK(1)YGVK	0.70626	2	1	100.25	ELMEK(1)YGVK	-1.546	2	1	99.136	ELMEK(1)YGVK	0.28854	2	1	93.178	ELMEK(1)YGVK	1.4573	2	1
TERG_08264T0	64	K	Sorbitol/xylulose reductase, putative	190.41	PQGGEQNAK(1)ELMEK	-0.24779	3	1	202.32	PQGGEQNAK(1)ELMEK	-0.5354	3	1	196.8	PQGGEQNAK(1)ELMEK	-0.29664	3	1	244	PQGGEQNAK(1)ELMEK	0.9414	2	1	227.74	PQGGEQNAK(1)ELMEK	0.43313	2	1	229.23	PQGGEQNAK(1)ELMEK	-0.28912	2	1
TERG_08264T0	235	K	Sorbitol/xylulose reductase, putative	68.371	NGDAK(1)ELK	-0.92009	2	1	53.756	NGDAK(1)ELK	-0.011183	2	1	68.371	NGDAK(1)ELK	0.075228	2	1	83.998	NGDAK(1)ELK	0.54659	2	1	83.168	NGDAK(1)ELK	1.1692	2	1	99.136	NGDAK(1)ELK	0.033076	2	1
TERG_08264T0	216	K	Sorbitol/xylulose reductase, putative	123	VNSISPGYIDTGLSDFVDK(1)K	-0.74357	3	1	136.49	VNSISPGYIDTGLSDFVDK(1)K	0.31869	3	1	135.43	VNSISPGYIDTGLSDFVDK(1)K	0.050385	3	1	167.53	VNSISPGYIDTGLSDFVDK(1)K	-1.7198	2	1	204.63	VNSISPGYIDTGLSDFVDK(1)K	-2.8203	2	1	150.69	VNSISPGYIDTGLSDFVDK(1)K	0.35476	2	1
TERG_08264T0	20	K	Sorbitol/xylulose reductase, putative	102.33	GK(1)VVVVTGASGPR	1.8579	2	1	117.93	GK(1)VVVVTGASGPR	0.77542	3	1	91.307	GK(1)VVVVTGASGPR	0.75091	2	1	124.48	GK(1)VVVVTGASGPR	1.4335	3	1	134.68	GK(1)VVVVTGASGPR	0.82377	3	1	117.7	GK(1)VVVVTGASGPR	1.0905	2	1
TERG_08264T0	18	K	Sorbitol/xylulose reductase, putative	139.78	ADSLMELFSLK(1)GK	-0.9082	2	1	148.96	ADSLMELFSLK(1)GK	-0.31065	2	1	106.54	ADSLMELFSLK(1)GK	-1.2946	2	1	137.84	ADSLMELFSLK(1)GK	-0.55484	2	1	170.95	ADSLMELFSLK(1)GK	-1.1876	2	1	128.54	ADSLMELFSLK(1)GK	-0.12376	2	1
TERG_08264T0	147	K	Sorbitol/xylulose reductase, putative	126.07	AVGAHFK(1)ER	0.29926	3	1	101.65	AVGAHFK(1)ER	0.17564	2	1	123.86	AVGAHFK(1)ER	-0.51101	2	1	136.57	AVGAHFK(1)ER	-0.59565	2	1	79.148	AVGAHFK(1)ER	0.45546	2	1	132.01	AVGAHFK(1)ER	0.59221	2	1
TERG_08264T0	100	K	Sorbitol/xylulose reductase, putative	156.08	DFGK(1)IDAFIANAGR	0.39662	3	1	210.73	DFGK(1)IDAFIANAGR	-0.914	3	1	206.46	DFGK(1)IDAFIANAGR	-0.29284	3	1	178.84	DFGK(1)IDAFIANAGR	0.99773	2	1	135.81	DFGK(1)IDAFIANAGR	1.7294	3	1	204.94	DFGK(1)IDAFIANAGR	0.66494	2	1
TERG_08256T0	36	K	UPF0023 family protein	100.19	NK(1)LLEYR	-2.0556	2	1	75.109	NK(1)LLEYR	-2.4875	2	1						80.098	NK(1)LLEYR	1.7049	2	1	87.754	NK(1)LLEYR	1.1072	2	1	83.753	NK(1)LLEYR	0.77024	2	1
TERG_08256T0	301	K	UPF0023 family protein	97.271	ASASPSTPAPAAAAGTVK(1)DR	-0.40624	2	1	96.391	ASASPSTPAPAAAAGTVK(1)DR	0.51261	2	1																103.9	ASASPSTPAPAAAAGTVK(1)DR	-1.9463	2	1
TERG_08256T0	199	K	UPF0023 family protein	72.29	SAK(1)IQALDAMK	1.7988	2	1	81.92	SAK(1)IQALDAMK	1.9849	2	1	67.519	SAK(1)IQALDAMK	2.2784	2	1						45.28	SAK(1)IQALDAMK	-0.05678	2	1
TERG_08255T1	495	K	Carboxypeptidase Y homolog A	70.912	IVDNK(1)NK	0.79052	2	1	114.59	IVDNK(1)NK	1.2952	2	1	106.43	IVDNK(1)NK	0.61355	2	1	113.85	IVDNK(1)NK	0.09349	2	1	97.071	IVDNK(1)NK	0.17353	2	1
TERG_08255T1	490	K	Carboxypeptidase Y homolog A	139.15	LEDLK(1)IVDNK	-0.45441	2	1	136.94	LEDLK(1)IVDNK	-1.1931	2	1	118.6	LEDLK(1)IVDNK	2.8587	2	1	127.83	LEDLK(1)IVDNK	1.8409	2	1	149.17	LEDLK(1)IVDNK	1.8917	2	1	110.84	LEDLK(1)IVDNK	0.52612	2	1
TERG_08255T1	485	K	Carboxypeptidase Y homolog A						62.633	FAETK(1)LEDLK	-2.6743	2	1						110.38	FAETK(1)LEDLK	-1.6645	2	1	104.82	FAETK(1)LEDLK	-2.4921	2	1	125.74	FAETK(1)LEDLK	-3.1632	2	1
TERG_08255T1	130	K	Carboxypeptidase Y homolog A	69.331	AVDPSK(1)LGVDPGVK	-1.7453	2	1	87.363	AVDPSK(1)LGVDPGVK	-0.21783	2	1	64.52	AVDPSK(1)LGVDPGVK	1.9312	2	1	92.269	AVDPSK(1)LGVDPGVK	1.0293	3	1	87.138	AVDPSK(1)LGVDPGVK	0.44662	3	1	123.76	AVDPSK(1)LGVDPGVK	0.52883	3	1
TERG_08254T0	80	K	Ribosomal protein S13p/S18e	175.6	DTQVLANQMDSK(1)LR	0.018786	3	1	244.71	DTQVLANQMDSK(1)LR	0.85929	3	1	196.84	DTQVLANQMDSK(1)LR	0.024908	3	1	252.13	DTQVLANQMDSK(1)LR	-0.39111	2	1	196.33	DTQVLANQMDSK(1)LR	1.9369	2	1	238.03	DTQVLANQMDSK(1)LR	0.59585	2	1
TERG_08254T0	68	K	Ribosomal protein S13p/S18e	261.59	DITDGK(1)DTQVLANQMDSK	-2.7002	2	1	252.38	DITDGK(1)DTQVLANQMDSK	-1.5603	2	1	243.01	DITDGK(1)DTQVLANQMDSK	-0.53618	2	1	282.19	DITDGK(1)DTQVLANQMDSK	0.47045	3	1	243.95	DITDGK(1)DTQVLANQMDSK	-0.16652	2	1	287.01	DITDGK(1)DTQVLANQMDSK	-0.16361	3	1
TERG_08254T0	28	K	Ribosomal protein S13p/S18e	83.869	KADVDLHK(1)R	1.2004	3	1	166.52	KADVDLHK(1)R	-0.10448	2	1	156.75	KADVDLHK(1)R	1.3286	2	1	106.91	ADVDLHK(1)R	-1.0662	2	1	120.15	ADVDLHK(1)R	-0.43557	2	1	131.41	ADVDLHK(1)R	-0.77113	2	1
TERG_08254T0	21	K	Ribosomal protein S13p/S18e	102.62	K(1)ADVDLHK	2.5133	2	1	128.27	K(1)ADVDLHK	1.9949	2	1	131.11	K(1)ADVDLHK	1.4052	2	1	125.82	K(1)ADVDLHK	0.74694	2	1						102.62	K(1)ADVDLHK	-0.21361	2	1
TERG_08254T0	20	K	Ribosomal protein S13p/S18e	101.54	YSNLVCK(1)K	0.43617	2	1	104.44	YSNLVCK(1)K	1.531	2	1	114.28	YSNLVCK(1)K	0.79392	2	1	101.54	YSNLVCK(1)K	-1.1731	2	1	75.696	YSNLVCK(1)K	-0.76423	2	1	80.165	YSNLVCK(1)K	-1.8397	2	1
TERG_08253T0	690	K	Unknown	165.3	TTLDGLGDIFQSK(1)LADEHR	1.6385	3	1	155.79	TTLDGLGDIFQSK(1)LADEHR	-2.3857	3	1						90.453	TTLDGLGDIFQSK(1)LADEHR	-0.25208	3	1
TERG_08240T0	62	K	Methyltransferase small domain protein						58.815	SPGEK(1)TK	-0.027861	2	1						66.429	SPGEK(1)TK	1.8036	2	1						89.296	SPGEK(1)TK	-0.40323	2	1
TERG_08237T0	28	K	MICOS complex subunit MIC10	186.16	PVSETLLNEK(1)WDR	0.080089	2	1	268.08	PVSETLLNEK(1)WDR	0.81657	2	1	231.52	PVSETLLNEK(1)WDR	-0.33519	2	1	235.73	PVSETLLNEK(1)WDR	-1.1894	3	1	68.845	ASKPVSETLLNEK(1)WDR	-0.4574	3	1	262.07	PVSETLLNEK(1)WDR	1.3803	3	1
TERG_08234T0	5	K	Unknown	111.77	MIIFK(1)DIITDDELISDAYK	-0.52996	3	1						142.94	MIIFK(1)DIITDDELISDAYK	2.2068	3	1	125.73	MIIFK(1)DIITDDELISDAYK	0.21076	3	1	146.81	MIIFK(1)DIITDDELISDAYK	-0.20711	3	1	135.09	MIIFK(1)DIITDDELISDAYK	2.5025	3	1
TERG_08234T0	32	K	Unknown	107.79	GVIYEVDAK(1)R	-0.26919	3	1	121.73	GVIYEVDAK(1)R	-0.92706	3	1	121.73	GVIYEVDAK(1)R	-1.2425	3	1	96.143	GVIYEVDAK(1)R	0.70163	2	1	109.29	GVIYEVDAK(1)R	0.63409	3	1	123.86	GVIYEVDAK(1)R	0.13406	3	1
TERG_08234T0	23	K	Unknown	114.64	MQDK(1)GVIYEVDAK	-1.39	2	1	117.2	MQDK(1)GVIYEVDAK	-0.86561	2	1	102.65	MQDK(1)GVIYEVDAK	-1.3819	2	1	117.2	MQDK(1)GVIYEVDAK	-0.47771	2	1	105.83	MQDK(1)GVIYEVDAK	-0.34482	2	1	139.66	MQDK(1)GVIYEVDAK	0.38564	2	1
TERG_08234T0	19	K	Unknown	200.48	DIITDDELISDAYK(1)MQDK	0.72843	2	1	210.98	DIITDDELISDAYK(1)MQDK	-0.7142	3	1	194.37	DIITDDELISDAYK(1)MQDK	-0.17406	2	1						226.79	DIITDDELISDAYK(1)MQDK	0.058767	2	1	245.97	DIITDDELISDAYK(1)MQDK	-0.99845	2	1
TERG_08213T0	21	K	Unknown	75.738	YYDTHK(1)NR	0.74721	3	1	84.568	YYDTHK(1)NR	-0.97476	3	1	83.206	YYDTHK(1)NR	-0.51737	3	1	133.6	YYDTHK(1)NR	0.50534	2	1	147.52	YYDTHK(1)NR	-0.66237	3	1	162.5	YYDTHK(1)NR	-0.60783	3	1
TERG_08213T0	15	K	Unknown	81.878	AGPSNLHLDPALQK(1)YYDTHK	1.5927	4	1	67.396	AGPSNLHLDPALQK(1)YYDTHK	2.4149	4	1	66.76	AGPSNLHLDPALQK(1)YYDTHK	2.1438	4	1	71.969	AGPSNLHLDPALQK(1)YYDTHK	2.3682	4	1						60.561	AGPSNLHLDPALQK(1)YYDTHK	0.64416	4	1
TERG_08208T0	159	K	Glutathione S-transferase, putative	71.176	GIAGK(1)VDDAYLR	2.9057	2	1						66.538	GIAGK(1)VDDAYLR	0.1844	2	1	93.839	GIAGK(1)VDDAYLR	-1.5611	2	1	91.043	GIAGK(1)VDDAYLR	-0.38195	2	1	120.86	GIAGK(1)VDDAYLR	-1.4224	2	1
TERG_08189T0	631	K	Protein kinase (Lkh1), putative											45.368	IFVYDPK(1)VR	2.2446	2	1	85.676	IFVYDPK(1)VR	0.33013	2	1	76.064	IFVYDPK(1)VR	0.80753	2	1	85.67	IFVYDPK(1)VR	0.81869	2	1
TERG_08179T0	400	K	Pseudouridine synthase TruD/Pus7, putative											93.843	VTELVGK(1)SLR	-0.17085	2	1	76.332	VTELVGK(1)SLR	-1.3231	2	1	106.62	VTELVGK(1)SLR	-2.3662	2	1
TERG_08179T0	336	K	Pseudouridine synthase TruD/Pus7, putative	65.719	MPK(1)LNASLR	-0.94115	2	1																					43.297	MPK(1)LNASLR	-1.6212	2	1
TERG_08179T0	314	K	Pseudouridine synthase TruD/Pus7, putative											142.83	AFQFAGTK(1)DR	-1.0238	2	1	119.53	AFQFAGTK(1)DR	-0.43312	2	1	96.171	AFQFAGTK(1)DR	1.7564	2	1	72.434	AFQFAGTK(1)DR	2.148	2	1
TERG_08179T0	204	K	Pseudouridine synthase TruD/Pus7, putative	117.71	SLVITDK(1)DQR	1.3762	2	1	118.03	SLVITDK(1)DQR	-1.5748	2	1	91.549	SLVITDK(1)DQR	1.4213	2	1	57.203	SLVITDK(1)DQR	0.58279	2	1	99.568	SLVITDK(1)DQR	0.79262	2	1	108.43	SLVITDK(1)DQR	-0.48189	2	1
TERG_08177T0	389	K	Unknown	69.275	DLK(1)DHILQYR	-0.1652	3	1											91.549	DLK(1)DHILQYR	-0.68041	3	1	76.282	DLK(1)DHILQYR	-0.91093	3	1	103.26	DLK(1)DHILQYR	-0.23689	3	1
TERG_08170T0	203	K	Elongation of fatty acids protein						92.265	TNEHQHHAAEK(1)AIK	-0.053903	3	1	49.188	TNEHQHHAAEK(1)AIK	0.42973	3	1						103.88	TNEHQHHAAEK(1)AIK	0.16339	4	1	123.76	TNEHQHHAAEK(1)AIK	-0.42656	4	1
TERG_08160T0	308	K	Eukaryotic translation initiation factor subunit eIF2B-gamma, putative	92.201	AGWQK(1)GLAAK	1.2419	2	1	56.725	AGWQK(1)GLAAK	1.1906	2	1	42.348	AGWQK(1)GLAAK	0.66731	2	1						52.49	AGWQK(1)GLAAK	-0.5091	2	1	72.365	AGWQK(1)GLAAK	-0.044177	2	1
TERG_08160T0	246	K	Eukaryotic translation initiation factor subunit eIF2B-gamma, putative	60.76	DSIEEK(1)K	-0.4437	2	1	79.469	DSIEEK(1)K	0.079977	2	1	68.915	DSIEEK(1)K	0.56748	2	1	67.981	DSIEEK(1)K	1.0425	2	1	77.058	DSIEEK(1)K	0.29551	2	1	77.058	DSIEEK(1)K	-0.79977	2	1
TERG_08152T0	52	K	O-methyltransferase, putative	92.19	LAEEAFEK(1)YGVK	0.11212	2	1						98.105	LAEEAFEK(1)YGVK	-1.6539	2	1						64.224	LAEEAFEK(1)YGVK	1.1169	2	1
TERG_08152T0	166	K	O-methyltransferase, putative	96.745	AYNDAILK(1)SDR	0.027523	2	1						108.98	AYNDAILK(1)SDR	0.83887	2	1						70.089	AYNDAILK(1)SDR	-0.95013	2	1
TERG_08151T0	159	K	GNAT family acetyltransferase, putative						63.181	VLLK(1)SGFTEVER	-0.66517	2	1	65.295	VLLK(1)SGFTEVER	-2.8543	2	1											96.745	VLLK(1)SGFTEVER	0.53346	2	1
TERG_08140T0	90	K	Unknown											72.879	FIK(1)TDMTK	-1.5806	2	1											88.177	FIK(1)TDMTK	0.78583	2	1
TERG_08139T0	45	K	NAD dependent epimerase/dehydratase family protein	190.57	HESDILK(1)FNK	-1.6777	2	1	171.87	HESDILK(1)FNK	0.69443	2	1	166.86	HESDILK(1)FNK	-0.67926	2	1	219.5	HESDILK(1)FNK	-0.13238	3	1	213.8	HESDILK(1)FNK	-0.52716	2	1	164.31	HESDILK(1)FNK	0.71138	3	1
TERG_08139T0	38	K	NAD dependent epimerase/dehydratase family protein	78.342	DPK(1)HESDILK	1.5874	3	1						89.171	DPK(1)HESDILK	0.081522	3	1	138.63	DPK(1)HESDILK	0.37602	2	1	125.46	DPK(1)HESDILK	-0.032429	2	1	104.59	DPK(1)HESDILK	-0.044991	2	1
TERG_08139T0	258	K	NAD dependent epimerase/dehydratase family protein	87.696	EAVEK(1)VGR	0.073296	2	1	87.696	EAVEK(1)VGR	0.17655	2	1	49.554	EAVEK(1)VGR	0.17585	2	1	82.452	EAVEK(1)VGR	0.70936	2	1	91.064	EAVEK(1)VGR	-0.21671	2	1	65.156	EAVEK(1)VGR	0.45618	2	1
TERG_08139T0	207	K	NAD dependent epimerase/dehydratase family protein	171.56	PTTLSDDPATGK(1)VEFGR	0.3443	2	1	176.49	PTTLSDDPATGK(1)VEFGR	-0.67576	2	1	117.8	HGDTDFQAINLRPTTLSDDPATGK(1)VEFGR	2.1351	4	1	264.63	PTTLSDDPATGK(1)VEFGR	0.30381	3	1	291.08	PTTLSDDPATGK(1)VEFGR	2.2734	3	1	240.63	PTTLSDDPATGK(1)VEFGR	1.9407	2	1
TERG_08139T0	164	K	NAD dependent epimerase/dehydratase family protein	61.78	AALPDYYK(1)AK	-0.13429	2	1	52.49	AALPDYYK(1)AK	0.91689	2	1	63.076	AALPDYYK(1)AK	1.7132	2	1	52.549	AALPDYYK(1)AK	0.55054	2	1	63.076	AALPDYYK(1)AK	-0.88383	2	1	69.375	AALPDYYK(1)AK	-2.5996	2	1
TERG_08139T0	156	K	NAD dependent epimerase/dehydratase family protein	84.687	IK(1)AALPDYYK	0.77376	2	1	84.687	IK(1)AALPDYYK	0.83605	2	1	75.229	IK(1)AALPDYYK	0.22424	2	1	86.014	IK(1)AALPDYYK	0.72969	2	1	99.283	IK(1)AALPDYYK	0.34057	2	1	94.363	IK(1)AALPDYYK	-1.3898	2	1
TERG_08133T1	75	K	40S ribosomal protein S25, putative	120.57	ALADLEEK(1)GQIK	0.21287	2	1	128.88	ALADLEEK(1)GQIK	-1.2763	2	1	133.05	ALADLEEK(1)GQIK	-0.50899	2	1	121.02	ALADLEEK(1)GQIK	-0.11643	2	1	142.47	ALADLEEK(1)GQIK	-0.29527	3	1	122.86	ALADLEEK(1)GQIK	-1.3213	3	1
TERG_08133T1	41	K	40S ribosomal protein S25, putative	106.2	LYK(1)DVQSYR	-0.30746	2	1	95.775	LYK(1)DVQSYR	-0.30241	2	1	86.898	LYK(1)DVQSYR	-0.10175	2	1	109.66	LYK(1)DVQSYR	-0.4059	2	1	130.66	LYK(1)DVQSYR	1.1151	2	1	122.96	LYK(1)DVQSYR	0.1717	2	1
TERG_08133T1	38	K	40S ribosomal protein S25, putative	81.296	TTSEK(1)LYK	-0.72585	2	1	94.114	TTSEK(1)LYK	-0.76704	2	1	84.498	TTSEK(1)LYK	-0.41594	2	1	84.498	TTSEK(1)LYK	-0.78761	2	1						84.498	TTSEK(1)LYK	-1.1383	2	1
TERG_08133T1	33	K	40S ribosomal protein S25, putative	150.22	AVHAVVLDK(1)TTSEK	-0.97749	2	1	128.68	AVHAVVLDK(1)TTSEK	-1.2041	2	1	122.78	AVHAVVLDK(1)TTSEK	-0.20915	2	1	161.21	AVHAVVLDK(1)TTSEK	-1.6552	2	1	184.21	AVHAVVLDK(1)TTSEK	-1.5542	2	1
TERG_08133T1	24	K	40S ribosomal protein S25, putative	147.52	DK(1)AVHAVVLDK	-0.03065	2	1	152	DK(1)AVHAVVLDK	-1.1961	2	1	113.54	DK(1)AVHAVVLDK	-0.52624	2	1	113.96	DK(1)AVHAVVLDK	1.2113	2	1	110.25	DK(1)AVHAVVLDK	0.73268	2	1	109.83	DK(1)AVHAVVLDK	1.2934	2	1
TERG_08133T1	10	K	40S ribosomal protein S25, putative	132.88	APSASAGGK(1)K	0.69564	2	1	112.36	APSASAGGK(1)K	1.0753	2	1	89.827	APSASAGGK(1)K	0.95522	2	1	65.278	APSASAGGK(1)K	0.23579	2	1	110.47	APSASAGGK(1)K	0.5369	2	1	103.42	APSASAGGK(1)K	0.45833	2	1
TERG_08121T0	289	K	Unknown	101.43	SLTYYPDLTEQGK(1)K	1.4599	2	1											131.66	SLTYYPDLTEQGK(1)K	-2.7698	2	1	123.98	SLTYYPDLTEQGK(1)K	1.5113	2	1	121.24	SLTYYPDLTEQGK(1)K	1.1014	2	1
TERG_08108T0	88	K	40S ribosomal protein S22	86.833	ELEK(1)WVVR	0.82262	2	1						83.753	ELEK(1)WVVR	0.63686	2	1	89.752	ELEK(1)WVVR	-1.0546	2	1	72.789	ELEK(1)WVVR	-1.608	2	1	102	ELEK(1)WVVR	-3.1247	2	1
TERG_08108T0	71	K	40S ribosomal protein S22	123.51	LNK(1)TGVISPR	0.61785	3	1	134.2	LNK(1)TGVISPR	-0.10987	2	1	157.38	LNK(1)TGVISPR	-0.53596	2	1	53.567	LNK(1)TGVISPR	-3.106	3	1	79.659	LNK(1)TGVISPR	-3.442	3	1	71.066	LNK(1)TGVISPR	-1.1042	3	1
TERG_08108T0	32	K	40S ribosomal protein S22	115.7	PSSK(1)VIVK	-0.26776	2	1	124.74	PSSK(1)VIVK	0.040723	2	1	112.11	PSSK(1)VIVK	-0.032457	2	1	106.68	PSSK(1)VIVK	0.11488	2	1	96.668	PSSK(1)VIVK	1.0113	2	1	86.136	PSSK(1)VIVK	0.88567	2	1
TERG_08108T0	19	K	40S ribosomal protein S22	184.32	TSVLNDALNAINNAEK(1)AGK	2.2224	2	1	158.58	TSVLNDALNAINNAEK(1)AGK	-0.79355	3	1	112.44	TSVLNDALNAINNAEK(1)AGK	-1.6138	3	1											168.17	TSVLNDALNAINNAEK(1)AGK	-0.22558	2	1
TERG_08108T0	124	K	40S ribosomal protein S22	45.158	HVAGK(1)IIGFFY	-0.53487	2	1	59.908	HVAGK(1)IIGFFY	0.33424	2	1	59.908	HVAGK(1)IIGFFY	0.3838	2	1	59.908	HVAGK(1)IIGFFY	2.1981	2	1	70.028	HVAGK(1)IIGFFY	2.0744	2	1	59.908	HVAGK(1)IIGFFY	1.4847	2	1
TERG_08105T0	57	K	Phosphatidylserine decarboxylase, putative	45.618	GQESGK(0.07)DEK(0.93)ESFGSR	0.44108	3	0.929831	48.216	GQESGK(0.051)DEK(0.949)ESFGSR	-0.37583	3	0.949226	57.703	GQESGK(0.015)DEK(0.985)ESFGSR	-0.12509	3	0.985346	71.354	DEK(1)ESFGSR	-0.24836	2	1	80.688	DEK(1)ESFGSR	-0.26556	2	1	91.657	GQESGKDEK(1)ESFGSR	-0.15761	3	0.999743
TERG_08104T0	531	K	Sodium P-type ATPase, putative						40.941	LTESEDK(1)EMVFTK	-2.9207	2	1																78.814	LTESEDK(1)EMVFTK	-0.88531	2	1
TERG_08102T0	252	K	3-isopropylmalate dehydrogenase	60.764	ATTK(1)EVGDAVAAEVEK	-0.63254	2	1											143.83	ATTK(1)EVGDAVAAEVEK	-1.5465	3	1	132.64	ATTK(1)EVGDAVAAEVEK	-0.5894	2	1	143.83	ATTK(1)EVGDAVAAEVEK	-0.60899	3	1
TERG_08102T0	248	K	3-isopropylmalate dehydrogenase						65.03	TGDIGGK(1)ATTK	-1.437	2	1	75.739	TGDIGGK(1)ATTK	-2.0328	2	1	92.247	TGDIGGK(1)ATTK	-0.86795	2	1	87.719	TGDIGGK(1)ATTK	-0.66722	2	1	83.137	TGDIGGK(1)ATTK	0.40245	2	1
TERG_08102T0	241	K	3-isopropylmalate dehydrogenase						94.487	NIIESGVK(1)TGDIGGK	-0.079597	2	1						142.55	NIIESGVK(1)TGDIGGK	0.22887	2	1	102.64	NIIESGVK(1)TGDIGGK	-1.0462	2	1	116.87	NIIESGVK(1)TGDIGGK	3.6321	2	1
TERG_08096T0	232	K	RNA splicing factor (Pad-1), putative	68.016	EAQIVK(1)DR	-0.24553	2	1	49.444	EAQIVK(1)DR	0.093967	2	1	80.219	EAQIVK(1)DR	1.2472	2	1	76.1	EAQIVK(1)DR	-0.19745	2	1	107.57	EAQIVK(1)DR	-0.2905	2	1	78.149	EAQIVK(1)DR	-0.060254	2	1
TERG_08096T0	221	K	RNA splicing factor (Pad-1), putative											93.766	ELIAFFEK(1)VGPVK	-1.4356	2	1	146.79	ELIAFFEK(1)VGPVK	3.3876	2	1	125.82	ELIAFFEK(1)VGPVK	0.49904	2	1	110.38	ELIAFFEK(1)VGPVK	-0.13344	2	1
TERG_08090T0	112	K	High-affinity iron ion transporter FtrA	60.358	VSK(1)LQAK	-0.36164	2	1	73.975	VSK(1)LQAK	-0.25004	2	1						74.191	VSK(1)LQAK	-0.13255	2	1	62.714	VSK(1)LQAK	0.16033	2	1	64.523	VSK(1)LQAK	-0.33978	2	1
TERG_08088T0	295	K	Coatomer subunit delta, putative	95.236	AK(1)LDLTANATHGAQYR	-0.18235	3	1	100.43	AK(1)LDLTANATHGAQYR	0.6236	3	1	109.79	AK(1)LDLTANATHGAQYR	-1.4854	3	1	140.27	AK(1)LDLTANATHGAQYR	-1.7797	3	1	138.19	AK(1)LDLTANATHGAQYR	1.4716	3	1
TERG_08088T0	293	K	Coatomer subunit delta, putative	70.942	ISDTSFTK(1)AK	0.37842	2	1	100.88	ISDTSFTK(1)AK	0.48059	2	1	108.7	ISDTSFTK(1)AK	-0.051818	2	1	81.017	ISDTSFTK(1)AK	0.69797	2	1						100.82	ISDTSFTK(1)AK	1.6625	2	1
TERG_08088T0	215	K	Coatomer subunit delta, putative	120.99	TTDIYEK(1)VR	0.1837	2	1	136.57	TTDIYEK(1)VR	1.577	2	1	113.62	TTDIYEK(1)VR	1.1069	2	1	88.495	TTDIYEK(1)VR	-1.3173	2	1	149.72	TTDIYEK(1)VR	0.36107	2	1	131.5	TTDIYEK(1)VR	-0.42569	2	1
TERG_08088T0	208	K	Coatomer subunit delta, putative						73.499	SK(1)TTDIYEK	2.7018	2	1						63.624	SK(1)TTDIYEK	1.0495	2	1	88.596	SK(1)TTDIYEK	0.48789	2	1	63.415	SK(1)TTDIYEK	1.1006	2	1
TERG_08088T0	128	K	Coatomer subunit delta, putative	105.83	NK(1)ELEATEER	0.22152	2	1	108.7	NK(1)ELEATEER	1.0311	2	1	102.53	NK(1)ELEATEER	0.38167	2	1	121.29	NK(1)ELEATEER	0.36719	2	1	127.51	NK(1)ELEATEER	0.47958	2	1	115.57	NK(1)ELEATEER	0.83643	2	1
TERG_08083T2	582	K	Importin beta-2 subunit, putative	85.807	WNK(1)AADESR	0.97779	2	1	96.143	WNK(1)AADESR	-0.17966	2	1	76.228	WNK(1)AADESR	0.69982	2	1	77.533	WNK(1)AADESR	0.28634	2	1	66.056	WNK(1)AADESR	-0.25317	2	1	85.764	WNK(1)AADESR	0.12928	2	1
TERG_08083T2	481	K	Importin beta-2 subunit, putative	55.755	YSGWAAHLEPAEK(1)AR	1.1995	3	1						46.892	YSGWAAHLEPAEK(1)AR	1.4235	3	1	59.728	YSGWAAHLEPAEK(1)AR	0.26099	3	1	63.682	YSGWAAHLEPAEK(1)AR	-0.85334	3	1	42.095	YSGWAAHLEPAEK(1)AR	-1.1215	3	1
TERG_08083T2	325	K	Importin beta-2 subunit, putative	124.63	ADDADQQDRPEDLK(1)PQFAK	0.7135	3	1																					145.99	ADDADQQDRPEDLK(1)PQFAK	0.80284	3	1
TERG_08078T0	246	K	Ubiquitin carboxyl-terminal hydrolase	89.43	AK(1)EIGDEEMLDR	1.3251	2	1	92.295	AK(1)EIGDEEMLDR	0.86096	2	1	71.558	AK(1)EIGDEEMLDR	0.93593	2	1	49.298	AK(1)EIGDEEMLDR	0.86731	2	1	74.987	AK(1)EIGDEEMLDR	2.118	2	1	92.295	AK(1)EIGDEEMLDR	-0.8968	2	1
TERG_08077T0	82	K	Unknown	93.561	DAASK(1)TR	0.22767	2	1											78.324	DAASK(1)TR	0.27369	2	1	113.89	DAASK(1)TR	1.477	2	1	89.296	DAASK(1)TR	1.2642	2	1
TERG_08077T0	77	K	Unknown	42.314	SMPESVQDK(1)DAASK	0.21199	2	1											103.83	SMPESVQDK(1)DAASK	1.4073	2	1	87.447	SMPESVQDK(1)DAASK	0.13525	2	1	98.582	SMPESVQDK(1)DAASK	1.4916	2	1
TERG_08069T0	508	K	Glutathione reductase						52.867	EK(1)NPTEMK	-1.3393	2	1	68.456	EK(1)NPTEMK	-0.81292	2	1	111.74	EK(1)NPTEMK	0.67619	2	1	102.07	EK(1)NPTEMK	0.65158	2	1	65.156	EK(1)NPTEMK	0.18623	2	1
TERG_08069T0	487	K	Glutathione reductase						81.771	ENLK(1)IYHTK	-1.2498	2	1						108.43	ENLK(1)IYHTK	0.56061	2	1	101.97	ENLK(1)IYHTK	0.58399	2	1	93.561	ENLK(1)IYHTK	-0.55749	2	1
TERG_08069T0	483	K	Glutathione reductase	84.568	YGK(1)ENLK	-1.0228	2	1											92.187	YGK(1)ENLK	-1.9613	2	1	60.508	YGK(1)ENLK	-2.0385	2	1	85.265	YGK(1)ENLK	-1.8399	2	1
TERG_08069T0	448	K	Glutathione reductase	55.261	LFGPPELK(1)SSK	1.6184	2	1	55.261	LFGPPELK(1)SSK	0.07173	2	1	64.121	LFGPPELK(1)SSK	0.029252	2	1	55.261	LFGPPELK(1)SSK	0.86853	2	1	86.911	LFGPPELK(1)SSK	0.6283	2	1	64.121	LFGPPELK(1)SSK	0.62357	2	1
TERG_08069T0	389	K	Glutathione reductase	93.325	LGLK(1)EIGVK	0.024466	2	1	74.6	LGLK(1)EIGVK	1.1578	2	1	85.807	LGLK(1)EIGVK	0.69455	2	1	89.08	LGLK(1)EIGVK	0.64924	2	1	89.886	LGLK(1)EIGVK	0.010049	2	1	78.939	LGLK(1)EIGVK	0.30677	2	1
TERG_08069T0	385	K	Glutathione reductase						76.228	APAVTK(1)LGLK	0.25861	2	1						86.898	APAVTK(1)LGLK	0.33738	2	1	67.704	APAVTK(1)LGLK	-1.1174	2	1	58.592	APAVTK(1)LGLK	-0.71244	2	1
TERG_08069T0	352	K	Glutathione reductase	74.987	IELLSPGK(1)GAEK	0.27752	2	1	85.554	IELLSPGK(1)GAEK	0.905	2	1	92.856	IELLSPGK(1)GAEK	1.1904	2	1	92.856	IELLSPGK(1)GAEK	0.21636	2	1	92.856	IELLSPGK(1)GAEK	1.339	2	1	96.745	IELLSPGK(1)GAEK	1.6678	2	1
TERG_08069T0	237	K	Glutathione reductase						92.99	VLEIDLMDGSGK(1)K	2.5728	2	1	104.41	VLEIDLMDGSGK(1)K	2.133	2	1	101.32	VLEIDLMDGSGK(1)K	1.6886	2	1
TERG_08069T0	216	K	Glutathione reductase	97.439	EGIDLVK(1)GTAK	-0.68445	2	1	84.821	EGIDLVK(1)GTAK	0.67952	2	1	89.266	EGIDLVK(1)GTAK	-1.3706	2	1	69.342	EGIDLVK(1)GTAK	-1.4755	2	1	105.13	EGIDLVK(1)GTAK	-1.3779	2	1	72.817	EGIDLVK(1)GTAK	-1.9556	2	1
TERG_08069T0	189	K	Glutathione reductase	122.74	YDYGYFK(1)R	-0.44133	2	1	101.33	YDYGYFK(1)R	-0.13474	2	1	147.52	YDYGYFK(1)R	-1.1435	2	1	120.46	YDYGYFK(1)R	-1.5112	2	1	150.84	YDYGYFK(1)R	-1.4084	2	1	150.84	YDYGYFK(1)R	-0.55013	2	1
TERG_08069T0	182	K	Glutathione reductase	72.848	NIK(1)YDYGYFK	-0.38608	2	1	76.228	NIK(1)YDYGYFK	-0.83911	2	1	92.538	NIK(1)YDYGYFK	1.2942	2	1	67.207	NIK(1)YDYGYFK	0.64652	2	1	66.056	NIK(1)YDYGYFK	0.092084	2	1	75.387	NIK(1)YDYGYFK	0.44687	2	1
TERG_08069T0	179	K	Glutathione reductase	150.46	HYGYDVPK(1)NIK	0.6743	2	1	95.477	HYGYDVPK(1)NIK	-1.8803	2	1						156.58	HYGYDVPK(1)NIK	0.65148	3	1	181.68	HYGYDVPK(1)NIK	0.98266	3	1	123.67	HYGYDVPK(1)NIK	-0.34962	3	1
TERG_08069T0	133	K	Glutathione reductase	79.659	AK(1)TLIVENGR	0.8057	2	1	69.721	AK(1)TLIVENGR	1.0018	2	1	69.721	AK(1)TLIVENGR	1.6333	2	1	69.721	AK(1)TLIVENGR	-0.17914	2	1	93.477	AK(1)TLIVENGR	0.40769	2	1	68.355	AK(1)TLIVENGR	1.1852	2	1
TERG_08056T0	57	K	Mitochondrial F1F0-ATP synthase g subunit, putative	45.618	DAASSATSK(1)ASDGLTK	0.93857	3	1	206.63	DAASSATSK(1)ASDGLTK	1.5416	2	1	180.74	DAASSATSK(1)ASDGLTK	0.63082	3	1	215.48	DAASSATSK(1)ASDGLTK	1.9284	3	1	203.04	DAASSATSK(1)ASDGLTK	1.7349	2	1	203.04	DAASSATSK(1)ASDGLTK	1.3334	3	1
TERG_08056T0	48	K	Mitochondrial F1F0-ATP synthase g subunit, putative	77.185	AK(1)DAASSATSK	1.018	2	1	79.492	AK(1)DAASSATSK	1.0794	2	1	89.301	AK(1)DAASSATSK	1.2468	2	1	67.997	AK(1)DAASSATSK	0.083716	2	1	67.997	AK(1)DAASSATSK	-1.279	2	1	77.185	AK(1)DAASSATSK	0.34104	2	1
TERG_08056T0	196	K	Mitochondrial F1F0-ATP synthase g subunit, putative	122.98	FK(1)VVGYR	0.67843	2	1	118.01	FK(1)VVGYR	-0.52687	2	1	108.98	FK(1)VVGYR	0.50162	2	1	128.82	FK(1)VVGYR	0.61021	2	1	101.21	FK(1)VVGYR	2.1072	2	1	101.21	FK(1)VVGYR	-0.22822	2	1
TERG_08055T0	320	K	Quinone oxidoreductase, putative											83.313	GLK(1)TGLFK	2.9391	2	1	78.113	GLK(1)TGLFK	0.85586	2	1	90.601	GLK(1)TGLFK	0.35357	2	1	88.37	GLK(1)TGLFK	0.92356	2	1
TERG_08055T0	314	K	Quinone oxidoreductase, putative	101.65	ELFEEK(1)VFR	1.0471	2	1	97.431	ELFEEK(1)VFR	2.2334	2	1	72.928	ELFEEK(1)VFR	2.6351	2	1	113.74	ELFEEK(1)VFR	0.23502	2	1	126.07	ELFEEK(1)VFR	3.1692	2	1	126.07	ELFEEK(1)VFR	-0.12311	2	1
TERG_08039T0	300	K	Unknown	70.525	EK(1)DEMER	0.12245	2	1											87.181	EK(1)DEMER	0.054737	2	1	87.181	EK(1)DEMER	-0.67571	2	1	81.191	EK(1)DEMER	-0.54137	2	1
TERG_08039T0	298	K	Unknown	69.65	VQAEIAQK(1)EK	0.87885	2	1	84.882	VQAEIAQK(1)EK	0.13631	2	1	100.69	VQAEIAQK(1)EK	0.56618	2	1	141.88	VQAEIAQK(1)EK	0.12866	2	1	144.55	VQAEIAQK(1)EK	0.031845	2	1	136.02	VQAEIAQK(1)EK	-0.24858	2	1
TERG_08039T0	290	K	Unknown	83.775	EK(1)VQAEIAQK	0.44407	2	1						87.942	EK(1)VQAEIAQK	1.0954	2	1	131.82	EK(1)VQAEIAQK	0.62488	2	1	112.13	EK(1)VQAEIAQK	-0.018356	2	1	111.27	EK(1)VQAEIAQK	0.13068	2	1
TERG_08039T0	242	K	Unknown	118.28	DIEK(1)EIQFER	1.3148	2	1	118.28	DIEK(1)EIQFER	1.7981	2	1	88.596	DIEK(1)EIQFER	-2.6946	2	1	147.74	DIEK(1)EIQFER	1.604	2	1	124.67	DIEK(1)EIQFER	1.6717	2	1
TERG_08039T0	199	K	Unknown	80.165	IAK(1)EEEIR	1.4379	2	1	109.71	IAK(1)EEEIR	0.78492	2	1	97.635	IAK(1)EEEIR	0.29264	2	1	101.54	IAK(1)EEEIR	0.61048	2	1	101.54	IAK(1)EEEIR	0.29167	2	1	101.54	IAK(1)EEEIR	0.40027	2	1
TERG_08020T0	175	K	Guanine nucleotide exchange factor Vps9, putative	98.281	GVSDVEFDNAK(1)EGMEK	-2.002	2	1																137.79	GVSDVEFDNAK(1)EGMEK	0.86161	2	1
TERG_08015T0	368	K	Threonine synthase	108.9	IYGQGDIDEK(1)R	-0.23143	2	1						137.89	IYGQGDIDEK(1)R	-0.2878	2	1	150.46	IYGQGDIDEK(1)R	-1.2726	2	1	143.24	IYGQGDIDEK(1)R	-1.3358	2	1	116.55	IYGQGDIDEK(1)R	-0.92227	2	1
TERG_08015T0	313	K	Threonine synthase	92.201	FLK(1)TGQYTK	-0.52753	2	1	100.57	FLK(1)TGQYTK	-1.2282	2	1	77.14	FLK(1)TGQYTK	-0.22011	2	1	111.61	FLK(1)TGQYTK	-0.36136	2	1	120.99	FLK(1)TGQYTK	-0.74903	2	1	126.31	FLK(1)TGQYTK	1.042	2	1
TERG_07994T6	55	K	COPII-coated vesicle protein SurF4/Erv29, putative						75.533	IEDWLDTVADPIK(1)PHLPAIGR	-2.4655	3	1	85.737	IEDWLDTVADPIK(1)PHLPAIGR	1.6662	3	1	122.13	IEDWLDTVADPIK(1)PHLPAIGR	1.9665	3	1	100.39	IEDWLDTVADPIK(1)PHLPAIGR	3.3877	3	1
TERG_07988T0	77	K	Ribosomal protein	220.62	TNVQQLLDYSHNEK(1)K	0.32923	2	1	205.45	TNVQQLLDYSHNEK(1)K	-0.2187	2	1	247.7	TNVQQLLDYSHNEK(1)K	-0.98597	2	1	138.19	TNVQQLLDYSHNEK(1)K	-1.6241	2	1	176.25	TNVQQLLDYSHNEK(1)K	-1.8075	2	1	203.8	TNVQQLLDYSHNEK(1)K	-1.4417	2	1
TERG_07988T0	267	K	Ribosomal protein	75.692	ASMSPPK(1)R	-0.82791	2	1	94.806	ASMSPPK(1)R	-0.99413	2	1	91.783	ASMSPPK(1)R	-0.92905	2	1	82.241	ASMSPPK(1)R	1.1866	2	1	84.743	ASMSPPK(1)R	0.044281	2	1	78.192	ASMSPPK(1)R	-0.31646	2	1
TERG_07988T0	209	K	Ribosomal protein	41.429	STIK(1)FQLK	-1.8016	2	1											58.716	STIK(1)FQLK	-1.4324	2	1	67.981	STIK(1)FQLK	-0.71601	2	1	57.177	STIK(1)FQLK	-0.71403	2	1
TERG_07988T0	205	K	Ribosomal protein	83.862	MNDVK(1)STIK	1.2741	2	1	82.261	MNDVK(1)STIK	0.79982	2	1	82.261	MNDVK(1)STIK	0.20331	2	1	94.692	MNDVK(1)STIK	1.3582	2	1	78.488	MNDVK(1)STIK	0.30507	2	1	102.01	MNDVK(1)STIK	-0.79918	2	1
TERG_07988T0	200	K	Ribosomal protein	221.01	FPTPVSHNEDLSNK(1)MNDVK	-0.069026	3	1	294.75	FPTPVSHNEDLSNK(1)MNDVK	0.17623	2	1	202.62	FPTPVSHNEDLSNK(1)MNDVK	-0.076759	3	1	288.69	FPTPVSHNEDLSNK(1)MNDVK	-1.1775	2	1	325.19	FPTPVSHNEDLSNK(1)MNDVK	-0.90958	2	1	300.5	FPTPVSHNEDLSNK(1)MNDVK	-0.55971	2	1
TERG_07988T0	186	K	Ribosomal protein	111.22	AGK(1)FPTPVSHNEDLSNK	-0.92911	3	1	76.378	AGK(1)FPTPVSHNEDLSNK	-0.31707	3	1	102.08	AGK(1)FPTPVSHNEDLSNK	-0.058238	3	1	84.94	AGK(1)FPTPVSHNEDLSNK	-1.3285	3	1	91.401	AGK(1)FPTPVSHNEDLSNK	-0.79091	3	1	92.633	AGK(1)FPTPVSHNEDLSNK	-1.5233	3	1
TERG_07988T0	183	K	Ribosomal protein	67.385	LLGPGLSK(1)AGK	-1.3169	2	1	67.385	LLGPGLSK(1)AGK	-1.6284	2	1	58.172	LLGPGLSK(1)AGK	-0.87182	2	1	60	LLGPGLSK(1)AGK	-0.33261	2	1	46.068	LLGPGLSK(1)AGK	0.65159	2	1	47.556	LLGPGLSK(1)AGK	0.25722	2	1
TERG_07988T0	144	K	Ribosomal protein	108.58	HLGVDAMSSDDLK(1)K	-0.72886	2	1	218.16	HLGVDAMSSDDLK(1)K	-0.36851	2	1	208.15	HLGVDAMSSDDLK(1)K	-0.33879	2	1	133.48	HLGVDAMSSDDLK(1)K	0.85618	3	1	173.44	HLGVDAMSSDDLK(1)K	0.17604	3	1	164.2	HLGVDAMSSDDLK(1)K	0.91227	2	1
TERG_07988T0	131	K	Ribosomal protein	88.768	AK(1)HLGVDAMSSDDLK	1.0669	3	1	50.827	AK(1)HLGVDAMSSDDLK	-0.63433	3	1	72.662	AK(1)HLGVDAMSSDDLK	0.32472	3	1	70.134	AK(1)HLGVDAMSSDDLK	-0.945	2	1	99.711	AK(1)HLGVDAMSSDDLKK	0.95765	3	1	80.387	AK(1)HLGVDAMSSDDLK	1.0336	3	1
TERG_07988T0	107	K	Ribosomal protein	145.29	FSGTIK(1)LPTVPR	0.263	2	1	121.21	FSGTIK(1)LPTVPR	1.0616	2	1	155.88	FSGTIK(1)LPTVPR	0.56377	2	1	124.12	FSGTIK(1)LPTVPR	0.32129	2	1	145.29	FSGTIK(1)LPTVPR	0.55859	2	1	101.39	FSGTIK(1)LPTVPR	-0.42566	2	1
TERG_07986T0	74	K	ADP-ribosylation factor, putative	104.2	NIQFTVWDVGGQDK(1)IR	1.6155	3	1						74.147	NIQFTVWDVGGQDK(1)IR	1.6099	3	1	135.23	NIQFTVWDVGGQDK(1)IR	-0.83736	2	1	147.83	NIQFTVWDVGGQDK(1)IR	0.96592	3	1	101.04	NIQFTVWDVGGQDK(1)IR	-1.9565	2	1
TERG_07986T0	37	K	ADP-ribosylation factor, putative	86.833	TTILYK(1)LK	0.14071	2	1	119.29	TTILYK(1)LK	-2.5106	2	1	108.46	TTILYK(1)LK	-1.3771	2	1	106.36	TTILYK(1)LK	-0.778	2	1	95.531	TTILYK(1)LK	-0.71339	2	1	106.36	TTILYK(1)LK	-0.28882	2	1
TERG_07986T0	110	K	ADP-ribosylation factor, putative	187.11	EELQK(1)MLNEDELR	0.33571	3	1	211.38	EELQK(1)MLNEDELR	0.79589	3	1	168.61	EELQK(1)MLNEDELR	0.85621	3	1	180.61	EELQK(1)MLNEDELR	-0.66361	2	1	139.78	EELQK(1)MLNEDELR	0.17992	2	1	181.98	EELQK(1)MLNEDELR	2.3156	3	1
TERG_07986T0	11	K	ADP-ribosylation factor, putative	130.41	MLDK(1)LWFGK	1.6427	2	1						123.86	MLDK(1)LWFGK	3.2954	2	1	118.71	MLDK(1)LWFGK	-0.98535	2	1	109.88	MLDK(1)LWFGK	-0.73984	2	1	137.95	MLDK(1)LWFGK	2.3595	2	1
TERG_07973T0	282	K	CORD and CS domain protein						81.263	SSYK(1)IMGTK	1.461	2	1	83.883	SSYK(1)IMGTK	0.80647	2	1	101.82	SSYK(1)IMGTK	-0.89915	2	1	77.14	SSYK(1)IMGTK	-0.79431	2	1	74.849	SSYK(1)IMGTK	-0.75941	2	1
TERG_07973T0	239	K	CORD and CS domain protein						69.198	IDK(1)EAAK	0.21705	2	1	77.741	IDK(1)EAAK	-0.083924	2	1	94.262	IDK(1)EAAK	0.73474	2	1	83.753	IDK(1)EAAK	0.87759	2	1	94.262	IDK(1)EAAK	0.8289	2	1
TERG_07973T0	213	K	CORD and CS domain protein	99.283	SAEEK(1)VNDVR	-0.10261	2	1	96.229	SAEEK(1)VNDVR	0.097236	2	1	114.89	SAEEK(1)VNDVR	0.28703	2	1	146.11	SAEEK(1)VNDVR	-0.59749	2	1	149.96	SAEEK(1)VNDVR	0.75838	2	1	158.79	SAEEK(1)VNDVR	0.017409	2	1
TERG_07966T0	56	K	Tryptophanyl-tRNA synthetase	81.185	WATK(1)LIDDAILER	-1.0106	2	1	94.059	WATK(1)LIDDAILER	4.1561	2	1	157.86	WATK(1)LIDDAILER	3.8842	2	1	97.297	WATK(1)LIDDAILER	-1.97	2	1	175.74	WATK(1)LIDDAILER	-1.836	2	1	103.76	WATK(1)LIDDAILER	-3.074	2	1
TERG_07966T0	387	K	Tryptophanyl-tRNA synthetase	146.79	KGDLLTGELK(1)K	0.70376	2	1	147.96	KGDLLTGELK(1)K	0.3466	2	1	161.48	KGDLLTGELK(1)K	0.14808	2	1	109.6	KGDLLTGELK(1)K	0.80419	2	1	78.488	GDLLTGELK(1)K	0.8562	2	1	56.404	GDLLTGELK(1)K	0.71929	2	1
TERG_07966T0	152	K	Tryptophanyl-tRNA synthetase	100.82	EK(1)LTFEETHK	0.18215	3	1	87.184	EK(1)LTFEETHK	-0.3921	3	1	120.06	EK(1)LTFEETHK	1.1063	3	1	126.71	EK(1)LTFEETHK	0.84864	2	1	108.7	EK(1)LTFEETHK	-0.98959	3	1	131.82	EK(1)LTFEETHK	-0.72323	3	1
TERG_07959T0	38	K	1,3-beta-glucanosyltransferase Bgt1	136.49	K(0.058)PDGTCK(0.942)GQTDFEQDFDTLK	-0.21054	3	0.942182	128.78	K(0.01)PDGTCK(0.99)GQTDFEQDFDTLK	-0.079032	3	0.990456	121.56	K(0.01)PDGTCK(0.99)GQTDFEQDFDTLK	-2.1352	3	0.990483	127.22	K(0.222)PDGTCK(0.778)GQTDFEQDFDTLK	-0.83282	3	0.778033	150.69	K(0.012)PDGTCK(0.988)GQTDFEQDFDTLK	-0.79254	3	0.98799	130.05	K(0.009)PDGTCK(0.991)GQTDFEQDFDTLK	-0.68282	3	0.990963
TERG_07959T0	207	K	1,3-beta-glucanosyltransferase Bgt1	54.982	HIADK(1)APK	-0.37626	2	1	97.431	HIADK(1)APK	-0.31451	2	1						85.676	HIADK(1)APK	-0.19887	2	1	88.37	HIADK(1)APK	0.75182	2	1	76.221	HIADK(1)APK	0.18142	2	1
TERG_07959T0	191	K	1,3-beta-glucanosyltransferase Bgt1	203.93	PIDQAPK(1)TLFDDLVGAAK	-1.7928	3	1	189.84	PIDQAPK(1)TLFDDLVGAAK	-1.383	2	1	181.86	PIDQAPK(1)TLFDDLVGAAK	0.16906	2	1	188.1	PIDQAPK(1)TLFDDLVGAAK	1.6542	2	1	171.85	PIDQAPK(1)TLFDDLVGAAK	-0.13296	2	1	155.24	PIDQAPK(1)TLFDDLVGAAK	-0.4916	2	1
TERG_07959T0	147	K	1,3-beta-glucanosyltransferase Bgt1	73.632	IK(1)VGTADSWNK	1.3813	2	1	77.674	IK(1)VGTADSWNK	0.12035	2	1	64.121	IK(1)VGTADSWNK	0.40231	2	1	83.182	IK(1)VGTADSWNK	1.9145	2	1	87.667	IK(1)VGTADSWNK	1.2301	2	1	111.33	IK(1)VGTADSWNK	1.1383	2	1
TERG_07959T0	140	K	1,3-beta-glucanosyltransferase Bgt1	60.019	DVK(1)DMFPK	-0.30321	2	1	86.67	DVK(1)DMFPK	0.45925	2	1	73.665	DVK(1)DMFPK	0.43689	2	1	81.642	DVK(1)DMFPK	1.5353	2	1	85.161	DVK(1)DMFPK	1.3201	2	1	101.54	DVK(1)DMFPK	1.1499	2	1
TERG_07959T0	102	K	1,3-beta-glucanosyltransferase Bgt1	76.825	ADVEALK(1)K	-0.47307	2	1	73.157	ADVEALK(1)K	-0.18972	2	1	78.149	ADVEALK(1)K	-0.57159	2	1	60.019	ADVEALK(1)K	0.87724	2	1	68.016	ADVEALK(1)K	0.44865	2	1	82.563	ADVEALK(1)K	1.0624	2	1
TERG_07958T0	1926	K	Myosin class II heavy chain (MHC), putative	106.87	LAALHDAAESK(1)EVAIQDQR	1.761	3	1	108.97	LAALHDAAESK(1)EVAIQDQR	0.94832	3	1	94.281	LAALHDAAESK(1)EVAIQDQR	0.73669	3	1											61.096	LAALHDAAESK(1)EVAIQDQR	-1.1135	3	1
TERG_07951T0	109	K	Unknown	58.699	EK(1)GVSADLK	-0.53324	2	1						57.532	EK(1)GVSADLK	-0.53059	2	1	64.82	EK(1)GVSADLK	0.30289	2	1	68.847	EK(1)GVSADLK	-0.40599	2	1	57.532	EK(1)GVSADLK	0.011975	2	1
TERG_07950T0	58	K	Eukaryotic translation elongation factor 1 subunit Eef1-beta, putative	155.49	WYK(1)HAASFESEFATLPGDASK	0.7575	3	1	143.52	WYK(1)HAASFESEFATLPGDASK	-1.7723	3	1						112.58	WYK(1)HAASFESEFATLPGDASK	-0.91904	3	1						132.6	WYK(1)HAASFESEFATLPGDASK	0.10324	3	1
TERG_07950T0	49	K	Eukaryotic translation elongation factor 1 subunit Eef1-beta, putative	67.997	SEPDASK(1)YPHVAR	-1.358	3	1	77.185	SEPDASK(1)YPHVAR	-0.77707	3	1						86.772	SEPDASK(1)YPHVAR	0.40386	2	1	77.185	SEPDASK(1)YPHVAR	0.34227	3	1	86.772	SEPDASK(1)YPHVAR	0.35017	2	1
TERG_07950T0	42	K	Eukaryotic translation elongation factor 1 subunit Eef1-beta, putative	93.096	AFK(1)SEPDASK	0.21913	2	1	90.05	AFK(1)SEPDASK	0.70423	2	1	97.813	AFK(1)SEPDASK	0.5659	2	1	99.973	AFK(1)SEPDASK	-0.80046	2	1	108.7	AFK(1)SEPDASK	0.25382	2	1	112.13	AFK(1)SEPDASK	-0.51165	2	1
TERG_07950T0	39	K	Eukaryotic translation elongation factor 1 subunit Eef1-beta, putative	65.924	TYVEGYEPTQADVVTFK(1)AFK	0.90318	3	1											122.49	TYVEGYEPTQADVVTFK(1)AFK	1.6186	2	1	129.46	TYVEGYEPTQADVVTFK(1)AFK	0.91409	2	1	117.65	TYVEGYEPTQADVVTFK(1)AFK	1.0119	2	1
TERG_07950T0	187	K	Eukaryotic translation elongation factor 1 subunit Eef1-beta, putative	55.461	LVPVGFGIK(1)K	-0.72816	2	1	63.216	LVPVGFGIK(1)K	-1.6904	2	1	52.579	LVPVGFGIK(1)K	-2.1499	2	1	53.751	LVPVGFGIK(1)K	-0.55205	2	1						55.461	LVPVGFGIK(1)K	0.29388	2	1
TERG_07950T0	178	K	Eukaryotic translation elongation factor 1 subunit Eef1-beta, putative	149.73	DGLVWSGSK(1)LVPVGFGIK	1.9835	3	1	120.9	DGLVWSGSK(1)LVPVGFGIK	2.9455	2	1	120.9	DGLVWSGSK(1)LVPVGFGIK	0.16192	3	1	122.14	DGLVWSGSK(1)LVPVGFGIK	-0.79167	2	1						98.572	DGLVWSGSK(1)LVPVGFGIK	-0.024582	2	1
TERG_07950T0	169	K	Eukaryotic translation elongation factor 1 subunit Eef1-beta, putative	143.56	SIEK(1)DGLVWSGSK	-0.3701	2	1	143.56	SIEK(1)DGLVWSGSK	-0.058782	2	1	133.04	SIEK(1)DGLVWSGSK	0.14395	2	1	137.62	SIEK(1)DGLVWSGSK	-0.66395	2	1	122.64	SIEK(1)DGLVWSGSK	-0.95173	2	1	140.31	SIEK(1)DGLVWSGSK	3.4102	2	1
TERG_07950T0	149	K	Eukaryotic translation elongation factor 1 subunit Eef1-beta, putative	140.51	SIVTLDVK(1)PWDDETNLTELEAHVR	1.1882	3	1	132.65	SIVTLDVK(1)PWDDETNLTELEAHVR	-0.68512	3	1	88.976	SIVTLDVK(1)PWDDETNLTELEAHVR	2.5781	3	1	227.6	SIVTLDVK(1)PWDDETNLTELEAHVR	0.29578	3	1	201.12	SIVTLDVK(1)PWDDETNLTELEAHVR	0.52766	3	1	94.384	SIVTLDVK(1)PWDDETNLTELEAHVR	1.07	3	1
TERG_07949T0	754	K	Heat shock protein/chaperonin HSP78, putative	69.815	EIGNHLADK(1)IIR	2.181	3	1	64.121	EIGNHLADK(1)IIR	1.5938	3	1	75.739	EIGNHLADK(1)IIR	1.9702	3	1	132.06	EIGNHLADK(1)IIR	-1.3896	2	1	99.281	EIGNHLADK(1)IIR	-1.0151	2	1	163.33	EIGNHLADK(1)IIR	-0.17217	2	1
TERG_07949T0	733	K	Heat shock protein/chaperonin HSP78, putative											46.462	GYDPK(1)YGAR	-1.7418	2	1											40.724	GYDPK(1)YGAR	-2.8391	2	1
TERG_07949T0	686	K	Heat shock protein/chaperonin HSP78, putative											105.52	IDEFILFK(1)R	1.3749	2	1	183.65	IDEFILFK(1)R	1.101	2	1	198.65	IDEFILFK(1)R	2.0129	2	1
TERG_07949T0	469	K	Heat shock protein/chaperonin HSP78, putative	75.376	TTGIPVNK(1)LMSGEVEK	0.89899	2	1	78.95	TTGIPVNK(1)LMSGEVEK	1.4059	2	1	99.747	TTGIPVNK(1)LMSGEVEK	2.2958	2	1	71.241	TTGIPVNK(1)LMSGEVEK	-3.2582	2	1						113.67	TTGIPVNK(1)LMSGEVEK	-1.5837	2	1
TERG_07949T0	392	K	Heat shock protein/chaperonin HSP78, putative	55.064	QAK(1)EDLER	0.30863	2	1	53.965	QAK(1)EDLER	0.26925	2	1	63.816	QAK(1)EDLER	-0.10458	2	1	53.756	QAK(1)EDLER	0.40709	2	1
TERG_07949T0	382	K	Heat shock protein/chaperonin HSP78, putative						69.275	EK(1)AELEAIK	-3.4896	2	1						62.005	EK(1)AELEAIK	-2.8164	2	1	51.436	EK(1)AELEAIK	-1.7306	2	1
TERG_07949T0	373	K	Heat shock protein/chaperonin HSP78, putative	107.35	QEDVGK(1)LTEAWDK	-0.26371	2	1	92.939	QEDVGK(1)LTEAWDK	1.4302	2	1	114.64	QEDVGK(1)LTEAWDK	1.0307	2	1	146.59	QEDVGK(1)LTEAWDK	0.75661	2	1	130.61	QEDVGK(1)LTEAWDK	2.0515	2	1	134.06	QEDVGK(1)LTEAWDK	-0.28065	2	1
TERG_07949T0	367	K	Heat shock protein/chaperonin HSP78, putative	66.962	SK(1)QEDVGK	0.9483	2	1	63.426	SK(1)QEDVGK	1.6827	2	1	83.998	SK(1)QEDVGK	0.21952	2	1	92.838	SK(1)QEDVGK	0.42285	2	1	55.064	SK(1)QEDVGK	0.52778	2	1	69.275	SK(1)QEDVGK	0.1311	2	1
TERG_07949T0	365	K	Heat shock protein/chaperonin HSP78, putative						53.756	LEELLK(1)SK	-0.52252	2	1						52.391	EKLEELLK(1)SK	1.6586	2	0.999967	73.632	EKLEELLK(1)SK	0.56082	2	1	61.419	EKLEELLK(1)SK	0.10246	2	0.999996
TERG_07949T0	359	K	Heat shock protein/chaperonin HSP78, putative											76.221	EK(1)LEELLK	-1.7417	2	1	140.83	EK(1)LEELLK	0.0098745	2	1	115.7	EK(1)LEELLK	0.78675	2	1	135.71	EK(1)LEELLK	0.23997	2	1
TERG_07949T0	349	K	Heat shock protein/chaperonin HSP78, putative	56.548	EK(1)DIASVER	-0.28769	2	1	98.055	EK(1)DIASVER	0.78921	2	1	87.485	EK(1)DIASVER	0.80037	2	1	118.71	EK(1)DIASVER	-1.1967	2	1	116.06	EK(1)DIASVER	-1.7015	2	1	84.892	KEK(1)DIASVER	-1.0903	2	0.999915
TERG_07949T0	241	K	Heat shock protein/chaperonin HSP78, putative						90.149	QIEK(1)DVALAR	-1.7977	2	1	52.6	QIEK(1)DVALAR	-1.2576	2	1	94.087	QIEK(1)DVALAR	-0.83302	2	1	92.428	QIEK(1)DVALAR	-0.45543	2	1	117.02	QIEK(1)DVALAR	-0.67138	2	1
TERG_07946T1	53	K	3-ketosphinganine reductase (Tsc10), putative	164.27	FHYVSADLK(1)DHEGTEHALEEVSK	-1.7685	4	1	164.31	FHYVSADLK(1)DHEGTEHALEEVSK	-0.074156	4	1	90.475	FHYVSADLK(1)DHEGTEHALEEVSK	-0.45597	4	1	78.354	FHYVSADLK(1)DHEGTEHALEEVSK	0.27271	3	1	124.19	FHYVSADLK(1)DHEGTEHALEEVSK	-1.2436	4	1	129.9	FHYVSADLK(1)DHEGTEHALEEVSK	0.35539	4	1
TERG_07944T0	8	K	60S ribosomal protein L6	77.318	SAPGQTK(1)K	-0.48508	2	1	46.129	SAPGQTK(1)K	-0.58413	2	1	66.546	SAPGQTK(1)K	-0.27378	2	1	43.772	SAPGQTK(1)K	-1.2401	2	1	74.301	SAPGQTK(1)K	-0.25776	2	1	75.696	SAPGQTK(1)K	-0.91074	2	1
TERG_07944T0	45	K	60S ribosomal protein L6	70.525	SVNPAK(1)PR	1.5447	2	1	84.916	SVNPAK(1)PR	2.3836	2	1	77.923	SVNPAK(1)PR	1.8257	2	1	44.349	SVNPAK(1)PR	0.49124	2	1	67.169	SVNPAK(1)PR	0.87947	2	1	68.214	SVNPAK(1)PR	0.26315	2	1
TERG_07944T0	35	K	60S ribosomal protein L6	117.09	WYPVDDEPQPK(1)K	-1.2689	2	1	109.39	WYPVDDEPQPK(1)K	-1.3001	2	1	92.247	WYPVDDEPQPK(1)K	-0.68487	2	1	72.34	WYPVDDEPQPK(1)K	-0.97715	2	1	111.63	WYPVDDEPQPK(1)K	-0.20917	2	1	90.689	WYPVDDEPQPK(1)K	-0.82733	2	1
TERG_07944T0	24	K	60S ribosomal protein L6	103.67	AQK(1)WYPVDDEPQPK	-0.27529	3	1	95.264	AQK(1)WYPVDDEPQPK	0.19535	3	1	89.507	AQK(1)WYPVDDEPQPK	-0.82572	3	1	135.81	AQK(1)WYPVDDEPQPK	-0.71908	2	1	109.07	AQK(1)WYPVDDEPQPK	-0.98627	2	1	102.52	AQK(1)WYPVDDEPQPK	-0.093331	2	1
TERG_07944T0	197	K	60S ribosomal protein L6	56.548	KGDRPHEMK(1)W	0.91552	3	0.999991	63.076	GDRPHEMK(1)W	0.40625	3	1	56.043	GDRPHEMK(1)W	0.23093	3	1	40.727	KGDRPHEMK(1)W	1.2051	3	0.999697	64.374	KGDRPHEMK(1)W	0.57563	3	0.999998
TERG_07944T0	172	K	60S ribosomal protein L6	105.25	AVDSALLATIK(1)K	-1.6602	3	1	104.59	AVDSALLATIK(1)K	1.9799	2	1	64.86	AVDSALLATIK(1)K	1.6067	3	1	96.82	AVDSALLATIK(1)K	-0.84193	2	1	103.46	AVDSALLATIK(1)K	-0.29998	2	1	85.554	AVDSALLATIK(1)K	-0.60665	2	1
TERG_07944T0	161	K	60S ribosomal protein L6	44.584	ASDQK(1)AVDSALLATIK	-0.74468	2	1	57.293	ASDQK(1)AVDSALLATIK	-0.42955	2	1						165.24	ASDQK(1)AVDSALLATIK	0.89716	3	1	174.18	ASDQK(1)AVDSALLATIK	2.6168	3	1	185.14	ASDQK(1)AVDSALLATIK	-0.90038	3	1
TERG_07944T0	149	K	60S ribosomal protein L6	123.21	QGEAPEK(1)K	-0.89498	2	1	123.21	QGEAPEK(1)K	-0.86929	2	1	122.33	QGEAPEK(1)K	-0.98697	2	1	96.948	QGEAPEK(1)K	0.5646	2	1	122.33	QGEAPEK(1)K	0.91106	2	1	108.81	QGEAPEK(1)K	1.1507	2	1
TERG_07944T0	142	K	60S ribosomal protein L6	280.7	KGEEAFFK(1)QGEAPEK	0.05338	2	1	279.29	KGEEAFFK(1)QGEAPEK	-2.4834	2	1	257.35	KGEEAFFK(1)QGEAPEK	-1.6195	2	1	162.79	KGEEAFFK(1)QGEAPEK	-0.831	2	1	181.72	KGEEAFFK(1)QGEAPEK	0.6373	2	1	211.9	KGEEAFFK(1)QGEAPEK	1.9808	2	1
TERG_07944T0	130	K	60S ribosomal protein L6	99.796	VSQPGYFTAGK(1)TTEK	0.98402	3	1	91.616	VSQPGYFTAGK(1)TTEK	1.2091	3	1	99.796	VSQPGYFTAGK(1)TTEK	1.0896	3	1	109.07	VSQPGYFTAGK(1)TTEK	-0.35011	2	1	114.01	VSQPGYFTAGK(1)TTEK	1.0392	2	1	97.073	VSQPGYFTAGK(1)TTEK	-0.27744	2	1
TERG_07944T0	119	K	60S ribosomal protein L6	173.03	TLEK(1)VSQPGYFTAGK	1.8079	2	1	129.38	TLEK(1)VSQPGYFTAGK	-0.66074	2	1	165.34	TLEK(1)VSQPGYFTAGK	-0.3753	2	1	162.7	TLEK(1)VSQPGYFTAGK	-0.7327	3	1	152.07	TLEK(1)VSQPGYFTAGK	0.44832	3	1	161.82	TLEK(1)VSQPGYFTAGK	-0.5954	3	1
TERG_07944T0	115	K	60S ribosomal protein L6	149.49	LTGLDEK(1)TLEK	0.77307	2	1	153.34	LTGLDEK(1)TLEK	1.1513	2	1	142.1	LTGLDEK(1)TLEK	0.26296	2	1	173.6	LTGLDEK(1)TLEK	-0.17983	3	1	172.13	LTGLDEK(1)TLEK	1.8839	2	1	204.34	LTGLDEK(1)TLEK	-0.3197	2	1
TERG_07932T0	84	K	Mago nashi domain protein	51.488	EDDSK(1)WPQK	0.13551	2	1						44.704	EDDSK(1)WPQK	0.22418	2	1	78.264	EDDSK(1)WPQK	0.97584	2	1	66.568	EDDSK(1)WPQK	1.6535	2	1	64.654	EDDSK(1)WPQK	0.95592	2	1
TERG_07932T0	79	K	Mago nashi domain protein	61.419	ESEILK(1)EDDSK	-1.5713	2	1	152.7	ESEILK(1)EDDSK	-0.48002	2	1	125.97	ESEILK(1)EDDSK	-0.13227	2	1	153.95	ESEILK(1)EDDSK	0.36023	2	1	166.14	ESEILK(1)EDDSK	0.079252	2	1	164.9	ESEILK(1)EDDSK	0.18631	2	1
TERG_07932T0	73	K	Mago nashi domain protein	63.184	IIK(1)ESEILK	0.70206	2	1	83.948	IIK(1)ESEILK	0.71376	2	1	57.174	IIK(1)ESEILK	-1.8088	2	1	74.533	IIK(1)ESEILK	-0.35912	2	1	83.438	IIK(1)ESEILK	-0.35272	2	1	70.389	IIK(1)ESEILK	-0.88164	2	1
TERG_07922T0	91	K	Aminomethyltransferase	74.987	TQFYDFHVEHK(1)GK	0.36552	4	1	66.004	TQFYDFHVEHK(1)GK	1.1909	4	1	62.287	TQFYDFHVEHK(1)GK	-0.17414	3	1	66.004	TQFYDFHVEHK(1)GK	0.54623	4	1	84.365	TQFYDFHVEHK(1)GK	0.33853	4	1	72.891	TQFYDFHVEHK(1)GK	0.6678	4	1
TERG_07922T0	479	K	Aminomethyltransferase	88.768	ATVTPMPWIESK(1)FYR	-0.76268	2	1	75.764	ATVTPMPWIESK(1)FYR	-1.5697	3	1						94.487	ATVTPMPWIESK(1)FYR	-0.61068	2	1	141	ATVTPMPWIESK(1)FYR	1.4365	2	1
TERG_07922T0	218	K	Aminomethyltransferase	95.502	NSQDPSK(1)R	2.6494	2	1						104.01	NSQDPSK(1)R	2.835	2	1	74.376	NSQDPSK(1)R	0.4178	2	1						83.948	NSQDPSK(1)R	-0.58715	2	1
TERG_07922T0	205	K	Aminomethyltransferase	129.38	KEDLEFLTK(1)EIEAFR	-1.9073	3	0.999773	113.43	K(0.004)EDLEFLTK(0.996)EIEAFR	1.6115	3	0.995967						138.73	KEDLEFLTK(1)EIEAFR	-0.087435	3	0.999993						139.94	KEDLEFLTK(1)EIEAFR	-0.93756	3	0.999994
TERG_07922T0	197	K	Aminomethyltransferase	76.332	RK(1)EDLEFLTK	-0.57078	3	1	108.31	K(1)EDLEFLTK	0.18614	2	1	121.36	RK(1)EDLEFLTK	-1.1272	3	1	132.25	RK(1)EDLEFLTK	-0.082476	3	1	132.25	RK(1)EDLEFLTK	-0.96799	3	1	129.89	RK(1)EDLEFLTK	-0.26559	3	1
TERG_07921T0	71	K	Adenylyl-sulfate kinase	91.9	TGLNK(1)GLK	0.8166	2	1	92.47	TGLNK(1)GLK	0.96681	2	1	101.6	TGLNK(1)GLK	1.1994	2	1	67.277	TGLNK(1)GLK	-0.51232	2	1						58.119	TGLNK(1)GLK	-2.0182	2	1
TERG_07921T0	312	K	Adenylyl-sulfate kinase											44.836	AAETEEANK(1)LAQATR	0.55911	2	1	174.47	AAETEEANK(1)LAQATR	0.38895	2	1	169.8	AAETEEANK(1)LAQATR	1.0108	2	1	128.71	AAETEEANK(1)LAQATR	0.51809	2	1
TERG_07921T0	303	K	Adenylyl-sulfate kinase	240.17	AAEEAAAAK(1)AAETEEANK	-0.75856	2	1	204.81	AAEEAAAAK(1)AAETEEANK	-1.1787	3	1	188.71	AAEEAAAAK(1)AAETEEANK	-0.47436	2	1	180.1	AAEEAAAAK(1)AAETEEANK	-1.1188	2	1	179.92	AAEEAAAAK(1)AAETEEANK	0.34159	2	1	183.17	AAEEAAAAK(1)AAETEEANK	-0.25269	2	1
TERG_07921T0	294	K	Adenylyl-sulfate kinase						88.19	AIDEAAK(1)AAEEAAAAK	0.62341	3	1						66.167	AIDEAAK(1)AAEEAAAAK	0.018076	2	1	80.545	AIDEAAK(1)AAEEAAAAK	-0.26252	2	1	101.05	AIDEAAK(1)AAEEAAAAK	0.13218	2	1
TERG_07921T0	253	K	Adenylyl-sulfate kinase	190.23	DAAVK(1)AAVASGNSEQIEDAR	1.4325	2	1	174.82	DAAVK(1)AAVASGNSEQIEDAR	-0.090132	2	1	208.17	DAAVK(1)AAVASGNSEQIEDAR	1.4061	3	1						75.146	DAAVK(1)AAVASGNSEQIEDAR	-1.327	3	1	69.259	DAAVK(1)AAVASGNSEQIEDAR	-0.90889	3	1
TERG_07921T0	248	K	Adenylyl-sulfate kinase	83.862	ELDEK(1)DAAVK	0.90468	2	1	83.862	ELDEK(1)DAAVK	-0.15514	2	1	83.862	ELDEK(1)DAAVK	-0.20006	2	1	98.048	ELDEK(1)DAAVK	0.867	2	1	94.692	ELDEK(1)DAAVK	0.057298	2	1	86.898	ELDEK(1)DAAVK	-0.015012	2	1
TERG_07921T0	231	K	Adenylyl-sulfate kinase						42.864	VK(1)EGQDIK	-0.30764	2	1						64.841	VK(1)EGQDIK	3.2494	2	1	53.756	VK(1)EGQDIK	1.1766	2	1	55.908	VK(1)EGQDIK	0.25685	2	1
TERG_07921T0	209	K	Adenylyl-sulfate kinase	146.27	LIIDYLEK(1)R	-0.76807	2	1	145.72	LIIDYLEK(1)R	0.38455	2	1	169.44	LIIDYLEK(1)R	-0.43377	2	1						136.57	LIIDYLEK(1)R	-0.90329	2	1	135.71	LIIDYLEK(1)R	1.2046	2	1
TERG_07921T0	127	K	Adenylyl-sulfate kinase	130.56	LHELSEAEK(1)ER	0.59698	2	1	153.34	LHELSEAEK(1)ER	0.11886	3	1	186.81	LHELSEAEK(1)ER	0.24161	2	1	129.89	LHELSEAEK(1)ER	-2.9208	2	1	112.13	LHELSEAEK(1)ER	0.27884	3	1	124.67	LHELSEAEK(1)ER	0.91968	3	1
TERG_07920T1	277	K	Vacuolar ATP synthase subunit c	172.21	EIDQVAGDAK(1)R	0.15337	2	1	156.58	EIDQVAGDAK(1)R	-0.051745	2	1	138.76	EIDQVAGDAK(1)R	0.27049	2	1	159.09	EIDQVAGDAK(1)R	-0.43342	2	1						163.9	EIDQVAGDAK(1)R	-0.95049	2	1
TERG_07920T1	256	K	Vacuolar ATP synthase subunit c	136.24	EYK(1)YVEDGGEEER	-1.4152	2	1	143.25	EYK(1)YVEDGGEEER	0.23696	2	1	112.42	EYK(1)YVEDGGEEER	-1.766	2	1	88.075	EYK(1)YVEDGGEEER	-0.30267	2	1						111.72	EYK(1)YVEDGGEEER	-0.88753	2	1
TERG_07920T1	244	K	Vacuolar ATP synthase subunit c						83.358	HSAEFIHK(1)CR	0.6797	3	1	67.334	HSAEFIHK(1)CR	0.2183	3	1	125.75	HSAEFIHK(1)CR	0.27082	3	1						79.489	HSAEFIHK(1)CR	0.49187	3	1
TERG_07920T1	199	K	Vacuolar ATP synthase subunit c	113.5	DVK(1)DFLR	-0.12201	2	1	123.69	DVK(1)DFLR	-1.0201	2	1	150.84	DVK(1)DFLR	0.38855	2	1	130.77	DVK(1)DFLR	0.40302	2	1						110.63	DVK(1)DFLR	-1.3835	2	1
TERG_07919T1	269	K	Thioesterase family protein	95.483	TAGLFSK(1)GQK	0.6831	2	1	110.38	TAGLFSK(1)GQK	0.20406	2	1	128.91	TAGLFSK(1)GQK	-0.46307	2	1	51.528	TAGLFSK(1)GQK	-0.052594	2	1	49.16	TAGLFSK(1)GQK	0.74259	2	1	51.528	TAGLFSK(1)GQK	-0.76515	2	1
TERG_07919T1	226	K	Thioesterase family protein											75.213	VTK(1)VDGR	-1.1143	2	1											60.682	VTK(1)VDGR	0.079498	2	1
TERG_07905T0	391	K	Delta-1-pyrroline-5-carboxylate dehydrogenase PrnC											106.88	VIDDAK(1)NDK	0.10565	2	1	99.815	VIDDAK(1)NDK	0.38489	2	1	118.71	VIDDAK(1)NDK	0.58218	2	1	86.898	VIDDAK(1)NDK	0.25843	2	1
TERG_07905T0	351	K	Delta-1-pyrroline-5-carboxylate dehydrogenase PrnC											96.665	NK(1)LVEETEK	0.78261	2	1	81.771	NK(1)LVEETEK	3.8758	2	1	96.342	NK(1)LVEETEK	-0.1941	2	1	79.986	NK(1)LVEETEK	-0.22418	2	1
TERG_07904T2	57	K	Tubulin beta chain	122.55	MNVYFNEASSK(1)K	-1.3197	2	1	132.69	MNVYFNEASSK(1)K	-0.016696	2	1	132.69	MNVYFNEASSK(1)K	0.15439	2	1	113.24	MNVYFNEASSK(1)K	-0.72361	2	1	134.99	MNVYFNEASSK(1)K	-0.6885	2	1	122.34	MNVYFNEASSK(1)K	-1.0621	2	1
TERG_07904T2	324	K	Tubulin beta chain	122.86	VSMK(1)EVEDQMR	-0.31266	2	1	98.182	VSMK(1)EVEDQMR	-1.2777	2	1	114.71	VSMK(1)EVEDQMR	-1.0499	2	1	139.32	VSMK(1)EVEDQMR	-1.3796	2	1	93.623	VSMK(1)EVEDQMR	-1.3338	2	1	101.71	VSMK(1)EVEDQMR	-0.82635	2	1
TERG_07904T0	55	K	Tubulin beta chain	113.52	MNVYFNEAK(1)ASSK	1.5072	2	1	123.98	MNVYFNEAK(1)ASSK	0.17579	2	1	86.944	MNVYFNEAK(1)ASSK	-0.161	2	1	94.09	MNVYFNEAK(1)ASSK	0.35243	2	1	111.38	MNVYFNEAK(1)ASSK	0.58462	2	1	118.73	MNVYFNEAK(1)ASSK	-1.7715	2	1
TERG_07903T0	190	K	Nuclear mRNA splicing factor-associated protein, putative	53.833	AGK(1)VVVLK	0.07075	2	1											75.738	AGK(1)VVVLK	0.0075811	2	1	62.107	AGK(1)VVVLK	0.39486	2	1	58.981	AGK(1)VVVLK	-0.29959	2	1
TERG_07895T0	134	K	Prefoldin subunit 5, putative	48.091	ELEK(1)IVAGK	-0.46314	2	1	40.058	ELEK(1)IVAGK	-0.92342	2	1						50.805	ELEK(1)IVAGK	-0.65995	2	1	56.258	ELEK(1)IVAGK	0.35836	2	1	63.816	ELEK(1)IVAGK	-0.41843	2	1
TERG_07893T1	59	K	NADH-ubiquinone oxidoreductase						55.112	CK(1)AEAGGR	0.033901	2	1						48.157	CK(1)AEAGGR	-0.11236	2	1	61.679	CK(1)AEAGGR	-0.16137	2	1	61.679	CK(1)AEAGGR	-0.98041	2	1
TERG_07893T1	57	K	NADH-ubiquinone oxidoreductase	58.699	AFNDDYMK(1)CK	0.49361	2	1						58.592	AFNDDYMK(1)CK	0.41482	2	1	54.259	AFNDDYMK(1)CK	0.504	2	1	55.314	AFNDDYMK(1)CK	0.702	2	1	58.63	AFNDDYMK(1)CK	-0.20836	2	1
TERG_07889T0	74	K	G2/M phase checkpoint control protein Sum2, putative	192.39	GSDVK(1)DINFADNEK	1.2406	2	1	214.47	GSDVK(1)DINFADNEK	0.3423	2	1	194.77	GSDVK(1)DINFADNEK	0.89519	2	1											52.599	GSDVK(1)DINFADNEK	-0.83612	2	1
TERG_07889T0	448	K	G2/M phase checkpoint control protein Sum2, putative											109.71	FNK(1)QDLVK	1.1199	2	1	106.42	FNK(1)QDLVK	0.021521	2	1	111.82	FNK(1)QDLVK	0.0026343	2	1	109.71	FNK(1)QDLVK	-0.15543	2	1
TERG_07889T0	311	K	G2/M phase checkpoint control protein Sum2, putative	64.89	APAQTISEATVVAK(1)NER	0.15928	3	1	75.91	APAQTISEATVVAK(1)NER	0.77131	3	1	82.774	APAQTISEATVVAK(1)NER	0.063183	3	1											46.46	APAQTISEATVVAK(1)NER	-0.84714	3	1
TERG_07885T0	611	K	Phosphoribosylformylglycinamidine synthase	90.15	LVLLDK(1)DSK	0.77279	2	1	62.201	LVLLDK(1)DSK	0.30629	2	1	69.275	LVLLDK(1)DSK	0.39437	2	1	95.311	LVLLDK(1)DSK	1.3302	2	1	89.047	LVLLDK(1)DSK	1.9291	2	1	89.886	LVLLDK(1)DSK	2.315	2	1
TERG_07885T0	408	K	Phosphoribosylformylglycinamidine synthase	222.45	TLLTK(1)VDTDNGESEIR	0.24321	2	1	186.75	TLLTK(1)VDTDNGESEIR	0.17611	2	1	197.47	TLLTK(1)VDTDNGESEIR	0.59523	2	1	166.04	TLLTK(1)VDTDNGESEIR	1.885	2	1	98.281	TLLTK(1)VDTDNGESEIR	3.6866	2	1	146.2	TLLTK(1)VDTDNGESEIR	2.859	2	1
TERG_07885T0	187	K	Phosphoribosylformylglycinamidine synthase	78.113	EILQDANK(1)R	0.57068	2	1	109.48	EILQDANK(1)R	0.35248	2	1	120.15	EILQDANK(1)R	-0.37423	2	1	84.615	EILQDANK(1)R	0.16897	2	1						85.862	EILQDANK(1)R	-0.70339	2	1
TERG_07885T0	172	K	Phosphoribosylformylglycinamidine synthase	70.373	APAPLEVVSLK(1)DGEK	1.9926	3	1	130.72	APAPLEVVSLK(1)DGEK	-0.52525	2	1	95.57	APAPLEVVSLK(1)DGEK	-0.20762	2	1	85.909	APAPLEVVSLK(1)DGEK	-0.62094	3	1	96.247	APAPLEVVSLK(1)DGEK	-0.44904	3	1	128.73	APAPLEVVSLK(1)DGEK	-0.0019886	3	1
TERG_07885T0	1272	K	Phosphoribosylformylglycinamidine synthase	90.348	ASFEDTPGMDGK(1)ELVK	-3.6092	2	1	97.235	ASFEDTPGMDGK(1)ELVK	3.2281	2	1	97.235	ASFEDTPGMDGK(1)ELVK	-1.8356	2	1	115.8	ASFEDTPGMDGK(1)ELVK	1.56	2	1	106.6	ASFEDTPGMDGK(1)ELVK	1.6687	2	1	115.8	ASFEDTPGMDGK(1)ELVK	1.2484	2	1
TERG_07849T2	271	K	AMP-binding enzyme, putative	111.82	IK(1)DLIIR	-1.386	2	1	89.296	IK(1)DLIIR	-1.1179	2	1	97.798	IK(1)DLIIR	-1.3661	2	1	91.516	IK(1)DLIIR	0.70989	2	1	84.498	IK(1)DLIIR	1.1318	2	1	87.181	IK(1)DLIIR	0.64104	2	1
TERG_07842T0	373	K	Unknown	66.993	GEK(1)GVGR	-0.27898	2	1	83.614	GEK(1)GVGR	-0.21737	2	1	76.847	GEK(1)GVGR	0.38786	2	1	60.799	GEK(1)GVGR	-0.40829	2	1	56.122	GEK(1)GVGR	-0.34755	2	1	74.415	GEK(1)GVGR	0.16538	2	1
TERG_07842T0	327	K	Unknown	145.91	IEADEQAEK(1)AR	2.0311	2	1	164.65	IEADEQAEK(1)AR	2.6094	2	1	163.9	IEADEQAEK(1)AR	1.6882	2	1	145.91	IEADEQAEK(1)AR	-0.32227	2	1	172.8	IEADEQAEK(1)AR	1.4404	2	1	170.52	IEADEQAEK(1)AR	1.0331	2	1
TERG_07842T0	167	K	Unknown	91.626	LVELEK(1)R	0.46251	2	1	94.662	LVELEK(1)R	0.4587	2	1	86.472	LVELEK(1)R	1.1321	2	1	91.626	LVELEK(1)R	0.78994	2	1	91.626	LVELEK(1)R	-0.45701	2	1	90.777	LVELEK(1)R	-0.27373	2	1
TERG_07839T0	667	K	Polyubiquitin binding protein (Doa1/Ufd3), putative	115.7	NEK(1)DSEAVYR	-2.1241	2	1	126.39	NEK(1)DSEAVYR	-0.96034	2	1	73.327	NEK(1)DSEAVYR	-0.73474	2	1	65.056	NEK(1)DSEAVYR	0.96714	2	1	117.02	NEK(1)DSEAVYR	0.018404	2	1	126.39	NEK(1)DSEAVYR	1.1029	2	1
TERG_07839T0	309	K	Polyubiquitin binding protein (Doa1/Ufd3), putative						57.532	LPGPEFLK(1)QR	-0.36906	2	1						83.883	LPGPEFLK(1)QR	0.4393	2	1	123.86	LPGPEFLK(1)QR	-0.18778	2	1	94.309	LPGPEFLK(1)QR	0.33341	2	1
TERG_07827T0	739	K	Nucleoporin (Nup184), putative	42.21	ESLK(1)ADSDK	-2.7052	2	1																					48.998	ESLK(1)ADSDK	-3.8604	2	1
TERG_07827T0	1344	K	Nucleoporin (Nup184), putative	63.21	WDK(1)AQVK	1.191	2	1	49.442	WDK(1)AQVK	-0.06292	2	1						99.375	WDK(1)AQVK	0.83639	2	1	80.229	WDK(1)AQVK	1.8172	2	1	77.282	WDK(1)AQVK	2.1552	2	1
TERG_07826T0	251	K	Multifunctional tryptophan biosynthesis protein	72.096	GSILDK(1)IYAHR	-0.55593	3	1						51.286	GSILDK(1)IYAHR	-0.96219	3	1	69.721	GSILDK(1)IYAHR	-2.228	3	1
TERG_07826T0	134	K	Multifunctional tryptophan biosynthesis protein						50.87	HDSK(1)GVYASLPASLNITR	-0.58281	3	1						81.316	HDSK(1)GVYASLPASLNITR	2.8567	3	1	85.496	HDSK(1)GVYASLPASLNITR	2.2061	3	1	81.016	HDSK(1)GVYASLPASLNITR	2.8357	3	1
TERG_07823T0	565	K	Regulator of nonsense transcripts, putative						72.681	TEAANVEK(1)IVTR	3.5559	2	1						164.48	TEAANVEK(1)IVTR	-1.1943	2	1	176.05	TEAANVEK(1)IVTR	-1.426	2	1	152.47	TEAANVEK(1)IVTR	-1.865	2	1
TERG_07814T0	99	K	Isocitrate dehydrogenase [NAD] subunit, mitochondrial						54.768	NGK(1)TAIPDDAIASVK	2.4801	2	1	51.495	NGK(1)TAIPDDAIASVK	2.474	2	1	64.56	NGK(1)TAIPDDAIASVK	-1.8744	2	1	74.338	NGK(1)TAIPDDAIASVK	-1.9227	2	1
TERG_07814T0	49	K	Isocitrate dehydrogenase [NAD] subunit, mitochondrial	117.02	FNGQK(1)GPDGK	1.7236	2	1	130.98	FNGQK(1)GPDGK	1.7341	2	1	121.93	FNGQK(1)GPDGK	2.0888	2	1	80.758	FNGQK(1)GPDGK	0.75946	2	1	108.43	FNGQK(1)GPDGK	-0.0049211	2	1	85.355	FNGQK(1)GPDGK	0.23351	2	1
TERG_07814T0	44	K	Isocitrate dehydrogenase [NAD] subunit, mitochondrial	138.24	IAK(1)FNGQK	-0.37424	2	1	117.16	IAK(1)FNGQK	0.29404	2	1	111.04	IAK(1)FNGQK	-0.076536	2	1						108	IAK(1)FNGQK	1.4216	2	1
TERG_07814T0	373	K	Isocitrate dehydrogenase [NAD] subunit, mitochondrial	101.3	AK(1)THEYADAIIK	-0.35329	2	1	92.939	AK(1)THEYADAIIK	-1.6375	3	1	103.3	AK(1)THEYADAIIK	2.7045	2	1	97.203	AK(1)THEYADAIIK	0.10101	2	1	91.307	AK(1)THEYADAIIK	0.61122	3	1	100.11	AK(1)THEYADAIIK	0.049702	2	1
TERG_07814T0	371	K	Isocitrate dehydrogenase [NAD] subunit, mitochondrial	68.355	ALTGDLGGK(1)AK	2.295	2	1	60.255	ALTGDLGGK(1)AK	2.2483	2	1	86.879	ALTGDLGGK(1)AK	2.1591	2	1	86.344	ALTGDLGGK(1)AK	0.15378	2	1	60.641	ALTGDLGGK(1)AK	1.9059	2	1	79.201	ALTGDLGGK(1)AK	1.5904	2	1
TERG_07814T0	362	K	Isocitrate dehydrogenase [NAD] subunit, mitochondrial	101.53	TLSEGK(1)ALTGDLGGK	-0.32065	2	1	70.197	TLSEGK(1)ALTGDLGGK	0.045696	2	1	111.81	TLSEGK(1)ALTGDLGGK	0.044232	2	1	127.18	TLSEGK(1)ALTGDLGGK	-1.4642	2	1	93.106	TLSEGK(1)ALTGDLGGK	-1.1409	2	1	85.28	TLSEGK(1)ALTGDLGGK	-0.5196	2	1
TERG_07814T0	356	K	Isocitrate dehydrogenase [NAD] subunit, mitochondrial	130.2	IEAAIFK(1)TLSEGK	-2.004	2	1	134.04	IEAAIFK(1)TLSEGK	1.2453	2	1	143.56	IEAAIFK(1)TLSEGK	0.060113	2	1	100.69	IEAAIFK(1)TLSEGK	-1.5085	2	1						98.974	IEAAIFK(1)TLSEGK	-1.0589	2	1
TERG_07814T0	238	K	Isocitrate dehydrogenase [NAD] subunit, mitochondrial	66.568	MSDGLFLNTAK(1)DVAK	0.867	2	1	107.5	MSDGLFLNTAK(1)DVAK	2.6721	2	1	81.409	MSDGLFLNTAK(1)DVAK	0.92667	2	1	95.067	MSDGLFLNTAK(1)DVAK	0.30645	2	1	123.72	MSDGLFLNTAK(1)DVAK	3.6221	2	1	84.75	MSDGLFLNTAK(1)DVAK	0.57573	2	1
TERG_07814T0	222	K	Isocitrate dehydrogenase [NAD] subunit, mitochondrial	75.197	VVHK(1)ATIMK	0.6623	2	1	56.202	VVHK(1)ATIMK	-0.55332	3	1	94.692	VVHK(1)ATIMK	0.75151	2	1	60.102	VVHK(1)ATIMK	0.85779	2	1	74.533	VVHK(1)ATIMK	0.52104	2	1	73.233	VVHK(1)ATIMK	0.85605	2	1
TERG_07814T0	111	K	Isocitrate dehydrogenase [NAD] subunit, mitochondrial	79.875	TAIPDDAIASVK(1)K	1.3453	2	1	64.798	TAIPDDAIASVK(1)K	0.951	2	1	79.875	TAIPDDAIASVK(1)K	1.5896	2	1	62.287	TAIPDDAIASVK(1)K	0.9562	3	1	79.875	TAIPDDAIASVK(1)K	-0.45287	2	1	79.875	TAIPDDAIASVK(1)K	-0.18511	2	1
TERG_07809T0	508	K	Adenylyl cyclase-associated protein						65.467	TTIK(1)DGAIFSEIVDHVG	0.10894	2	1											93.106	TTIK(1)DGAIFSEIVDHVG	-0.38615	2	1
TERG_07806T0	274	K	60S ribosomal protein L3	69.721	TFFEEHFK(1)SR	2.4793	3	1	86.344	TFFEEHFK(1)SR	1.27	3	1	76.619	TFFEEHFK(1)SR	2.1446	3	1						69.721	TFFEEHFK(1)SR	0.69509	3	1	90.05	TFFEEHFK(1)SR	0.93789	3	1
TERG_07806T0	266	K	60S ribosomal protein L3	101.5	AAK(1)TFFEEHFK	-2.4442	2	1	77.062	AAK(1)TFFEEHFK	-1.7723	3	1	93.839	AAK(1)TFFEEHFK	-0.14726	2	1	77.867	AAK(1)TFFEEHFK	0.92537	3	1	81.923	AAK(1)TFFEEHFK	0.95761	3	1	91.313	AAK(1)TFFEEHFK	1.0286	3	1
TERG_07800T0	69	K	Cytochrome c oxidase subunit Va, putative	114.01	YEK(1)EFDSVQDVFELQR	-0.1905	2	1						103.16	YEK(1)EFDSVQDVFELQR	0.39379	3	1	81.373	YEK(1)EFDSVQDVFELQR	0.79901	3	1
TERG_07786T0	67	K	NAP family protein	133.23	LK(1)DLDFWPR	2.5704	2	1	68.657	LK(1)DLDFWPR	1.8289	2	1											114.4	LK(1)DLDFWPR	2.2238	2	1	95.311	LK(1)DLDFWPR	1.204	2	1
TERG_07786T0	65	K	NAP family protein	63.426	NELIASK(1)LK	-2.1985	2	1	68.626	NELIASK(1)LK	-1.3407	2	1	67.207	NELIASK(1)LK	-2.3138	2	1	120.55	RNELIASK(1)LK	-0.56898	2	1	102.4	RNELIASK(1)LK	-0.9162	2	1	131.17	RNELIASK(1)LK	-0.9681	2	1
TERG_07786T0	268	K	NAP family protein	132.79	GADVSEK(1)ESEAAR	1.1297	2	1	141.58	GADVSEK(1)ESEAAR	0.55959	2	1	131.06	GADVSEK(1)ESEAAR	0.78875	2	1	130.1	GADVSEK(1)ESEAAR	0.69122	2	1	122.46	GADVSEK(1)ESEAAR	-0.58047	2	1	162.22	GADVSEK(1)ESEAAR	-0.17502	2	1
TERG_07786T0	220	K	NAP family protein						71.354	MNLPEFEK(1)LVELAAK	1.6855	2	1						77.324	MNLPEFEK(1)LVELAAK	-0.42328	2	1						93.777	MNLPEFEK(1)LVELAAK	0.17951	2	1
TERG_07786T0	206	K	NAP family protein	53.089	DK(1)ISEDER	0.6456	2	1											96.311	DK(1)ISEDER	-0.39657	2	1	70.942	DK(1)ISEDER	-0.10926	2	1	60.899	DK(1)ISEDER	-0.24562	2	1
TERG_07786T0	143	K	NAP family protein	96.492	LVK(1)DFHWR	-0.10856	3	1	80.229	LVK(1)DFHWR	-0.15007	3	1	67.897	LVK(1)DFHWR	-0.79192	3	1	91.9	LVK(1)DFHWR	-0.54949	3	1	110.81	LVK(1)DFHWR	-0.66928	3	1	103.74	LVK(1)DFHWR	0.32407	3	1
TERG_07783T0	323	K	Oligopeptide transporter						49.715	LIGLVAK(1)GK	0.17852	2	1						52.867	LIGLVAK(1)GK	0.80547	2	1	49.715	LIGLVAK(1)GK	1.6454	2	1	61.679	LIGLVAK(1)GK	1.6766	2	1
TERG_07777T0	359	K	Homocysteine synthase CysD	54.898	GGAAAGVK(1)VVDGFK	-0.47347	2	1						69.92	GGAAAGVK(1)VVDGFK	-1.1769	2	1	102.57	GGAAAGVK(1)VVDGFK	1.7091	2	1	98.592	GGAAAGVK(1)VVDGFK	1.1351	2	1	83.087	GGAAAGVK(1)VVDGFK	0.85657	2	1
TERG_07777T0	131	K	Homocysteine synthase CysD	132.65	LGITTK(1)FVEGEDPEK	3.9069	2	1	91.006	LGITTK(1)FVEGEDPEK	2.6622	2	1	109.57	LGITTK(1)FVEGEDPEK	1.667	2	1	109.64	LGITTK(1)FVEGEDPEK	0.61961	2	1	78.564	LGITTK(1)FVEGEDPEK	-0.20145	2	1	69.331	LGITTK(1)FVEGEDPEK	-1.9532	2	1
TERG_07774T0	623	K	EF hand domain protein	46.426	GLVAINK(1)K	-0.29195	2	1						62.659	GLVAINK(1)K	-0.19042	2	1	97.602	GLVAINK(1)K	1.0092	2	1	107.43	GLVAINK(1)K	1.2994	2	1	89.369	GLVAINK(1)K	2.3133	2	1
TERG_07774T0	588	K	EF hand domain protein	80.455	ENASLK(1)EK	-0.27787	2	1	63.816	ENASLK(1)EK	-0.029855	2	1	66.962	ENASLK(1)EK	-0.20822	2	1	60.717	ENASLK(1)EK	0.37795	2	1	78.113	ENASLK(1)EK	0.62806	2	1
TERG_07774T0	536	K	EF hand domain protein	56.432	SLK(1)ALEER	0.19073	2	1	63.534	SLK(1)ALEER	0.33952	2	1	43.308	SLK(1)ALEER	-0.90953	2	1	80.787	SLK(1)ALEER	0.78561	2	1	86.744	SLK(1)ALEER	-0.70638	2	1	83.623	SLK(1)ALEER	0.70448	2	1
TERG_07773T4	5	K	Tubulin alpha-1 subunit	129.37	ITGK(1)EDASNNFAR	-1.8403	2	1	119.39	ITGK(1)EDASNNFAR	-0.72898	2	1	145.6	ITGK(1)EDASNNFAR	-1.2353	2	1	141.13	ITGK(1)EDASNNFAR	-1.0092	2	1	150.49	ITGK(1)EDASNNFAR	-0.83251	2	1	156.81	ITGK(1)EDASNNFAR	1.3904	2	1
TERG_07771T0	478	K	Probable Xaa-Pro aminopeptidase P	58.04	TLHFGEPTEFQK(1)K	0.84667	3	1	55.105	TLHFGEPTEFQK(1)K	0.68079	3	1	101.56	TLHFGEPTEFQK(1)K	0.36969	3	1						84.169	TLHFGEPTEFQK(1)K	-1.2182	3	1
TERG_07771T0	402	K	Probable Xaa-Pro aminopeptidase P											142.45	LDEVDGADK(1)LFEIR	-1.2167	2	1	130.47	LDEVDGADK(1)LFEIR	-1.8205	3	1	191.57	LDEVDGADK(1)LFEIR	1.1286	2	1	177.93	LDEVDGADK(1)LFEIR	1.3994	2	1
TERG_07771T0	393	K	Probable Xaa-Pro aminopeptidase P	92.939	EGAK(1)LDEVDGADK	-0.8551	2	1						109.83	EGAK(1)LDEVDGADK	-0.39302	2	1	109.07	EGAK(1)LDEVDGADK	-1.6957	2	1	111.12	EGAK(1)LDEVDGADK	-0.076058	2	1	136.33	EGAK(1)LDEVDGADK	-0.50541	2	1
TERG_07771T0	312	K	Probable Xaa-Pro aminopeptidase P	107.5	VLAESK(1)ASASSGSSGK	1.6489	2	1	99.711	VLAESK(1)ASASSGSSGK	0.31382	2	1	114.63	VLAESK(1)ASASSGSSGK	1.6725	2	1	112.34	VLAESK(1)ASASSGSSGK	-1.1519	2	1	106.82	VLAESK(1)ASASSGSSGK	-0.33674	2	1	132.15	VLAESK(1)ASASSGSSGK	0.054176	2	1
TERG_07771T0	220	K	Probable Xaa-Pro aminopeptidase P	77.744	SFEEK(1)VEDLR	-2.4467	2	1						96.113	SFEEK(1)VEDLR	-3.9616	2	1	146.11	SFEEK(1)VEDLRK	-0.48809	3	1	134.84	SFEEK(1)VEDLR	-1.4473	2	1	140.49	SFEEK(1)VEDLR	-1.4651	2	1
TERG_07768T0	305	K	Pyridoxine biosynthesis protein	72.875	DMSEK(1)EK	-0.41573	2	1	67.032	DMSEK(1)EK	0.14136	2	1	86.794	DMSEK(1)EK	-0.2896	2	1	75.109	DMSEK(1)EK	-0.24953	2	1	69.198	DMSEK(1)EK	-0.77517	2	1	67.032	DMSEK(1)EK	-0.59768	2	1
TERG_07768T0	278	K	Pyridoxine biosynthesis protein	155.14	AIVQAVTHFK(1)DAK	1.5109	3	1	145.52	AIVQAVTHFK(1)DAK	0.94019	2	1	132.97	AIVQAVTHFK(1)DAK	1.1264	2	1	148.85	AIVQAVTHFK(1)DAK	0.25923	2	1	175.6	AIVQAVTHFK(1)DAK	1.2971	2	1	155.39	AIVQAVTHFK(1)DAK	-2.6979	2	1
TERG_07768T0	18	K	Pyridoxine biosynthesis protein	140.45	AQEHPATGTTGENGVTK(1)DFTVK	-0.25384	3	1	167.36	AQEHPATGTTGENGVTK(1)DFTVK	-0.58941	3	1	149.8	AQEHPATGTTGENGVTK(1)DFTVK	0.65634	3	1	55.827	AQEHPATGTTGENGVTK(1)DFTVK	-0.93026	3	1						131.33	AQEHPATGTTGENGVTK(1)DFTVK	0.4444	3	1
TERG_07768T0	162	K	Pyridoxine biosynthesis protein	161.08	TK(1)GEAGTGDVVEAVK	0.96061	2	1	146.33	TK(1)GEAGTGDVVEAVK	-0.53563	3	1	130.47	TK(1)GEAGTGDVVEAVK	-0.12071	2	1	132.25	TK(1)GEAGTGDVVEAVK	0.31342	2	1	117.13	TK(1)GEAGTGDVVEAVK	0.93937	2	1	120.29	TK(1)GEAGTGDVVEAVK	-0.00054594	3	1
TERG_07765T0	370	K	Arginine biosynthesis bifunctional protein ArgJ, mitochondrial	52.071	TALYGK(1)DANWGR	-1.7133	2	1	43.761	TALYGK(1)DANWGR	-0.68628	2	1	44.426	TALYGK(1)DANWGR	-0.76385	2	1	115.33	TALYGK(1)DANWGR	-0.31686	2	1	89.356	TALYGK(1)DANWGR	0.29451	2	1	77.597	TALYGK(1)DANWGR	0.59795	2	1
TERG_07764T0	473	K	Protein transport protein Sec61 alpha subunit, putative											78.814	EGDFGAGLK(1)GLVPGN	-0.79081	2	1											66.784	EGDFGAGLK(1)GLVPGN	-0.95014	2	1
TERG_07764T0	412	K	Protein transport protein Sec61 alpha subunit, putative	59.908	EQSMYK(1)ELK	-2.1046	2	1	70.056	EQSMYK(1)ELK	0.39691	2	1	60.398	EQSMYK(1)ELK	1.5035	2	1	72.325	EQSMYK(1)ELK	0.18713	2	1	87.149	EQSMYK(1)ELK	0.46287	2	1	70.028	EQSMYK(1)ELK	0.31298	2	1
TERG_07764T0	396	K	Protein transport protein Sec61 alpha subunit, putative	95.094	QLK(1)DQGLVMAGHR	-0.236	3	1	119.39	QLK(1)DQGLVMAGHR	-0.40523	3	1	131.17	QLK(1)DQGLVMAGHR	-0.88057	3	1	138	QLK(1)DQGLVMAGHR	-1.4111	3	1	114.02	QLK(1)DQGLVMAGHR	-0.35975	3	1	113.42	QLK(1)DQGLVMAGHR	0.13591	3	1
TERG_07764T0	393	K	Protein transport protein Sec61 alpha subunit, putative	60.358	DVAK(1)QLK	0.7081	2	1	62.714	DVAK(1)QLK	0.25156	2	1	60.358	DVAK(1)QLK	1.0934	2	1	51.456	DVAK(1)QLK	0.30177	2	1
TERG_07748T0	88	K	Vacuolar dynamin-like GTPase VpsA, putative						40.386	SEK(1)QSNGVK	-0.28714	2	1	54.066	SEK(1)QSNGVK	-0.050346	2	1						50.034	SEK(1)QSNGVK	0.72751	2	1
TERG_07748T0	483	K	Vacuolar dynamin-like GTPase VpsA, putative	58.815	YPQLK(1)ER	-0.4184	2	1	77.046	YPQLK(1)ER	0.23609	2	1	56.177	YPQLK(1)ER	0.1234	2	1	62.464	YPQLK(1)ER	0.937	2	1						55.531	YPQLK(1)ER	0.9678	2	1
TERG_07748T0	181	K	Vacuolar dynamin-like GTPase VpsA, putative	130.56	VPVGDQPK(1)DIEK	-0.10981	2	1	132.79	VPVGDQPK(1)DIEK	-0.25168	2	1	183.89	VPVGDQPK(1)DIEK	-0.26781	2	1	161.21	VPVGDQPK(1)DIEK	-0.0076183	2	1	147.33	VPVGDQPK(1)DIEK	1.1237	2	1	164.64	VPVGDQPK(1)DIEK	0.017521	2	1
TERG_07747T0	712	K	ATP synthase alpha subunit vacuolar	67.519	YDK(1)ILQDMSEK	-0.57706	2	1	123.26	YDK(1)ILQDMSEK	-2.6871	2	1	102.28	YDK(1)ILQDMSEK	-2.2325	2	1	107.97	YDK(1)ILQDMSEK	0.38827	2	1	113.95	YDK(1)ILQDMSEK	0.33208	2	1	92.19	YDK(1)ILQDMSEK	-0.2889	2	1
TERG_07747T0	709	K	ATP synthase alpha subunit vacuolar	66.504	EVTAK(1)YDK	2.0669	2	1	55.112	EVTAK(1)YDK	1.5543	2	1	70.256	EVTAK(1)YDK	2.0295	2	1	119.68	EVTAK(1)YDK	-0.92973	2	1	101.78	FEVPDDEKEVTAK(1)YDK	1.6698	3	0.999924	96.208	FEVPDDEKEVTAK(1)YDK	-1.5281	3	0.999875
TERG_07747T0	704	K	ATP synthase alpha subunit vacuolar	45.992	FEVPDDEK(1)EVTAK	-0.62625	2	1	91.28	FEVPDDEK(1)EVTAK	-1.2153	2	1	67.234	FEVPDDEK(1)EVTAK	-0.51557	2	1	79.875	FEVPDDEK(1)EVTAK	-0.53587	2	1	70.889	FEVPDDEK(1)EVTAK	-2.0251	2	1	75.589	FEVPDDEK(1)EVTAK	-0.18883	2	1
TERG_07747T0	696	K	ATP synthase alpha subunit vacuolar	123.42	NMK(1)FEVPDDEKEVTAK	-1.344	3	1	84.999	NMK(1)FEVPDDEK	1.1309	2	1	100.11	NMK(1)FEVPDDEKEVTAK	1.4381	3	1	114.76	NMK(1)FEVPDDEKEVTAK	-1.1044	3	1	131.61	NMK(1)FEVPDDEKEVTAK	-0.094422	3	1	98.407	NMK(1)FEVPDDEKEVTAK	1.4702	2	1
TERG_07747T0	680	K	ATP synthase alpha subunit vacuolar	103.44	AIAQGQSWAK(1)VR	0.19099	2	1	120.57	AIAQGQSWAK(1)VR	-0.25524	2	1	140.63	AIAQGQSWAK(1)VR	0.21158	2	1	167.2	AIAQGQSWAK(1)VR	-0.41962	2	1	140.24	AIAQGQSWAK(1)VR	0.31102	2	1	184.55	AIAQGQSWAK(1)VR	-0.66477	2	1
TERG_07747T0	623	K	ATP synthase alpha subunit vacuolar	42.118	SALGDADK(1)ITLDVATLLK	0.063824	3	1	66.152	SALGDADK(1)ITLDVATLLK	0.33125	3	1	151.41	SALGDADK(1)ITLDVATLLK	-0.31643	2	1	191.47	SALGDADK(1)ITLDVATLLK	1.5186	3	1	145.48	SALGDADK(1)ITLDVATLLK	-0.95858	3	1	231.37	SALGDADK(1)ITLDVATLLK	0.66099	2	1
TERG_07747T0	615	K	ATP synthase alpha subunit vacuolar	174.17	ELLSNSEELDQVVQLVGK(1)SALGDADK	1.3666	3	1	154.92	ELLSNSEELDQVVQLVGK(1)SALGDADK	0.044329	3	1	100.71	ELLSNSEELDQVVQLVGK(1)SALGDADK	-0.91829	3	1	170.58	ELLSNSEELDQVVQLVGK(1)SALGDADK	-0.63193	3	1	202.02	ELLSNSEELDQVVQLVGK(1)SALGDADK	-0.26177	3	1	253.39	ELLSNSEELDQVVQLVGK(1)SALGDADK	-1.8971	4	1
TERG_07747T0	584	K	ATP synthase alpha subunit vacuolar	83.045	YYAK(1)EHPEFPR	0.051809	3	1	92.866	YYAK(1)EHPEFPR	1.3258	3	1	81.09	YYAK(1)EHPEFPR	1.2366	3	1	113.69	YYAK(1)EHPEFPR	1.5063	3	1	90.913	YYAK(1)EHPEFPR	1.1337	3	1	103.08	YYAK(1)EHPEFPR	0.20108	3	1
TERG_07747T0	580	K	ATP synthase alpha subunit vacuolar						65.408	YTSILDK(1)YYAK	0.97587	2	1											98.634	YTSILDK(1)YYAK	1.8866	2	1
TERG_07747T0	426	K	ATP synthase alpha subunit vacuolar						71.342	KEPIMK(1)R	1.4606	2	1						98.418	KEPIMK(1)R	-0.22004	2	1						104.45	KEPIMK(1)R	-0.73678	2	1
TERG_07747T0	339	K	ATP synthase alpha subunit vacuolar	93.371	VPRPVNEK(1)LASDSPFIVGQR	0.23823	3	1	95.5	VPRPVNEK(1)LASDSPFIVGQR	0.99085	3	1	92.563	VPRPVNEK(1)LASDSPFIVGQR	0.84803	3	1	241.68	VPRPVNEK(1)LASDSPFIVGQR	1.2732	3	1	274.1	VPRPVNEK(1)LASDSPFIVGQR	0.44174	3	1	234.04	VPRPVNEK(1)LASDSPFIVGQR	1.006	3	1
TERG_07747T0	318	K	ATP synthase alpha subunit vacuolar	99.815	LLEVEFNGK(1)K	0.42079	2	1	142.43	LLEVEFNGK(1)K	0.99208	2	1	117.7	LLEVEFNGK(1)K	0.2171	2	1	129.85	LLEVEFNGK(1)K	-0.48569	2	1	112.11	LLEVEFNGK(1)K	-0.5976	2	1	117.7	LLEVEFNGK(1)K	-0.30892	2	1
TERG_07745T0	264	K	ATP-dependent RNA helicase fal1	80.688	K(1)VDWLTDK	0.79308	2	1											91.087	K(1)VDWLTDK	-0.39452	2	1	87.806	K(1)VDWLTDK	-0.32976	2	1	79.489	K(1)VDWLTDK	0.51794	2	1
TERG_07744T0	467	K	Splicing factor 3a subunit 3, putative	57.532	LWETLEK(1)ER	-0.27755	2	1						57.532	LWETLEK(1)ER	-1.546	2	1	72.275	LWETLEK(1)ER	-2.4241	2	1	98.044	LWETLEK(1)ER	-1.9993	2	1	77.533	LWETLEK(1)ER	-2.3608	2	1
TERG_07740T0	50	K	Farnesyl-pyrophosphate synthetase	166.04	NLNENTPGGK(1)LNR	-0.61447	2	1	186.17	NLNENTPGGK(1)LNR	-1.1674	2	1	203.51	NLNENTPGGK(1)LNR	-1.3358	2	1	167.71	NLNENTPGGK(1)LNR	-0.61051	2	1	200.93	NLNENTPGGK(1)LNR	-0.10089	2	1	210.79	NLNENTPGGK(1)LNR	0.05837	2	1
TERG_07740T0	316	K	Farnesyl-pyrophosphate synthetase	174.44	VYHDFEEEQVSK(1)LK	-2.1595	3	1	206.67	VYHDFEEEQVSK(1)LK	0.40079	2	1	181.26	VYHDFEEEQVSK(1)LK	-0.13327	2	1	181.26	VYHDFEEEQVSK(1)LK	-1.4694	3	1	120.92	VYHDFEEEQVSK(1)LK	1.2415	3	1	223.28	VYHDFEEEQVSK(1)LK	1.5184	3	1
TERG_07740T0	294	K	Farnesyl-pyrophosphate synthetase	106.79	VK(1)AVFDEMNLQK	-2.0885	2	1	112.64	VK(1)AVFDEMNLQK	0.20338	2	1	125.54	VK(1)AVFDEMNLQK	-0.5317	2	1	117.79	VK(1)AVFDEMNLQK	1.2896	2	1	107.09	VK(1)AVFDEMNLQK	-0.79485	2	1	99.5	VK(1)AVFDEMNLQK	0.26042	2	1
TERG_07740T0	292	K	Farnesyl-pyrophosphate synthetase	72.928	DAAMEAK(1)VK	1.4761	2	1	117.95	KDAAMEAK(1)VK	0.90466	2	1	95.273	KDAAMEAK(1)VK	0.34534	2	1	85.522	DAAMEAK(1)VK	-2.1481	2	1	104.59	KDAAMEAK(1)VK	-0.54754	2	1	76.17	DAAMEAK(1)VK	-0.74536	2	1
TERG_07737T0	531	K	Unknown	108.77	SGNEK(1)AIEGK	-0.61809	2	1	69.216	SGNEK(1)AIEGK	-0.29551	2	1											68.436	SGNEK(1)AIEGK	0.38093	2	1
TERG_07737T0	526	K	Unknown	92.856	LVDYDEK(1)SGNEK	-0.56179	2	1	95.273	LVDYDEK(1)SGNEK	-0.167	2	1	86.772	LVDYDEK(1)SGNEK	1.1301	2	1	166.11	LVDYDEK(1)SGNEK	-0.44418	2	1	112.5	LVDYDEK(1)SGNEK	-0.96919	2	1	129.34	LVDYDEK(1)SGNEK	-1.0653	2	1
TERG_07736T0	244	K	Unknown	108.56	VEEIK(1)AQPDIR	-0.061077	2	1	108.56	VEEIK(1)AQPDIR	-0.012893	2	1	100.93	VEEIK(1)AQPDIR	-0.52084	2	1	59.198	VEEIK(1)AQPDIR	-0.079933	2	1						63.944	VEEIK(1)AQPDIR	0.17151	2	1
TERG_07736T0	162	K	Unknown	116.87	LLNSPEHTHPVAEK(1)DPK	-0.91062	4	1	103.71	LLNSPEHTHPVAEK(1)DPK	0.7314	3	1	131.45	LLNSPEHTHPVAEK(1)DPK	-0.4472	4	1	47.68	LLNSPEHTHPVAEK(1)DPK	-1.4376	4	1	79.88	LLNSPEHTHPVAEK(1)DPK	-2.0462	4	1	90.453	LLNSPEHTHPVAEK(1)DPK	-1.1146	3	1
TERG_07736T0	144	K	Unknown	82.837	GPDVHLALGQAK(1)ELVR	0.54073	3	1	53.565	GPDVHLALGQAK(1)ELVR	2.8606	3	1											95.067	GPDVHLALGQAK(1)ELVR	-0.46572	3	1
TERG_07736T0	128	K	Unknown	79.116	AEK(1)AGFK	2.8472	2	1	69.998	AEK(1)AGFK	1.786	2	1	67.032	AEK(1)AGFK	3.012	2	1	69.998	AEK(1)AGFK	1.5083	2	1						73.616	AEK(1)AGFK	1.133	2	1
TERG_07735T0	110	K	Mitochondrial ribosomal protein, putative	92.47	ALFDPK(1)NR	1.3345	2	1	82.716	ALFDPK(1)NR	1.5217	2	1	85.813	ALFDPK(1)NR	0.057765	2	1						50.04	ALFDPK(1)NR	0.33033	2	1	65.313	ALFDPK(1)NR	0.25745	2	1
TERG_07734T0	196	K	O-methyltransferase, putative	84.359	AVQPK(1)LR	0.087672	2	1	79.454	AVQPK(1)LR	0.25859	2	1	84.359	AVQPK(1)LR	-0.013834	2	1	92.692	AVQPK(1)LR	0.98336	2	1	84.359	AVQPK(1)LR	0.42943	2	1	60.294	AVQPK(1)LR	0.92906	2	1
TERG_07731T0	209	K	2Fe-2S iron-sulfur cluster binding domain protein											83.182	NLQASDFAEK(1)K	0.51115	2	1	97.163	NLQASDFAEK(1)K	0.69421	2	1	110.08	NLQASDFAEK(1)K	-0.90384	2	1	103.91	NLQASDFAEK(1)K	0.45067	2	1
TERG_07731T0	102	K	2Fe-2S iron-sulfur cluster binding domain protein											78.513	ITFIDK(1)DGER	2.8995	2	1	94.363	ITFIDK(1)DGER	2.0291	2	1	130.41	ITFIDK(1)DGER	1.3783	2	1	113.44	ITFIDK(1)DGER	1.0643	2	1
TERG_07729T0	318	K	Signal recognition particle protein SRP54	72.096	DSAGAK(1)ETYK	1.0114	2	1	91.656	DSAGAK(1)ETYK	-0.36461	2	1						100.88	DSAGAK(1)ETYK	-0.15946	2	1	90.05	DSAGAK(1)ETYK	0.25313	2	1	87.568	DSAGAK(1)ETYK	0.68167	2	1
TERG_07729T0	128	K	Signal recognition particle protein SRP54	47.732	HYQTK(1)GFK	3.8429	2	1																76.17	HYQTK(1)GFK	-0.38658	2	1	90.761	HYQTK(1)GFK	-0.97128	2	1
TERG_07713T1	206	K	Homoserine kinase						62.104	AITIIPEFELPTAK(1)AR	1.123	2	1						83.54	AITIIPEFELPTAK(1)AR	-0.7878	3	1	105.17	AITIIPEFELPTAK(1)AR	-1.0719	2	1	85.493	AITIIPEFELPTAK(1)AR	-0.84726	3	1
TERG_07713T1	189	K	Homoserine kinase	60.828	FPWAK(1)EIK	1.8277	2	1											50.473	FPWAK(1)EIK	-0.12884	2	1	69.812	FPWAK(1)EIK	-0.80129	2	1	72.879	FPWAK(1)EIK	0.79451	2	1
TERG_07678T1	84	K	L-PSP endoribonuclease family protein (Brt1), putative						46.796	TCVAVK(1)TLPR	-0.69994	2	1	62.466	TCVAVK(1)TLPR	-1.4401	2	1	84.882	TCVAVK(1)TLPR	0.85335	2	1	89.317	TCVAVK(1)TLPR	1.2692	3	1	112.71	TCVAVK(1)TLPR	-0.21264	3	1
TERG_07678T1	50	K	L-PSP endoribonuclease family protein (Brt1), putative	102.52	ELVEGTVK(1)DR	0.42778	2	1	119.22	ELVEGTVK(1)DR	0.2814	2	1	123.79	ELVEGTVK(1)DR	0.49068	2	1	79.659	ELVEGTVK(1)DR	-0.23331	2	1	45.661	ELVEGTVK(1)DR	-0.46633	2	1	79.07	ELVEGTVK(1)DR	0.67977	2	1
TERG_07658T7	674	K	Hsp70 chaperone Hsp88	166.52	HVEIK(1)GDTVDNTDANGDSK	-1.508	2	1	165.3	HVEIK(1)GDTVDNTDANGDSK	-0.24588	3	1	155.24	HVEIK(1)GDTVDNTDANGDSK	0.11245	3	1											65.924	HVEIK(1)GDTVDNTDANGDSK	-0.59054	3	1
TERG_07658T7	657	K	Hsp70 chaperone Hsp88	95.642	YLDK(1)LEAER	-0.15204	2	1	116.52	YLDK(1)LEAER	-0.64731	2	1	116.52	YLDK(1)LEAER	1.6712	2	1	83.883	YLDK(1)LEAER	4.0571	2	1						86.18	YLDK(1)LEAER	1.4422	2	1
TERG_07658T7	639	K	Hsp70 chaperone Hsp88	115.57	AVYMSK(1)MDDIR	0.39617	2	1	93.345	AVYMSK(1)MDDIR	-1.1749	2	1	84.507	AVYMSK(1)MDDIR	-1.6441	2	1	120.06	AVYMSK(1)MDDIR	-0.10163	2	1	111.27	AVYMSK(1)MDDIR	-1.2312	2	1	94.767	AVYMSK(1)MDDIR	-1.3442	2	1
TERG_07658T7	610	K	Hsp70 chaperone Hsp88	246.1	IDGVYAEHASEEEK(1)EK	0.90205	3	1	144.27	IDGVYAEHASEEEK(1)EK	0.70225	3	1	206.64	IDGVYAEHASEEEK(1)EK	0.92852	3	1	194.77	IDGVYAEHASEEEK(1)EK	0.32038	3	1	179.69	IDGVYAEHASEEEK(1)EK	0.84138	3	1	232.51	DKIDGVYAEHASEEEK(1)EK	0.30615	4	1
TERG_07658T7	61	K	Hsp70 chaperone Hsp88	148.24	TQEISNLK(1)NTVGSLK	-1.625	2	1						189.11	TQEISNLK(1)NTVGSLK	-1.8491	2	1	95.263	TQEISNLK(1)NTVGSLK	-0.13859	2	1
TERG_07658T7	596	K	Hsp70 chaperone Hsp88	194.67	DK(1)IDGVYAEHASEEEKEK	-0.94189	3	1	222.96	DK(1)IDGVYAEHASEEEKEK	-0.60563	3	1	202.81	DK(1)IDGVYAEHASEEEKEK	-1.0743	3	1	207.37	DK(1)IDGVYAEHASEEEKEK	0.35526	3	1	165.16	DK(1)IDGVYAEHASEEEKEK	0.3917	3	1	208.49	DK(1)IDGVYAEHASEEEKEK	0.79073	3	1
TERG_07658T7	583	K	Hsp70 chaperone Hsp88											102.33	K(1)NELESFIYELR	0.80335	2	1	81.807	LVADTEDK(0.191)K(0.809)NELESFIYELR	-2.885	3	0.809188
TERG_07658T7	582	K	Hsp70 chaperone Hsp88	126.07	LVADTEDK(1)K	0.1687	2	1	113.71	LVADTEDK(1)K	-0.7671	2	1	113.62	LVADTEDK(1)K	-0.61317	2	1	60.398	LVADTEDK(1)K	7.93e-05	2	1	63.184	LVADTEDK(1)K	1.7174	2	1	70.056	LVADTEDK(1)K	0.58828	2	1
TERG_07658T7	565	K	Hsp70 chaperone Hsp88	146.96	LAEK(1)ENAMFMEDK	0.71898	2	1	139.86	LAEK(1)ENAMFMEDK	0.58678	2	1	126.71	LAEK(1)ENAMFMEDK	0.34083	2	1	143.46	LAEK(1)ENAMFMEDK	-0.80109	2	1	137.93	LAEK(1)ENAMFMEDK	-1.4637	2	1	150.22	LAEK(1)ENAMFMEDK	-1.6899	2	1
TERG_07658T7	53	K	Hsp70 chaperone Hsp88	129.38	YIGEPAK(1)TQEISNLK	0.7674	2	1	126.71	YIGEPAK(1)TQEISNLK	-1.3167	2	1	132.65	YIGEPAK(1)TQEISNLK	-1.0139	2	1	136.14	YIGEPAK(1)TQEISNLK	0.17646	2	1	139.66	YIGEPAK(1)TQEISNLK	-0.21122	2	1	132.08	YIGEPAK(1)TQEISNLK	-0.17414	2	1
TERG_07658T7	455	K	Hsp70 chaperone Hsp88	88.951	YSKPDMLPGK(1)TNPWIGR	-0.29812	3	1	79.837	YSKPDMLPGK(1)TNPWIGR	-0.19657	3	0.999997	88.19	YSKPDMLPGK(1)TNPWIGR	0.35676	3	1	52.019	YSK(0.001)PDMLPGK(0.999)TNPWIGR	0.9181	3	0.998586	60.541	YSKPDMLPGK(1)TNPWIGR	0.85364	3	0.999555
TERG_07658T7	44	K	Hsp70 chaperone Hsp88	63.727	STPSLVGFGPK(1)SR	1.0831	2	1	86.405	STPSLVGFGPK(1)SR	-1.406	2	1	107.93	STPSLVGFGPK(1)SR	-0.67897	2	1	86.729	STPSLVGFGPK(1)SR	0.5341	2	1	89.747	STPSLVGFGPK(1)SR	-0.76693	2	1	65.12	STPSLVGFGPK(1)SR	1.4319	2	1
TERG_07658T7	437	K	Hsp70 chaperone Hsp88	57.532	K(1)QPFDLEAR	-2.8258	2	1	90.15	K(1)QPFDLEAR	-1.9743	2	1	74.173	K(1)QPFDLEAR	-2.406	2	1	49.06	K(1)QPFDLEAR	-0.68961	2	1	63.076	K(1)QPFDLEAR	-1.8814	2	1
TERG_07658T7	354	K	Hsp70 chaperone Hsp88	62.463	EAISK(1)FFGK	2.4028	2	1	58.433	EAISK(1)FFGK	0.81788	2	1											51.528	EAISK(1)FFGK	-0.40069	2	1
TERG_07658T7	271	K	Hsp70 chaperone Hsp88	57.785	TFAAAEK(1)LK	0.24452	2	1	67.334	TFAAAEK(1)LK	1.048	2	1	55.649	TFAAAEK(1)LK	0.63545	2	1	61.593	TFAAAEK(1)LK	-0.7564	2	1
TERG_07658T7	256	K	Hsp70 chaperone Hsp88	93.143	IDIK(1)TNPK	2.7915	2	1	79.474	IDIK(1)TNPK	0.78908	2	1	91.853	IDIK(1)TNPK	0.43133	2	1	64.42	IDIK(1)TNPK	0.17894	2	1	68.224	IDIK(1)TNPK	1.0948	2	1	70.856	IDIK(1)TNPK	0.74527	2	1
TERG_07658T7	245	K	Hsp70 chaperone Hsp88	125.82	ALVDHLAK(1)EFK	-1.5543	3	1	123.95	ALVDHLAK(1)EFK	-0.34133	3	1	122.39	ALVDHLAK(1)EFK	-0.82157	3	1	136.7	ALVDHLAK(1)EFK	0.34951	2	1	133.32	ALVDHLAK(1)EFK	0.67285	3	1	93.623	ALVDHLAK(1)EFK	1.0962	3	1
TERG_07658T7	237	K	Hsp70 chaperone Hsp88	48.115	ALDK(1)ALVDHLAK	-0.82113	3	1	81.709	ALDK(1)ALVDHLAK	-0.58784	3	1	61.11	ALDK(1)ALVDHLAK	-0.13874	3	1	107.12	ALDK(1)ALVDHLAK	-0.26339	3	1	91.62	ALDK(1)ALVDHLAK	0.51266	3	1	102.87	ALDK(1)ALVDHLAK	-0.013271	3	1
TERG_07658T7	222	K	Hsp70 chaperone Hsp88	132.84	KGELNVK(1)GTAWDR	-0.95985	2	1	153.94	KGELNVK(1)GTAWDR	1.0957	2	1	193.47	KGELNVK(1)GTAWDR	-0.3664	2	1	91.202	GELNVK(1)GTAWDR	-1.932	2	1	114.02	GELNVK(1)GTAWDR	-2.0263	2	1	90.861	GELNVK(1)GTAWDR	-2.3395	2	1
TERG_07658T7	21	K	Hsp70 chaperone Hsp88	179.46	NK(1)GIDIVTNEVSNR	-2.7061	3	1	122.64	NK(1)GIDIVTNEVSNR	-1.1407	3	1	63.682	NK(1)GIDIVTNEVSNR	-1.6029	2	1	109.1	NK(1)GIDIVTNEVSNR	1.1059	2	1	137.62	NK(1)GIDIVTNEVSNR	0.99507	2	1	146.96	NK(1)GIDIVTNEVSNR	0.17919	2	1
TERG_07658T7	125	K	Hsp70 chaperone Hsp88	76.332	IK(1)STASAELK	0.62684	2	1	78.342	IK(1)STASAELK	0.93796	2	1	75.566	IK(1)STASAELK	0.47138	2	1	96.229	IK(1)STASAELK	1.8413	2	1	76.332	IK(1)STASAELK	0.87145	2	1	99.283	IK(1)STASAELK	1.0694	2	1
TERG_07656T0	70	K	RNA-binding La domain protein	201.18	LGEEALSNETAK(1)EASETQK	0.13056	2	1	197.71	LGEEALSNETAK(1)EASETQK	-0.038399	3	1	246.21	LGEEALSNETAK(1)EASETQK	0.0080833	2	1	223.65	LGEEALSNETAK(1)EASETQK	-0.094099	2	1	257.15	LGEEALSNETAK(1)EASETQK	0.0083483	2	1	348.45	LGEEALSNETAK(1)EASETQK	0.2238	2	1
TERG_07656T0	57	K	RNA-binding La domain protein	106.76	IVAAAK(1)R	1.7903	2	1	102.98	IVAAAK(1)R	1.7422	2	1	118.06	IVAAAK(1)R	1.7563	2	1	106.76	IVAAAK(1)R	0.019619	2	1	111.69	IVAAAK(1)R	1.1517	2	1	79.454	IVAAAK(1)R	0.050573	2	1
TERG_07656T0	51	K	RNA-binding La domain protein	88.596	AEEEK(1)IVAAAK	-0.23457	2	1	84.479	AEEEK(1)IVAAAK	1.0996	2	1	77.062	AEEEK(1)IVAAAK	-0.074598	2	1	94.767	AEEEK(1)IVAAAK	0.95855	2	1	115.33	AEEEK(1)IVAAAK	0.28758	2	1	87.184	AEEEK(1)IVAAAK	0.82359	2	1
TERG_07656T0	38	K	RNA-binding La domain protein	159	SDEASK(1)QDSADAEK	1.1038	2	1	148.48	SDEASK(1)QDSADAEK	-0.24044	2	1	156.6	SDEASK(1)QDSADAEK	-0.30361	2	1	178.67	SDEASK(1)QDSADAEK	0.45953	3	1	159.52	SDEASK(1)QDSADAEK	0.21925	3	1	188.09	SDEASK(1)QDSADAEK	-0.23348	3	1
TERG_07656T0	365	K	RNA-binding La domain protein	64.374	RPEPEK(1)DSR	-0.036496	3	1	110.54	RPEPEK(1)DSR	0.60152	3	1	67.334	RPEPEK(1)DSR	0.152	3	1	142.83	RPEPEK(1)DSR	-0.38854	2	1	147.73	RPEPEK(1)DSR	-0.61843	2	1	125.71	RPEPEK(1)DSR	-0.34029	2	1
TERG_07656T0	353	K	RNA-binding La domain protein	193.49	NNGAQVK(1)EEAQAK	0.17645	2	1	177.83	NNGAQVK(1)EEAQAK	-0.40956	2	1	189.24	NNGAQVK(1)EEAQAK	-0.4457	2	1	137.6	NNGAQVK(1)EEAQAK	0.47608	2	1	163.51	NNGAQVK(1)EEAQAK	0.55777	2	1	136.93	NNGAQVK(1)EEAQAK	0.73185	2	1
TERG_07656T0	32	K	RNA-binding La domain protein	40.278	EVLAELK(1)SDEASK	-0.63936	2	1						153.81	EVLAELK(1)SDEASK	-0.26421	2	1	191.53	EVLAELK(1)SDEASK	0.0075141	2	1	181.98	EVLAELK(1)SDEASK	-0.15003	3	1	107.53	EVLAELK(1)SDEASK	-0.064756	3	1
TERG_07656T0	300	K	RNA-binding La domain protein	87.639	IK(1)EIEAGR	0.075689	2	1	82.75	IK(1)EIEAGR	-0.42372	2	1	56.432	IK(1)EIEAGR	-0.63308	2	1	115.49	IK(1)EIEAGR	-0.15307	2	1	111.74	IK(1)EIEAGR	-0.49415	2	1	82.563	IK(1)EIEAGR	-0.79111	2	1
TERG_07656T0	281	K	RNA-binding La domain protein						119.27	WK(1)GTTELLIK	1.9861	2	1	120.32	WK(1)GTTELLIK	-2.8781	2	1	169.99	WK(1)GTTELLIK	0.44107	2	1	145.46	WK(1)GTTELLIK	0.034564	2	1	135.28	WK(1)GTTELLIK	1.2787	2	1
TERG_07656T0	209	K	RNA-binding La domain protein	121.09	IFEDK(1)AMHR	0.509	3	1	85.676	IFEDK(1)AMHR	0.48942	3	1	86.67	IFEDK(1)AMHR	-0.11256	2	1	106.68	IFEDK(1)AMHR	-0.61489	2	1	105.52	IFEDK(1)AMHR	-0.87029	2	1	99.136	IFEDK(1)AMHR	0.46615	2	1
TERG_07656T0	204	K	RNA-binding La domain protein	76.358	ETADSSAVK(1)IFEDK	-0.41361	2	1	80.632	ETADSSAVK(1)IFEDK	-1.1402	2	1	96.673	ETADSSAVK(1)IFEDK	-1.2998	2	1	98.943	ETADSSAVK(1)IFEDK	-0.49964	2	1	104.95	ETADSSAVK(1)IFEDK	-1.1343	2	1	82.651	ETADSSAVK(1)IFEDK	0.3313	3	1
TERG_07656T0	195	K	RNA-binding La domain protein	177.67	VPLPDTIK(1)ETADSSAVK	-0.060347	2	1						158.98	VPLPDTIK(1)ETADSSAVK	0.65852	2	1	203.59	VPLPDTIK(1)ETADSSAVK	0.50993	2	1	232.62	VPLPDTIK(1)ETADSSAVK	0.73923	2	1	191.41	VPLPDTIK(1)ETADSSAVK	1.1811	2	1
TERG_07656T0	154	K	RNA-binding La domain protein	92.474	VGGSENRPVELALLHSFK(1)R	4.2655	3	1	65.287	VGGSENRPVELALLHSFK(1)R	0.37023	4	1	40.047	VGGSENRPVELALLHSFK(1)R	-3.9094	4	1	80.859	VGGSENRPVELALLHSFK(1)R	-0.19838	4	1
TERG_07643T0	90	K	Cytochrome b-c1 complex subunit 7	150.09	DHTK(1)PEDDIR	-0.27996	2	1	110.08	DHTK(1)PEDDIR	-0.72958	2	1	147.91	DHTK(1)PEDDIR	-0.4828	2	1	193.96	DHTK(1)PEDDIR	1.4234	3	1	184.24	DHTK(1)PEDDIR	2.8257	2	1	160.18	DHTK(1)PEDDIR	1.6578	3	1
TERG_07643T0	86	K	Cytochrome b-c1 complex subunit 7	66.613	AVQCSVEHQLLPEK(0.977)DHTK(0.023)PEDDIR	0.20108	4	0.977314											98.21	AVQCSVEHQLLPEK(0.979)DHTK(0.021)PEDDIR	-1.9108	4	0.979212	128.07	AVQCSVEHQLLPEK(0.989)DHTK(0.011)PEDDIR	-0.35957	4	0.988882	114.57	AVQCSVEHQLLPEK(0.981)DHTK(0.019)PEDDIR	-1.064	4	0.981384
TERG_07643T0	61	K	Cytochrome b-c1 complex subunit 7	53.756	LPPK(1)EAYDR	1.2908	2	1	53.756	LPPK(1)EAYDR	1.2766	2	1	71.614	LPPK(1)EAYDR	1.3751	2	1	71.451	LPPK(1)EAYDR	0.77711	2	1	70.552	LPPK(1)EAYDR	-0.12538	2	1	93.649	LPPK(1)EAYDR	0.26007	2	1
TERG_07643T0	121	K	Cytochrome b-c1 complex subunit 7						121.6	VELDSLIIK(1)R	-1.5425	2	1																140.49	VELDSLIIK(1)R	-0.72311	2	1
TERG_07643T0	106	K	Cytochrome b-c1 complex subunit 7	107.03	YLSPIIEAIK(1)R	-1.2367	2	1						103.91	YLSPIIEAIK(1)R	0.64858	2	1											122.69	YLSPIIEAIK(1)R	-0.49839	2	1
TERG_07641T0	328	K	GPI-anchored cell wall organization protein Ecm33	100.02	LK(1)DSDVIR	0.11844	2	1	111.95	LK(1)DSDVIR	0.21813	2	1	92.051	LK(1)DSDVIR	0.17743	2	1	100.98	LK(1)DSDVIR	0.33804	2	1	103.55	LK(1)DSDVIR	-0.33286	2	1	87.639	LK(1)DSDVIR	-0.10964	2	1
TERG_07641T0	305	K	GPI-anchored cell wall organization protein Ecm33	78.149	LPALK(1)EVR	-0.85542	2	1	80.438	LPALK(1)EVR	-0.31527	2	1	59.35	LPALK(1)EVR	-1.4362	2	1	93.429	LPALK(1)EVR	0.59502	2	1	59.35	LPALK(1)EVR	-1.5222	2	1	69.598	LPALK(1)EVR	-1.8437	2	1
TERG_07641T0	300	K	GPI-anchored cell wall organization protein Ecm33	57.59	TVK(1)LPALK	-2.087	2	1	57.59	TVK(1)LPALK	-1.281	2	1	52.937	TVK(1)LPALK	-1.9961	2	1						61.679	TVK(1)LPALK	-1.5606	2	1	95.741	TVK(1)LPALK	-0.97645	2	1
TERG_07641T0	120	K	GPI-anchored cell wall organization protein Ecm33	93.716	LEALPK(1)LQALGFTR	-1.8876	2	1	94.487	LEALPK(1)LQALGFTR	-0.081587	2	1	85.493	LEALPK(1)LQALGFTR	-0.58623	2	1	107.97	LEALPK(1)LQALGFTR	-0.67734	2	1	106.14	LEALPK(1)LQALGFTR	0.17138	3	1	105.17	LEALPK(1)LQALGFTR	-1.3002	2	1
TERG_07641T0	114	K	GPI-anchored cell wall organization protein Ecm33	86.898	TLK(1)LEALPK	-1.4129	2	1	60.167	TLK(1)LEALPK	-0.53989	2	1	83.862	TLK(1)LEALPK	-0.81938	2	1	58.246	TLK(1)LEALPK	0.24283	2	1	66.056	TLK(1)LEALPK	-0.23623	2	1	68.657	TLK(1)LEALPK	-0.061805	2	1
TERG_07641T0	109	K	GPI-anchored cell wall organization protein Ecm33	66.267	SLDMGSLTK(1)VK	-2.5081	2	1	85.813	SLDMGSLTK(1)VK	-1.2841	2	1	74.611	SLDMGSLTK(1)VK	-0.21342	2	1	93.839	SLDMGSLTK(1)VK	1.1894	2	1	97.163	SLDMGSLTK(1)VK	0.51932	2	1	103.91	SLDMGSLTK(1)VK	-0.099798	2	1
TERG_07640T7	11	K	N-glycosyl-transferase	85.862	GGVTWK(1)SAK	-0.10621	2	1	70.552	GGVTWK(1)SAK	0.032169	2	1	90.15	GGVTWK(1)SAK	0.24998	2	1						58.083	GGVTWK(1)SAK	0.095319	2	1
TERG_07629T0	83	K	Hydrolase, TatD family protein, putative	152.04	LFLSPK(1)DQQLK	-1.4135	2	1	136.02	LFLSPK(1)DQQLK	-1.8844	2	1	139.15	LFLSPK(1)DQQLK	-1.451	2	1	113.44	LFLSPK(1)DQQLK	1.7615	2	1	118.23	LFLSPK(1)DQQLK	0.69356	2	1	118.23	LFLSPK(1)DQQLK	0.79437	2	1
TERG_07622T0	96	K	UBX domain protein, putative	56.548	KLKAEK(0.976)EK(0.024)AER	-2.5355	2	0.975632																					45.829	K(0.003)LK(0.003)AEK(0.987)EK(0.008)AER	1.7417	2	0.986715
TERG_07622T0	87	K	UBX domain protein, putative	77.732	IEADK(1)QAR	0.63218	2	1	80.219	IEADK(1)QAR	0.3055	2	1	91.853	IEADK(1)QAR	0.41143	2	1	106.36	IEADK(1)QAR	-0.86056	2	1	68.224	IEADK(1)QAR	1.8272	2	1	69.825	IEADK(1)QAR	1.2776	2	1
TERG_07622T0	82	K	UBX domain protein, putative	68.214	AK(1)IEADK	0.096067	2	1											74.255	AK(1)IEADK	-0.33016	2	1	58.426	AK(1)IEADK	0.41705	2	1
TERG_07622T0	76	K	UBX domain protein, putative	101.71	QEEIEAK(1)AR	-3.2918	2	1	84.884	EKQEEIEAK(1)AR	0.18501	3	1	68.836	EKQEEIEAK(1)AR	0.082676	3	1	155.97	QEEIEAK(1)AR	0.468	2	1	143.97	QEEIEAK(1)AR	0.44361	2	1	143.97	QEEIEAK(1)AR	0.46422	2	1
TERG_07622T0	69	K	UBX domain protein, putative	128.03	EK(1)QEEIEAK	-0.34948	2	1	111.61	EK(1)QEEIEAK	0.73156	2	1	132.88	EK(1)QEEIEAK	-1.4747	2	1	119.68	EK(1)QEEIEAK	0.42293	2	1	140.45	EK(1)QEEIEAK	0.48456	2	1	114.97	EK(1)QEEIEAK	1.8065	2	1
TERG_07622T0	50	K	UBX domain protein, putative	147.91	ETQDMK(1)EELQR	0.65077	2	1	139.86	ETQDMK(1)EELQR	0.042793	2	1	152.07	ETQDMK(1)EELQR	0.36822	2	1	127.51	ETQDMK(1)EELQR	-0.76692	2	1	133.89	ETQDMK(1)EELQR	0.086264	2	1	125.3	ETQDMK(1)EELQR	-0.78667	2	1
TERG_07622T0	44	K	UBX domain protein, putative	58.699	STK(1)ETQDMK	1.212	2	1											73.499	STK(1)ETQDMK	-0.37861	2	1	72.365	STK(1)ETQDMK	3.3226	2	1	90.142	STK(1)ETQDMK	2.3729	2	1
TERG_07621T0	37	K	MSP domain protein	106.26	NPNSDPVAFK(1)VK	1.4376	2	1	159.5	NPNSDPVAFK(1)VK	-0.24557	2	1	152.4	NPNSDPVAFK(1)VK	-0.36974	2	1	138.24	NPNSDPVAFK(1)VK	-0.70681	2	1	127.56	NPNSDPVAFK(1)VK	0.17236	2	1	145.31	NPNSDPVAFK(1)VK	1.2628	2	1
TERG_07621T0	112	K	MSP domain protein	66.299	SK(1)SLIQER	0.95368	2	1											88.136	SK(1)SLIQER	1.8934	2	1	86.67	SK(1)SLIQER	1.5689	2	1	85.67	SK(1)SLIQER	1.9481	2	1
TERG_07616T0	249	K	Diphosphomevalonate decarboxylase	196.88	MTAIEK(1)SIQER	-1.1407	2	1	126.66	MTAIEK(1)SIQER	-1.2351	2	1	159.94	MTAIEK(1)SIQER	-0.81486	2	1	240.85	MTAIEK(1)SIQER	0.39141	2	1	196.11	MTAIEK(1)SIQER	-0.53007	2	1	193.96	MTAIEK(1)SIQER	0.016864	2	1
TERG_07616T0	182	K	Diphosphomevalonate decarboxylase						109.42	AGEK(1)EDGSDSIAEQVAPESHWPEMR	1.0273	3	1						181.24	AGEK(1)EDGSDSIAEQVAPESHWPEMR	-0.25675	3	1	189.88	AGEK(1)EDGSDSIAEQVAPESHWPEMR	-0.59237	3	1	162.47	AGEK(1)EDGSDSIAEQVAPESHWPEMR	-1.1267	3	1
TERG_07614T0	95	K	SNARE domain protein											71.219	IQAWK(1)DVTPAQK	3.2315	2	1	130.36	IQAWK(1)DVTPAQK	1.0492	2	1	145.01	IQAWK(1)DVTPAQK	2.1558	2	1	142.04	IQAWK(1)DVTPAQK	1.1843	2	1
TERG_07613T2	277	K	Related to nuclear envelope protein Cut11p, putative	47.621	SEK(1)FEAAFGPVAK	-2.3026	2	1											57.434	SEK(1)FEAAFGPVAK	2.2762	2	1	67.997	SEK(1)FEAAFGPVAK	-1.4977	2	1	56.174	SEK(1)FEAAFGPVAK	-0.35261	2	1
TERG_07611T0	263	K	Ornithine carbamoyltransferase	229.02	TPGSLTQTYSPEEAVK(1)K	0.054827	2	1	153.72	TPGSLTQTYSPEEAVK(1)K	0.67191	2	1	238.81	TPGSLTQTYSPEEAVK(1)K	0.76075	2	1	179.14	TPGSLTQTYSPEEAVK(1)K	-0.6611	2	1	197.15	TPGSLTQTYSPEEAVK(1)K	-0.50224	2	1	202.03	TPGSLTQTYSPEEAVK(1)K	-0.52715	2	1
TERG_07605T0	227	K	Mitochondrial acetolactate synthase small subunit, putative						46.953	EMHK(1)VDGSLSEIADYHPNR	0.42961	3	1						162.77	EMHK(1)VDGSLSEIADYHPNR	1.3179	3	1	119.97	EMHK(1)VDGSLSEIADYHPNR	1.3241	3	1	107.65	EMHK(1)VDGSLSEIADYHPNR	1.8183	4	1
TERG_07604T0	327	K	KH domain protein						78.149	FK(1)ENPPPQR	1.5175	2	1						103.55	FK(1)ENPPPQR	0.24837	2	1	98.048	FK(1)ENPPPQR	0.3908	2	1	113.62	FK(1)ENPPPQR	0.1326	2	1
TERG_07604T0	21	K	KH domain protein	113.44	FDQTEPEPK(1)R	0.17286	2	1	86.014	FDQTEPEPK(1)R	-0.14661	2	1						93.442	FDQTEPEPK(1)R	-0.98271	2	1	96.113	FDQTEPEPK(1)R	-1.7999	2	1	84.882	FDQTEPEPK(1)R	-1.1722	2	1
TERG_07593T0	3	K	Unknown	88.075	AK(1)DLETSTTSGK	2.8887	2	1	69.456	AK(1)DLETSTTSGK	2.5693	2	1	74.537	AK(1)DLETSTTSGK	3.5657	2	1	102.33	AK(1)DLETSTTSGK	-0.024171	2	1	105.03	AK(1)DLETSTTSGK	0.045228	2	1	128.54	AK(1)DLETSTTSGK	0.49925	2	1
TERG_07589T0	354	K	3-oxo-5-alpha-steroid 4-dehydrogenase family protein						46.001	FGEK(1)AVGGR	0.16357	2	1	46.462	FGEK(1)AVGGR	0.25313	2	1	46.001	FGEK(1)AVGGR	0.80685	2	1	52.579	FGEK(1)AVGGR	0.056414	2	1	52.549	FGEK(1)AVGGR	0.23569	2	1
TERG_07585T0	94	K	Endosomal cargo receptor (Erp5), putative											50.108	VVSQK(1)GADK	0.6518	2	1	100.02	VVSQK(1)GADK	0.52284	2	1	103.19	VVSQK(1)GADK	0.221	2	1	97.565	VVSQK(1)GADK	0.60428	2	1
TERG_07585T0	225	K	Endosomal cargo receptor (Erp5), putative						79.939	SFFIK(1)QK	-0.44211	2	1	71.141	SFFIK(1)QK	-0.7581	2	1	73.039	SFFIK(1)QK	0.25359	2	1	75.269	SFFIK(1)QK	-0.035039	2	1	86.838	SFFIK(1)QK	0.27975	2	1
TERG_07585T0	154	K	Endosomal cargo receptor (Erp5), putative						100.79	SK(1)LDDLVER	0.4928	2	1	74.562	SK(1)LDDLVER	1.8466	2	1	95.775	SK(1)LDDLVER	0.67579	2	1	110.31	SK(1)LDDLVER	0.48918	2	1	123.6	SK(1)LDDLVER	-0.23668	2	1
TERG_07581T0	21	K	Aldehyde dehydrogenase, putative						68.657	EFYNTIDGK(1)R	-1.7004	2	1						83.869	EFYNTIDGK(1)R	-0.40946	2	1	105.2	EFYNTIDGK(1)R	-0.23976	2	1	103.26	EFYNTIDGK(1)R	-0.76064	2	1
TERG_07578T0	182	K	Rho GTPase Rho1	89.698	AALLSK(1)EK	-0.3553	2	1	69.812	AALLSK(1)EK	-0.21658	2	1	102.51	AALLSK(1)EK	-0.18446	2	1	89.355	AALLSK(1)EK	0.21011	2	1	67.897	AALLSK(1)EK	-0.36977	2	1	72.23	AALLSK(1)EK	-1.1686	2	1
TERG_07578T0	133	K	Rho GTPase Rho1	181.82	TIEELHK(1)TSQK	-1.1268	2	1	167.35	TIEELHK(1)TSQKPVTPEQGEEVR	-0.92328	3	0.999988	228.29	TIEELHK(1)TSQK	-0.90885	2	1	257.37	TIEELHK(1)TSQKPVTPEQGEEVR	-0.24224	3	1	251.12	TIEELHK(1)TSQKPVTPEQGEEVR	-0.16039	3	1	271.34	TIEELHK(1)TSQKPVTPEQGEEVR	-0.53353	3	1
TERG_07577T0	36	K	KOW motif domain protein	62.558	LQGDLK(1)EK	0.15034	2	1	56.432	LQGDLK(1)EK	-0.3505	2	1	68.846	LQGDLK(1)EK	0.16173	2	1	54.191	LQGDLK(1)EK	1.1435	2	1
TERG_07577T0	30	K	KOW motif domain protein	93.143	NK(1)LQGDLK	0.62419	2	1	90.601	NK(1)LQGDLK	-0.081148	2	1	80.455	NK(1)LQGDLK	-0.26411	2	1	84.743	NK(1)LQGDLK	2.0525	2	1	111.74	NK(1)LQGDLK	1.5278	2	1	80.455	NK(1)LQGDLK	1.994	2	1
TERG_07577T0	16	K	KOW motif domain protein	67.881	AALASNQAK(1)R	0.47578	2	1	100.25	AALASNQAK(1)R	-1.2764	2	1	79.986	AALASNQAK(1)R	-1.2277	2	1	79.128	AALASNQAK(1)R	-0.31219	2	1	88.267	AALASNQAK(1)R	-0.57676	2	1	90.15	AALASNQAK(1)R	-0.1685	2	1
TERG_07564T0	236	K	RNA polymerase II mediator complex subunit Srb5, putative	71.614	MLALK(1)EQLR	-0.14982	2	1											71.614	MLALK(1)EQLR	-2.1745	2	1						52.49	MLALK(1)EQLR	2.7017	2	1
TERG_07559T1	181	K	Chorismate synthase	111.61	MTK(1)LIEHHR	0.76379	3	1	85.355	MTK(1)LIEHHR	0.43527	3	1	100.57	MTK(1)LIEHHR	0.22322	3	1	74.841	MTK(1)LIEHHR	0.44485	3	1	74.841	MTK(1)LIEHHR	0.44748	3	1	105.2	MTK(1)LIEHHR	0.11236	2	1
TERG_07540T0	74	K	tRNA (Adenine-N(1)-)-methyltransferase	43.592	GGYIEHNHIIGK(1)GAR	2.708	3	1																44.252	GGYIEHNHIIGK(1)GAR	-0.61276	3	1
TERG_07540T0	227	K	tRNA (Adenine-N(1)-)-methyltransferase	71.153	VSAHAEK(1)VVR	3.1321	2	1	79.286	VSAHAEK(1)VVR	4.4111	2	1	47.894	VSAHAEK(1)VVR	3.6268	3	1	74.611	VSAHAEK(1)VVR	0.63089	2	1	110.52	VSAHAEK(1)VVR	1.164	2	1	97.163	VSAHAEK(1)VVR	1.0586	2	1
TERG_07529T0	507	K	Sorting nexin 3	82.279	EK(1)VEDFK	0.30209	2	1	86.833	EK(1)VEDFK	0.98903	2	1	89.752	EK(1)VEDFK	0.88871	2	1	98.523	EK(1)VEDFK	0.79577	2	1	98.523	EK(1)VEDFK	0.65399	2	1	84.568	EK(1)VEDFK	0.31844	2	1
TERG_07529T0	480	K	Sorting nexin 3						52.334	LNQAHAEVADAEK(1)R	-0.88757	3	1	125.22	LNQAHAEVADAEK(1)R	-1.3232	3	1						128.71	LNQAHAEVADAEK(1)R	-0.38699	3	1
TERG_07529T0	348	K	Sorting nexin 3	45.357	ALLK(1)AVDTVVAQR	-1.1765	3	1						102.97	ALLK(1)AVDTVVAQR	0.43038	2	1	97.463	ALLK(1)AVDTVVAQR	-0.23421	2	1	76.357	ALLK(1)AVDTVVAQR	-1.0192	2	1	120.53	ALLK(1)AVDTVVAQR	-0.27408	2	1
TERG_07528T0	162	K	Methylthioribulose-1-phosphate dehydratase						92.781	GK(1)GMLGFFDTLK	0.56636	2	1						90.005	GK(1)GMLGFFDTLK	-0.077691	2	1						95.273	GK(1)GMLGFFDTLK	-1.1825	2	1
TERG_07527T0	59	K	Calnexin	249.19	APFLEQFTDK(1)WDSR	-0.821	3	1	225.86	APFLEQFTDK(1)WDSR	1.4569	3	1	204.28	APFLEQFTDK(1)WDSR	-1.6989	2	1	228.25	APFLEQFTDK(1)WDSR	-1.1511	3	1	242.07	APFLEQFTDK(1)WDSR	-1.2593	3	1	204.28	APFLEQFTDK(1)WDSR	-1.9038	3	1
TERG_07527T0	556	K	Calnexin	214.46	TTEAVTASGADSGQGEAK(1)K	-2.3472	3	1	237.46	TTEAVTASGADSGQGEAK(1)K	-2.4526	3	1	182.09	TTEAVTASGADSGQGEAK(1)K	-1.2273	2	1	212.72	TTEAVTASGADSGQGEAK(1)K	0.70348	2	1	228.32	TTEAVTASGADSGQGEAK(1)K	-0.6445	2	1	231.37	TTEAVTASGADSGQGEAK(1)K	1.7494	2	1
TERG_07527T0	538	K	Calnexin	180.86	EK(1)TTEAVTASGADSGQGEAK	1.384	3	1	190.83	EK(1)TTEAVTASGADSGQGEAK	1.7018	2	1	262.21	EK(1)TTEAVTASGADSGQGEAK	0.88616	2	1	257.93	EK(1)TTEAVTASGADSGQGEAK	-0.48879	3	1	230.06	EK(1)TTEAVTASGADSGQGEAK	0.40058	2	1	272.48	EK(1)TTEAVTASGADSGQGEAK	0.6283	2	1
TERG_07527T0	529	K	Calnexin	74.269	STGK(1)TAEK	0.39713	2	1	49.418	STGK(1)TAEK	-1.8664	2	1						82.75	STGK(1)TAEK	2.0483	2	1
TERG_07527T0	49	K	Calnexin	106.34	PTFVPTTIK(1)APFLEQFTDK	0.54938	3	1	115.58	PTFVPTTIK(1)APFLEQFTDK	1.472	2	1	105.79	ETSSIERPTFVPTTIK(1)APFLEQFTDK	3.2396	3	1	152.02	PTFVPTTIK(1)APFLEQFTDK	-0.055467	3	1	135.81	PTFVPTTIK(1)APFLEQFTDK	0.7457	2	1	108.7	PTFVPTTIK(1)APFLEQFTDK	3.0969	3	1
TERG_07527T0	449	K	Calnexin	113.43	RPIEEAEEEASK(1)PK	0.47173	3	1	94.532	RPIEEAEEEASK(1)PK	1.7131	3	1	109.1	RPIEEAEEEASK(1)PK	0.69451	3	1	107.11	RPIEEAEEEASK(1)PK	0.11574	3	1	133.47	RPIEEAEEEASK(1)PK	0.26028	3	1	126.77	RPIEEAEEEASK(1)PK	-0.34298	2	1
TERG_07527T0	437	K	Calnexin	172.24	AETYDIK(1)RPIEEAEEEASKPK	0.59505	4	1	144.4	AETYDIK(1)RPIEEAEEEASKPK	-0.83469	3	1	170.14	AETYDIK(1)RPIEEAEEEASKPK	0.072112	3	1	175.85	AETYDIK(1)RPIEEAEEEASKPK	0.72947	4	1	198.98	AETYDIK(1)RPIEEAEEEASKPK	0.58914	3	1	191.65	AETYDIK(1)RPIEEAEEEASKPK	-0.0552	4	1
TERG_07527T0	430	K	Calnexin	90.149	FK(1)AETYDIK	0.48788	2	1						87.568	FK(1)AETYDIK	0.37952	2	1	83.869	FK(1)AETYDIK	0.88914	2	1	87.568	FK(1)AETYDIK	0.46949	2	1	93.556	FK(1)AETYDIK	0.68527	2	1
TERG_07527T0	373	K	Calnexin	165.45	WSAPLIDNPAYK(1)GVWAPR	0.018165	3	1						149.97	WSAPLIDNPAYK(1)GVWAPR	-1.212	3	1	170.09	WSAPLIDNPAYK(1)GVWAPR	2.3348	2	1	146.3	WSAPLIDNPAYK(1)GVWAPR	1.809	3	1	136.34	WSAPLIDNPAYK(1)GVWAPR	0.97513	3	1
TERG_07527T0	361	K	Calnexin											140.82	GK(1)WSAPLIDNPAYK	-0.32116	2	1	141.54	GK(1)WSAPLIDNPAYK	-0.95169	2	1	137.8	GK(1)WSAPLIDNPAYK	0.88535	2	1	143.21	GK(1)WSAPLIDNPAYK	2.1664	2	1
TERG_07527T0	359	K	Calnexin	45.952	NPAYK(1)GK	-0.69037	2	1	71.715	NPAYK(1)GK	-0.50939	2	1						61.561	NPAYK(1)GK	-0.51577	2	1	66.087	NPAYK(1)GK	0.0079459	2	1	71.852	NPAYK(1)GK	0.050383	2	1
TERG_07527T0	271	K	Calnexin	111.57	PADWVDEEK(1)IPDPEAK	-1.3574	2	1	157.91	PADWVDEEK(1)IPDPEAK	-1.8784	2	1	116.78	PADWVDEEK(1)IPDPEAK	-1.9452	2	1	194.19	PADWVDEEK(1)IPDPEAK	-0.056589	2	1	178.47	PADWVDEEK(1)IPDPEAK	-0.79935	2	1	165.58	PADWVDEEK(1)IPDPEAK	-1.9977	2	1
TERG_07527T0	259	K	Calnexin	148.44	EIDDEK(1)DTK	-0.54325	2	1	164.19	EIDDEK(1)DTK	-0.73286	2	1	115.77	EIDDEK(1)DTK	0.28653	2	1	129.11	EIDDEK(1)DTK	0.093781	2	1	243.95	EIDDEK(1)DTKPADWVDEEK	-0.75164	2	1	114.99	EIDDEK(1)DTK	1.4255	2	1
TERG_07527T0	209	K	Calnexin	53.124	APPAVK(1)VTK	0.15244	2	1	51.436	APPAVK(1)VTK	0.37528	2	1	40.496	APPAVK(1)VTK	0.52653	2	1	55.084	APPAVK(1)VTK	-0.50002	2	1	60.102	APPAVK(1)VTK	0.54155	2	1	68.657	APPAVK(1)VTK	0.057692	2	1
TERG_07527T0	203	K	Calnexin	115.71	HLK(1)APPAVK	-0.36855	2	1	125.82	HLK(1)APPAVK	0.12854	2	1	128.36	HLK(1)APPAVK	-0.23442	2	1	125.82	HLK(1)APPAVK	0.75831	2	1	117.89	HLK(1)APPAVK	1.1505	2	1	128.36	HLK(1)APPAVK	1.4933	2	1
TERG_07527T0	200	K	Calnexin	143.4	TGEYEEK(1)HLK	-0.04208	2	1	113.69	TGEYEEK(1)HLK	0.16443	2	1	126.71	TGEYEEK(1)HLK	-0.32337	2	1	139.78	TGEYEEK(1)HLK	0.77532	2	1	129.67	TGEYEEK(1)HLK	0.32053	2	1	164.33	TGEYEEK(1)HLK	-0.3412	2	1
TERG_07527T0	193	K	Calnexin	148.19	NPK(1)TGEYEEK	0.046688	2	1	152.64	NPK(1)TGEYEEK	-0.21257	2	1	163.83	NPK(1)TGEYEEK	0.23554	2	1	117.25	NPK(1)TGEYEEK	0.070115	2	1	116.51	NPK(1)TGEYEEK	-0.19843	2	1	126.19	NPK(1)TGEYEEK	-0.06355	2	1
TERG_07527T0	188	K	Calnexin	58.782	VHFIFK(1)HK	-0.19839	3	1	67.903	VHFIFK(1)HK	1.2124	2	1	68.787	VHFIFK(1)HK	0.080385	3	1	63.054	VHFIFK(1)HK	1.553	3	1						57.177	VHFIFK(1)HK	1.5518	3	1
TERG_07527T0	155	K	Calnexin	94.407	LLQENK(1)K	1.0321	2	1						94.407	LLQENK(1)K	2.193	2	1	116.54	LLQENK(1)K	0.76855	2	1	121.29	LLQENK(1)K	0.68598	2	1	94.407	LLQENK(1)K	0.42912	2	1
TERG_07527T0	101	K	Calnexin						79.659	GIEGDK(1)GLVVK	-3.1674	2	1	88.596	GIEGDK(1)GLVVK	-1.7296	2	1	99.283	GIEGDK(1)GLVVK	3.3535	2	1	106.62	GIEGDK(1)GLVVK	4.4602	2	1	94.363	GIEGDK(1)GLVVK	-1.7862	3	1
TERG_07526T0	422	K	Methylmalonate-semialdehyde dehydrogenase, putative	199.99	VDGGFEEGADLGPVISPESK(1)K	-0.52668	2	1	171.47	VDGGFEEGADLGPVISPESK(1)K	-0.25611	3	1	136.53	VDGGFEEGADLGPVISPESK(1)K	0.58205	2	1	150.13	VDGGFEEGADLGPVISPESK(1)K	-1.0421	2	1						122.53	VDGGFEEGADLGPVISPESK(1)K	-2.9069	2	1
TERG_07526T0	194	K	Methylmalonate-semialdehyde dehydrogenase, putative	162.26	TFADAK(1)GDVLR	0.26962	2	1	139.31	TFADAK(1)GDVLR	-0.32726	2	1	150.46	TFADAK(1)GDVLR	0.72529	2	1	160.91	TFADAK(1)GDVLR	0.44289	2	1	134.3	TFADAK(1)GDVLR	0.66172	2	1	103.43	TFADAK(1)GDVLR	0.42126	2	1
TERG_07524T0	125	K	Unknown	108.72	VGK(1)EEEDAGVAK	0.78268	2	1	86.288	VGK(1)EEEDAGVAK	1.8586	2	1	86.803	VGK(1)EEEDAGVAK	0.76641	2	1	130.56	VGK(1)EEEDAGVAK	-0.55316	2	1	118.76	VGK(1)EEEDAGVAK	0.021324	2	1	120.53	VGK(1)EEEDAGVAK	1.081	2	1
TERG_07523T0	74	K	Unknown	71.143	VDAK(1)DVDFSDSIASK	0.20571	2	1	86.411	VDAK(1)DVDFSDSIASK	2.3877	2	1	101.3	VDAK(1)DVDFSDSIASK	3.9414	2	1						52.172	VDAK(1)DVDFSDSIASK	1.0556	2	1
TERG_07518T0	71	K	Histidyl-tRNA synthetase, mitochondrial	78.932	NSFTLK(1)TPK	0.27787	2	1	70.399	NSFTLK(1)TPK	1.0652	2	1	77.662	NSFTLK(1)TPK	0.73046	2	1	75.652	NSFTLK(1)TPK	2.4144	2	1						101.38	NSFTLK(1)TPK	0.92413	2	1
TERG_07518T0	492	K	Histidyl-tRNA synthetase, mitochondrial	70.856	AEFSYK(1)VK	-0.4468	2	1	79.474	AEFSYK(1)VK	-0.32956	2	1						113.93	AEFSYK(1)VK	0.55926	2	1	121.9	AEFSYK(1)VKPK	1.7034	2	0.999684	114.89	AEFSYK(1)VK	0.87488	2	1
TERG_07518T0	471	K	Histidyl-tRNA synthetase, mitochondrial	87.258	GFTGLLK(1)ER	-0.97229	2	1	121.64	GFTGLLK(1)ER	-1.2354	2	1	120.31	GFTGLLK(1)ER	-1.4114	2	1	119.75	GFTGLLK(1)ER	0.31389	2	1	120.99	GFTGLLK(1)ER	0.79672	2	1	145.72	GFTGLLK(1)ER	-0.2665	2	1
TERG_07518T0	260	K	Histidyl-tRNA synthetase, mitochondrial						103.08	LDK(1)LPWEDVR	-2.8319	2	1	85.813	LDK(1)LPWEDVR	-0.27787	2	1	107.06	LDK(1)LPWEDVR	-1.1898	2	1						107.06	LDK(1)LPWEDVR	-0.86858	2	1
TERG_07518T0	257	K	Histidyl-tRNA synthetase, mitochondrial	55.261	TISSAVDK(1)LDK	-1.9927	2	1	55.261	TISSAVDK(1)LDK	-0.81036	2	1	74.698	TISSAVDK(1)LDK	-1.1364	2	1	64.121	TISSAVDK(1)LDK	-0.73892	2	1						64.121	TISSAVDK(1)LDK	0.32945	2	1
TERG_07518T0	169	K	Histidyl-tRNA synthetase, mitochondrial											41.892	YHLAK(1)VYR	2.5252	3	1	91.626	YHLAK(1)VYR	-0.43754	2	1	89.142	YHLAK(1)VYR	0.27868	3	1	93.561	YHLAK(1)VYR	-1.162	2	1
TERG_07518T0	120	K	Histidyl-tRNA synthetase, mitochondrial	116.13	EILAGK(1)YGEDSK	2.1192	2	1	110.31	EILAGK(1)YGEDSK	1.5843	2	1	116.03	EILAGK(1)YGEDSK	1.7205	2	1	87.719	EILAGK(1)YGEDSK	0.37693	2	1	78.964	EILAGK(1)YGEDSK	1.2481	2	1	75.088	EILAGK(1)YGEDSK	-0.90156	2	1
TERG_07515T0	383	K	Vacuolar targeting protein Atg24, putative						60.074	SK(1)MEDIR	1.6648	2	1						106.14	SK(1)MEDIR	-1.099	2	1	78.728	SK(1)MEDIR	-1.2093	2	1	62.107	SK(1)MEDIR	-1.0129	2	1
TERG_07515T0	338	K	Vacuolar targeting protein Atg24, putative						58.98	EQK(1)QLDHEALVDYLNK	0.37611	3	1						85.988	EQK(1)QLDHEALVDYLNK	1.466	3	1	130.29	EQK(1)QLDHEALVDYLNK	1.4071	3	1	53.255	EQK(1)QLDHEALVDYLNK	1.958	3	1
TERG_07503T0	449	K	Phosphoribosylaminoimidazolecarboxamide formyltransferase/IMP cyclohydrolase	101.3	SDVEK(1)ADYER	-0.13851	2	1	120.36	SDVEK(1)ADYER	-0.15296	2	1	111.86	SDVEK(1)ADYER	0.11903	2	1	86.344	SDVEK(1)ADYER	-0.85072	2	1	126.71	SDVEK(1)ADYER	2.1069	2	1	120.36	SDVEK(1)ADYER	-1.0088	2	1
TERG_07503T0	420	K	Phosphoribosylaminoimidazolecarboxamide formyltransferase/IMP cyclohydrolase	56.122	TLGIK(1)WK	-1.1354	2	1	62.717	TLGIK(1)WK	-1.03	2	1	58.981	TLGIK(1)WK	-1.0456	2	1	67.344	TLGIK(1)WK	0.65739	2	1	61.561	TLGIK(1)WK	0.062192	2	1	62.717	TLGIK(1)WK	0.48094	2	1
TERG_07503T0	348	K	Phosphoribosylaminoimidazolecarboxamide formyltransferase/IMP cyclohydrolase											53.565	IVTPK(1)DMSSLPEGALR	2.7247	2	1	126.77	IVTPK(1)DMSSLPEGALR	-1.5633	2	1	98.508	IVTPK(1)DMSSLPEGALR	-1.9253	3	1	105.28	IVTPK(1)DMSSLPEGALR	-1.8007	3	1
TERG_07503T0	33	K	Phosphoribosylaminoimidazolecarboxamide formyltransferase/IMP cyclohydrolase	185.02	QDLANQK(1)IAK	-0.082534	2	1	173.71	QDLANQK(1)IAK	0.26475	2	1	123.29	QDLANQK(1)IAK	-0.50501	2	1	253.1	QDLANQK(1)IAK	0.85796	2	1	245.96	QDLANQK(1)IAK	0.70186	2	1	297.45	QDLANQK(1)IAK	1.224	2	1
TERG_07503T0	221	K	Phosphoribosylaminoimidazolecarboxamide formyltransferase/IMP cyclohydrolase	57.173	HVSPAGAAIGVPLNEK(1)EK	-0.16994	3	1	61.256	HVSPAGAAIGVPLNEK(1)EK	-0.2192	3	1	69.111	HVSPAGAAIGVPLNEK(1)EK	-0.32902	3	1	206.7	HVSPAGAAIGVPLNEK(1)EK	-0.71235	2	1	209.66	HVSPAGAAIGVPLNEK(1)EK	-0.048964	3	1	192.62	HVSPAGAAIGVPLNEK(1)EK	-0.31952	3	1
TERG_07503T0	193	K	Phosphoribosylaminoimidazolecarboxamide formyltransferase/IMP cyclohydrolase						103.6	ELK(1)QALGYPAAASFK	-0.40981	3	1	91.355	ELK(1)QALGYPAAASFK	-1.2381	3	1	85.28	ELK(1)QALGYPAAASFK	3.1737	2	1	95.236	ELK(1)QALGYPAAASFK	3.3544	2	1	100.4	ELK(1)QALGYPAAASFK	1.673	3	1
TERG_07498T0	260	K	Citrate lyase beta subunit, putative	103.26	VVVADEK(1)AAR	0.99729	2	1						43.419	VVVADEK(1)AAR	1.694	2	1	64.82	VVVADEK(1)AAR	-0.13046	2	1						56.043	VVVADEK(1)AAR	0.21207	2	1
TERG_07485T2	139	K	Unknown	173.03	VDAANK(1)SVTLADGSVIK	-0.64822	3	1	133.9	VDAANK(1)SVTLADGSVIK	0.96963	3	1	171.78	VDAANK(1)SVTLADGSVIK	-0.22836	3	1	148.52	VDAANK(1)SVTLADGSVIK	0.00612	2	1	127.49	VDAANK(1)SVTLADGSVIK	0.5549	2	1	113.88	VDAANK(1)SVTLADGSVIK	0.12355	2	1
TERG_07485T2	133	K	Unknown	117.2	DAAVTK(1)VDAANK	1.3666	2	1	144.57	DAAVTK(1)VDAANK	0.37909	2	1	138	DAAVTK(1)VDAANK	0.8235	2	1	142.76	DAAVTK(1)VDAANK	0.57023	2	1	162.49	DAAVTK(1)VDAANK	-0.047688	2	1	163.45	DAAVTK(1)VDAANK	0.62361	2	1
TERG_07474T0	427	K	U4/U6 small nuclear ribonucleoprotein, putative	82.426	HEK(1)LASK	0.75223	2	1						90.709	HEK(1)LASK	-2.6833	2	1	104.06	HEK(1)LASK	0.13887	2	1	131.06	HEK(1)LASK	8.15e-05	2	1	131.22	HEK(1)LASK	-0.98192	2	1
TERG_07474T0	390	K	U4/U6 small nuclear ribonucleoprotein, putative	64.385	VLGEDAVK(1)DPTAVEAR	-0.68951	2	1	59.502	VLGEDAVK(1)DPTAVEAR	-0.35347	2	1						130.29	VLGEDAVK(1)DPTAVEAR	0.25028	2	1	127.83	VLGEDAVK(1)DPTAVEAR	1.649	2	1	140.77	VLGEDAVK(1)DPTAVEAR	1.9873	2	1
TERG_07474T0	374	K	U4/U6 small nuclear ribonucleoprotein, putative	47.991	LGLEPVPAPK(1)VK	0.087824	2	1	48.568	LGLEPVPAPK(1)VK	-0.088339	2	1	48.568	LGLEPVPAPK(1)VK	-0.45426	2	1	71.085	LGLEPVPAPK(1)VK	0.94793	2	1	83.182	LGLEPVPAPK(1)VK	0.52264	2	1	55.98	LGLEPVPAPK(1)VK	1.4433	2	1
TERG_07474T0	357	K	U4/U6 small nuclear ribonucleoprotein, putative						115.23	MADLK(1)EQQAK	1.8584	2	1						101.38	MADLK(1)EQQAK	1.7574	2	1
TERG_07473T0	983	K	DNA-directed RNA polymerase subunit	52.247	STGEGEITK(1)K	-0.48878	2	1	62.466	STGEGEITK(1)K	-0.0018524	2	1						81.335	STGEGEITK(1)K	-0.33799	2	1	80.102	STGEGEITK(1)K	-0.86209	2	1
TERG_07473T0	972	K	DNA-directed RNA polymerase subunit						42.629	SNPDNLLK(1)DK	0.42709	2	1	50.354	SNPDNLLK(1)DK	-1.7813	2	1						72.817	SNPDNLLK(1)DK	-1.0256	2	1	58.132	SNPDNLLK(1)DK	0.40001	2	1
TERG_07473T0	964	K	DNA-directed RNA polymerase subunit											48.561	YLK(1)SNPDNLLK	0.17008	2	1	43.501	YLK(1)SNPDNLLK	1.5191	2	1						66.84	YLK(1)SNPDNLLK	1.8116	2	1
TERG_07473T0	661	K	DNA-directed RNA polymerase subunit						78.264	LTEEGNAK(1)R	3.7304	2	1																127.68	LTEEGNAK(1)R	3.5682	2	1
TERG_07473T0	1151	K	DNA-directed RNA polymerase subunit	91.318	LTEAELK(1)K	0.66047	2	1	89.355	LTEAELK(1)K	-0.19144	2	1	79.474	LTEAELK(1)K	0.49245	2	1	67.494	LTEAELK(1)K	0.63999	2	1	80.438	LTEAELK(1)K	0.46791	2	1
TERG_07473T0	1137	K	DNA-directed RNA polymerase subunit						51.445	TLEEK(1)FIPR	0.85921	2	1	47.187	TLEEK(1)FIPR	-0.26212	2	1						133.13	TLEEK(1)FIPR	-0.96738	2	1	133.13	TLEEK(1)FIPR	-0.72369	2	1
TERG_07473T0	1064	K	DNA-directed RNA polymerase subunit	151.97	LNK(1)QTDEK	0.25553	2	1	118.06	LNK(1)QTDEK	-0.25781	2	1	93.267	LNK(1)QTDEK	-0.63214	2	1						117.81	LNK(1)QTDEK	0.70126	2	1	130.56	LNK(1)QTDEK	1.6028	2	1
TERG_07472T0	340	K	TFIIH complex helicase Rad3, putative											49.444	FIEYLK(1)TR	-3.1589	2	1	76.064	FIEYLK(1)TR	-0.34748	2	1	76.064	FIEYLK(1)TR	0.0066631	2	1	87.476	FIEYLK(1)TR	-0.014801	2	1
TERG_07459T0	283	K	Diphthine synthase, putative	99.915	PLHSLVLLGTK(1)THELER	-1.485	3	1											82.349	PLHSLVLLGTK(1)THELER	0.035336	4	1
TERG_07457T0	102	K	Histidinol-phosphate aminotransferase	72.23	VHTQK(1)ELK	0.61541	3	1	66.351	VHTQK(1)ELK	0.90437	3	1	67.169	VHTQK(1)ELK	0.85277	2	1	51.193	VHTQK(1)ELK	0.38029	2	1	63.21	VHTQK(1)ELK	-0.24429	2	1	47.869	VHTQK(1)ELK	-0.061879	2	1
TERG_07445T0	51	K	RNA polymerase subunit	172.94	ISLSDFK(1)QR	-1.1231	2	1	128.36	ISLSDFK(1)QR	-1.3602	2	1	169.12	ISLSDFK(1)QR	0.91773	2	1	166.52	ISLSDFK(1)QR	1.4343	2	1	137.14	ISLSDFK(1)QR	-1.5326	2	1	81.972	ISLSDFK(1)QR	0.37484	2	1
TERG_07445T0	182	K	RNA polymerase subunit	129.89	HILLSAEEK(1)K	-0.1932	2	1	108.7	HILLSAEEK(1)K	1.1902	3	1	145.46	HILLSAEEK(1)K	0.43241	3	1	89.08	HILLSAEEK(1)K	0.47727	2	1	133.81	HILLSAEEK(1)K	1.5303	3	1	88.056	HILLSAEEK(1)K	0.79609	2	1
TERG_07444T1	96	K	Nuclear segregation protein (Bfr1), putative	206.14	TALQEK(1)INVLDASIK	1.228	3	1	191.49	TALQEK(1)INVLDASIK	0.22483	3	1	188.59	TALQEK(1)INVLDASIK	-0.16492	3	1	150.55	TALQEK(1)INVLDASIK	-0.39926	3	1	157.58	TALQEK(1)INVLDASIK	-0.13758	3	1	157.91	TALQEK(1)INVLDASIK	0.76448	2	1
TERG_07444T1	455	K	Nuclear segregation protein (Bfr1), putative	148.28	LEEESK(1)AAETK	-0.55881	2	1	134.13	LEEESK(1)AAETK	0.4181	2	1	128.85	LEEESK(1)AAETK	-0.23102	2	1											41.684	LEEESK(1)AAETK	2.7499	2	1
TERG_07444T1	429	K	Nuclear segregation protein (Bfr1), putative	133.32	EWK(1)SNQASK	-0.37984	2	1	107.9	EWK(1)SNQASK	0.066889	2	1	123.86	EWK(1)SNQASK	-4.1403	2	1	89.08	EWK(1)SNQASK	0.046837	2	1	111.46	EWK(1)SNQASK	0.052648	2	1	120.33	EWK(1)SNQASK	0.32646	2	1
TERG_07444T1	37	K	Nuclear segregation protein (Bfr1), putative	160.04	ISLANAEK(1)DLATAQK	1.2922	2	1	163.8	ISLANAEK(1)DLATAQK	1.408	2	1	125.5	ISLANAEK(1)DLATAQK	1.8837	2	1	137.73	ISLANAEK(1)DLATAQK	-0.1225	2	1	168.67	ISLANAEK(1)DLATAQK	0.10289	2	1	177.88	ISLANAEK(1)DLATAQK	0.10269	2	1
TERG_07444T1	29	K	Nuclear segregation protein (Bfr1), putative						81.89	VKPEKPDENAYK(1)ISLANAEK	0.85694	3	0.999828						53.998	VKPEK(0.003)PDENAYK(0.997)ISLANAEK	-1.0982	3	0.996586	46.154	VKPEK(0.006)PDENAYK(0.993)ISLANAEK	-0.2166	3	0.993062	64.582	VKPEKPDENAYK(1)ISLANAEK	-0.226	3	0.999629
TERG_07444T1	251	K	Nuclear segregation protein (Bfr1), putative	65.676	DNYHK(1)AR	-0.12878	2	1											114.72	DNYHK(1)AR	1.0568	2	1						82.671	DNYHK(1)AR	1.1274	2	1
TERG_07444T1	246	K	Nuclear segregation protein (Bfr1), putative	101.54	EIK(1)DNYHK	-0.49241	3	1	127.56	EIK(1)DNYHK	0.81597	2	1	110.67	EIK(1)DNYHK	0.88316	3	1	66.429	EIK(1)DNYHK	2.4673	3	1
TERG_07444T1	230	K	Nuclear segregation protein (Bfr1), putative						47.561	TK(1)IHNEQQR	0.24947	3	1	41.704	TK(1)IHNEQQR	0.31981	3	1						66.19	TK(1)IHNEQQR	0.60003	3	1	60.899	TK(1)IHNEQQR	0.11538	3	1
TERG_07444T1	219	K	Nuclear segregation protein (Bfr1), putative	83.045	SEQDSIFK(1)NIK	-2.0406	2	1	117.8	SEQDSIFK(1)NIK	-0.18183	2	1	50.95	SEQDSIFK(1)NIK	-2.0944	2	1	64.918	SEQDSIFK(1)NIK	-0.63283	2	1						99.752	SEQDSIFK(1)NIK	-0.57269	2	1
TERG_07444T1	211	K	Nuclear segregation protein (Bfr1), putative	76.358	ELDDIK(1)SEQDSIFK	-0.19544	2	1	153.32	ELDDIK(1)SEQDSIFK	-2.0881	2	1						121.82	ELDDIK(1)SEQDSIFK	-1.0918	2	1
TERG_07444T1	185	K	Nuclear segregation protein (Bfr1), putative	81.296	AQLATLK(1)K	-0.0753	2	1	69.825	AQLATLK(1)K	-0.27963	2	1	63.419	AQLATLK(1)K	-0.93563	2	1	69.825	AQLATLK(1)K	-0.48291	2	1	69.825	AQLATLK(1)K	0.54649	2	1	69.825	AQLATLK(1)K	0.14829	2	1
TERG_07444T1	171	K	Nuclear segregation protein (Bfr1), putative	103.18	NFSSMDDSK(1)K	-0.62414	2	1	104.43	NFSSMDDSK(1)K	-1.4541	2	1	97.472	NFSSMDDSK(1)K	-1.6861	2	1	72.922	NFSSMDDSK(1)K	-0.59009	2	1	55.806	NFSSMDDSK(1)K	-1.6346	2	1	71.524	NFSSMDDSK(1)K	-1.7799	2	1
TERG_07444T1	135	K	Nuclear segregation protein (Bfr1), putative	118.31	LEK(1)EVDSGTMR	-0.89941	2	1	126.12	LEK(1)EVDSGTMR	-1.2172	2	1	132.56	LEK(1)EVDSGTMR	-1.091	2	1	112.84	LEK(1)EVDSGTMR	0.8262	2	1	94.402	LEK(1)EVDSGTMR	0.9368	2	1	106.26	LEK(1)EVDSGTMR	2.5144	2	1
TERG_07444T1	112	K	Nuclear segregation protein (Bfr1), putative	70.816	FAEQK(1)SQR	-0.701	2	1	97.635	FAEQK(1)SQR	-0.83284	2	1	135.83	FAEQK(1)SQR	-0.43299	2	1	108.74	FAEQK(1)SQR	0.80097	2	1	133.86	FAEQK(1)SQR	0.80284	2	1	114.28	FAEQK(1)SQR	2.3388	2	1
TERG_07441T0	561	K	Methyltransferase (Ncl1), putative	139.49	VTEPAQEEPDK(1)VSDVK	0.83028	2	1	151.8	VTEPAQEEPDK(1)VSDVK	1.0727	2	1	151.38	VTEPAQEEPDK(1)VSDVK	1.0404	2	1	103.13	VTEPAQEEPDK(1)VSDVK	0.71124	2	1						131.56	VTEPAQEEPDK(1)VSDVK	-0.1778	2	1
TERG_07441T0	550	K	Methyltransferase (Ncl1), putative	109.47	TK(1)VTEPAQEEPDK	-0.096482	2	1	96.135	TK(1)VTEPAQEEPDK	-1.5576	2	1	105.99	TK(1)VTEPAQEEPDK	-0.012868	2	1						62.035	TK(1)VTEPAQEEPDK	0.22189	2	1	85.45	TK(1)VTEPAQEEPDK	-0.039968	2	1
TERG_07436T0	526	K	DEAD box RNA helicase HelA, putative	71.379	IFDDDK(1)LK	0.124	2	1	48.794	IFDDDK(1)LK	-0.35477	2	1	79.474	IFDDDK(1)LK	-0.095606	2	1						58.981	IFDDDK(1)LK	-0.74829	2	1
TERG_07436T0	286	K	DEAD box RNA helicase HelA, putative	84.244	SVK(1)GLAR	2.0086	2	1	73.637	SVK(1)GLAR	1.6075	2	1	79.307	SVK(1)GLAR	1.5314	2	1	58.819	SVK(1)GLAR	1.403	2	1	85.359	SVK(1)GLAR	0.93527	2	1	67.344	SVK(1)GLAR	-0.15552	2	1
TERG_07434T0	88	K	Adenylosuccinate synthetase	79.659	ELASLDGK(1)GLK	-0.76616	2	1	53.013	ELASLDGK(1)GLK	-1.1627	2	1	77.062	ELASLDGK(1)GLK	-0.42694	2	1	45.661	ELASLDGK(1)GLK	-1.4755	2	1	96.009	ELASLDGK(1)GLK	0.05681	2	1	53.013	ELASLDGK(1)GLK	0.071291	2	1
TERG_07434T0	160	K	Adenylosuccinate synthetase	161.49	VGDILDEGVLESK(1)LR	1.4051	3	1	173.71	VGDILDEGVLESK(1)LR	2.0697	3	1	125.97	VGDILDEGVLESK(1)LR	3.6445	3	1	191.19	VGDILDEGVLESK(1)LR	-2.5652	2	1	205.27	VGDILDEGVLESK(1)LR	0.30659	2	1	196.67	VGDILDEGVLESK(1)LR	-0.11813	2	1
TERG_07434T0	131	K	Adenylosuccinate synthetase											67.927	VGTTGK(1)GIGPCYSDK	-0.81459	2	1	91.789	VGTTGK(1)GIGPCYSDK	0.78251	2	1
TERG_07421T0	191	K	GTP-binding protein Obg	84.817	FDPVAEK(1)ER	-1.2909	2	1	79.16	FDPVAEK(1)ER	-0.4956	2	1	94.409	FDPVAEK(1)ER	-1.1094	2	1	66.19	FDPVAEK(1)ER	0.50706	2	1	66.19	FDPVAEK(1)ER	-0.10533	2	1	84.054	FDPVAEK(1)ER	-1.2407	2	1
TERG_07404T1	637	K	Phosphoribosyl-AMP cyclohydrolase, putative	77.13	VDK(1)ILGPGNQFVTAAK	-2.8151	2	1	72.642	VDK(1)ILGPGNQFVTAAK	-0.79478	2	1						89.484	VDK(1)ILGPGNQFVTAAK	0.90336	2	1	97.235	VDK(1)ILGPGNQFVTAAK	0.82043	3	1	89.484	VDK(1)ILGPGNQFVTAAK	0.68205	3	1
TERG_07404T1	380	K	Phosphoribosyl-AMP cyclohydrolase, putative											62.104	NLDLK(1)SLK	2.3707	2	1	89.542	NLDLK(1)SLK	0.027825	2	1
TERG_07404T1	326	K	Phosphoribosyl-AMP cyclohydrolase, putative						87.719	LFNDPK(1)LLEAK	2.9936	2	1						137.55	LFNDPK(1)LLEAK	1.2001	2	1	129.74	LFNDPK(1)LLEAK	-0.4982	2	1	128.36	LFNDPK(1)LLEAK	0.57172	2	1
TERG_07396T0	801	K	DNA-directed RNA polymerase subunit	102.52	ILESAK(1)TTFR	-0.37354	2	1											70.942	ILESAK(1)TTFR	0.85105	2	1	81.017	ILESAK(1)TTFR	0.4811	2	1	61.344	ILESAK(1)TTFR	0.38406	2	1
TERG_07396T0	568	K	DNA-directed RNA polymerase subunit	90.793	DEAGTATEK(1)SLK	0.70975	2	1	138.45	DEAGTATEK(1)SLK	0.29638	2	1	114.72	DEAGTATEK(1)SLK	-0.86663	2	1	125.54	DEAGTATEK(1)SLK	-0.022007	2	1
TERG_07396T0	1120	K	DNA-directed RNA polymerase subunit	93.374	AFINEK(1)SR	-2.9264	2	1	83.313	AFINEK(1)SR	0.0864	2	1	102.51	AFINEK(1)SR	1.1916	2	1						71.379	AFINEK(1)SR	-2.2842	2	1	61.602	AFINEK(1)SR	-1.1586	2	1
TERG_07396T0	1037	K	DNA-directed RNA polymerase subunit	135.47	LLDK(1)GLTVQDVATK	0.15032	2	1	144.8	LLDK(1)GLTVQDVATK	-0.027055	2	1	151.41	LLDK(1)GLTVQDVATK	-0.44589	2	1	125.5	LLDK(1)GLTVQDVATK	-0.99623	2	1	140.27	LLDK(1)GLTVQDVATK	-0.65924	2	1	113.4	LLDK(1)GLTVQDVATK	-0.11543	2	1
TERG_07388T1	528	K	Protein phophatase 2C family protein	99.941	FVVEDK(1)NAATHLIR	2.19	3	1	68.972	FVVEDK(1)NAATHLIR	2.6052	3	1	106.32	FVVEDK(1)NAATHLIR	2.2266	3	1	119.96	FVVEDK(1)NAATHLIR	0.15557	2	1	86.944	FVVEDK(1)NAATHLIR	0.22815	3	1	131.86	FVVEDK(1)NAATHLIR	0.42883	2	1
TERG_07388T1	396	K	Protein phophatase 2C family protein	79.201	AFGDAAYK(1)WQR	0.35788	2	1	111.86	AFGDAAYK(1)WQR	1.4104	2	1						81.335	AFGDAAYK(1)WQR	2.4057	2	1	105.52	AFGDAAYK(1)WQR	1.5628	2	1	106.4	AFGDAAYK(1)WQR	1.4661	2	1
TERG_07385T0	197	K	60S acidic ribosomal protein P1	86.095	ALDGK(1)NLK	-0.43032	2	1	109.01	ALDGK(1)NLK	-0.63745	2	1	96.492	ALDGK(1)NLK	-0.34794	2	1											83.206	ALDGK(1)NLK	-0.65096	2	1
TERG_07382T0	811	K	Importin beta-3 subunit, putative	47.187	SALEDYQK(1)R	0.37423	2	1	56.432	SALEDYQK(1)R	-0.23962	2	1	54.982	SALEDYQK(1)R	1.5551	2	1	117.89	SALEDYQK(1)R	-2.0562	2	1	114.89	SALEDYQK(1)R	-2.0431	2	1	90.906	SALEDYQK(1)R	-2.027	2	1
TERG_07382T0	727	K	Importin beta-3 subunit, putative	78.516	VSSAK(1)LIPR	-0.71587	2	1											86.67	VSSAK(1)LIPR	-1.0053	2	1	74.173	VSSAK(1)LIPR	0.030441	2	1	81.972	VSSAK(1)LIPR	-0.26465	2	1
TERG_07382T0	667	K	Importin beta-3 subunit, putative	121.52	DK(1)IIGIR	-1.0537	2	1	122.54	DK(1)IIGIR	-0.43773	2	1	111.73	DK(1)IIGIR	-0.8974	2	1	97.473	DK(1)IIGIR	-0.45498	2	1	103.02	DK(1)IIGIR	-0.11342	2	1	99.139	DK(1)IIGIR	-1.322	2	1
TERG_07382T0	551	K	Importin beta-3 subunit, putative											97.734	EEQSK(1)EYLVVR	-0.06604	2	1	87.184	EEQSK(1)EYLVVR	1.5434	2	1						94.465	EEQSK(1)EYLVVR	2.1065	2	1
TERG_07382T0	260	K	Importin beta-3 subunit, putative	90.308	MFK(1)GLFNK	-0.71015	2	1	116.9	MFK(1)GLFNK	-3.3224	2	1	112.37	MFK(1)GLFNK	-2.6781	2	1	102.3	MFK(1)GLFNK	0.31879	2	1	106.14	MFK(1)GLFNK	0.65224	2	1	118.05	MFK(1)GLFNK	0.66832	2	1
TERG_07382T0	1035	K	Importin beta-3 subunit, putative	96.756	NPSVLSK(1)AEK	-0.39032	2	1						87.184	NPSVLSK(1)AEK	-0.54062	2	1	105.46	NPSVLSK(1)AEK	0.30324	2	1	93.928	NPSVLSK(1)AEK	-0.66346	2	1	94.767	NPSVLSK(1)AEK	1.2627	2	1
TERG_07381T0	519	K	CBS and PB1 domain protein	106.88	VDLFVHNPDSTPVVAK(1)EPEPVAAAK	-0.89186	3	1	80.68	VDLFVHNPDSTPVVAK(1)EPEPVAAAK	-0.7861	3	1	79.845	VDLFVHNPDSTPVVAK(1)EPEPVAAAK	-0.65353	3	1	105.17	VDLFVHNPDSTPVVAK(1)EPEPVAAAK	1.1829	3	1	101.42	VDLFVHNPDSTPVVAK(1)EPEPVAAAK	0.57271	3	1	81.726	VDLFVHNPDSTPVVAK(1)EPEPVAAAK	0.43026	3	1
TERG_07381T0	503	K	CBS and PB1 domain protein	68.42	ASQDK(1)VDLFVHNPDSTPVVAK	-1.5736	3	1	81.884	ASQDK(1)VDLFVHNPDSTPVVAK	-2.5588	3	1	46.35	ASQDK(1)VDLFVHNPDSTPVVAK	-2.1639	3	1	82.56	ASQDK(1)VDLFVHNPDSTPVVAK	0.84928	3	1	49.125	ASQDK(1)VDLFVHNPDSTPVVAK	-1.3055	3	1	71.651	ASQDK(1)VDLFVHNPDSTPVVAK	0.55611	3	1
TERG_07376T0	448	K	T-complex protein 1, eta subunit, putative	114.86	AFAK(1)ALEVIPR	0.82845	2	1	143.24	AFAK(1)ALEVIPR	-0.66705	2	1											99.752	AFAK(1)ALEVIPR	0.57153	2	1	141.71	AFAK(1)ALEVIPR	1.4766	2	1
TERG_07376T0	438	K	T-complex protein 1, eta subunit, putative	72.891	YADVNVPHK(1)QQAVVK	-1.5291	3	1	68.972	YADVNVPHK(1)QQAVVK	-0.25072	3	1	75.764	YADVNVPHK(1)QQAVVK	1.0199	3	1	78.505	YADVNVPHK(1)QQAVVK	0.9814	3	1	73.386	YADVNVPHK(1)QQAVVK	1.5342	3	1
TERG_07376T0	404	K	T-complex protein 1, eta subunit, putative	87.485	SLHDAIMIVK(1)R	-1.9007	2	1	82.029	SLHDAIMIVK(1)R	-0.32782	3	1	89.913	SLHDAIMIVK(1)R	-0.90927	3	1	118.28	SLHDAIMIVK(1)R	0.14802	3	1	75.652	SLHDAIMIVK(1)R	-0.50563	3	1	92.428	SLHDAIMIVK(1)R	1.0069	3	1
TERG_07376T0	299	K	T-complex protein 1, eta subunit, putative	138.46	VVLSK(1)LPIGDLATQYFADR	-0.62965	2	1	157.73	VVLSK(1)LPIGDLATQYFADR	0.6632	2	1	141.6	VVLSK(1)LPIGDLATQYFADR	0.38703	2	1						105.79	VVLSK(1)LPIGDLATQYFADR	0.57385	3	1	56.719	VVLSK(1)LPIGDLATQYFADR	-0.65713	3	1
TERG_07376T0	290	K	T-complex protein 1, eta subunit, putative	96.957	LEALYK(1)TGAK	1.1962	2	1	88.056	LEALYK(1)TGAK	0.69003	2	1	90.05	LEALYK(1)TGAK	0.98462	2	1	72.582	LEALYK(1)TGAK	0.50831	2	1	78.488	LEALYK(1)TGAK	0.11859	2	1	84.882	LEALYK(1)TGAK	0.27464	2	1
TERG_07376T0	257	K	T-complex protein 1, eta subunit, putative	101.97	SEK(1)DNAEVR	0.12675	2	1	114.4	SEK(1)DNAEVR	-0.44367	2	1	82.029	SEK(1)DNAEVR	-0.032583	2	1	100.25	SEK(1)DNAEVR	0.403	2	1	68.657	SEK(1)DNAEVR	-0.50975	2	1
TERG_07376T0	148	K	T-complex protein 1, eta subunit, putative	112.96	EIAIDMK(1)DAAGGEAK	-1.0893	2	1	116.58	EIAIDMK(1)DAAGGEAK	-0.75713	2	1	119.02	EIAIDMK(1)DAAGGEAK	-0.61316	2	1	122.63	EIAIDMK(1)DAAGGEAK	-0.30607	2	1	101.53	EIAIDMK(1)DAAGGEAK	-0.42476	2	1	104.94	EIAIDMK(1)DAAGGEAK	-0.40698	2	1
TERG_07376T0	141	K	T-complex protein 1, eta subunit, putative	75.229	IK(1)EIAIDMK	0.2957	2	1	70.942	IK(1)EIAIDMK	0.011823	2	1	69.65	IK(1)EIAIDMK	0.33255	2	1	69.672	IK(1)EIAIDMK	2.4637	2	1	81.017	IK(1)EIAIDMK	2.4981	2	1	70.942	IK(1)EIAIDMK	2.2103	2	1
TERG_07376T0	14	K	T-complex protein 1, eta subunit, putative	98.543	AFAGQTPTIIVLK(1)EGTDASQGK	0.52543	3	1											100.95	AFAGQTPTIIVLK(1)EGTDASQGK	0.6971	3	1	105.06	AFAGQTPTIIVLK(1)EGTDASQGK	-0.16558	3	1	88.872	AFAGQTPTIIVLK(1)EGTDASQGK	3.465	3	1
TERG_07371T0	141	K	VHS domain protein						83.456	YK(1)DDLGFIR	2.0775	2	1						97.741	YK(1)DDLGFIR	1.3349	2	1	77.662	YK(1)DDLGFIR	-0.42719	2	1	98.044	YK(1)DDLGFIR	1.3403	2	1
TERG_07346T0	755	K	tRNA ligase	153.24	LETLVWDK(1)R	-0.88407	2	1											137.95	LETLVWDK(1)R	1.0131	2	1	118.71	LETLVWDK(1)R	-0.58955	2	1	155.84	LETLVWDK(1)R	-0.29289	2	1
TERG_07346T0	358	K	tRNA ligase	68.214	DGFLK(1)ER	0.37727	2	1	51.059	DGFLK(1)ER	1.2633	2	1	67.277	DGFLK(1)ER	0.21019	2	1											61.962	DGFLK(1)ER	0.90193	2	1
TERG_07346T0	320	K	tRNA ligase	99.752	HVK(1)ITEEYLK	1.9067	2	1											186.74	HVK(1)ITEEYLK	-0.5908	2	1	178.67	HVK(1)ITEEYLK	-0.55328	2	1	151.79	HVK(1)ITEEYLK	0.36152	2	1
TERG_07346T0	164	K	tRNA ligase	90.827	HVESVGK(1)TER	0.31681	3	1	73.499	HVESVGK(1)TER	-0.81618	2	1	76.228	HVESVGK(1)TER	0.13038	2	1	89.029	HVESVGK(1)TER	-0.26692	3	1	90.263	HVESVGK(1)TER	-0.44453	3	1	82.417	HVESVGK(1)TER	-1.2134	3	1
TERG_07342T0	269	K	Mitochondrial 2-oxodicarboxylate carrier protein, putative	80.312	EEGFGALYK(1)GFLPK	0.20914	2	1	74.987	EEGFGALYK(1)GFLPK	-2.047	2	1	131.32	EEGFGALYK(1)GFLPK	-0.64158	2	1	89.46	EEGFGALYK(1)GFLPK	-0.21957	2	1	96.059	EEGFGALYK(1)GFLPK	0.68649	2	1	88.101	EEGFGALYK(1)GFLPK	1.1456	2	1
TERG_07342T0	240	K	Mitochondrial 2-oxodicarboxylate carrier protein, putative	60.345	IQNSPK(1)IAGSVPK	0.84515	2	1	95.264	IQNSPK(1)IAGSVPK	0.13689	2	1	101.45	IQNSPK(1)IAGSVPK	0.4055	2	1	45.614	IQNSPK(1)IAGSVPK	0.046244	2	1	57.794	IQNSPK(1)IAGSVPK	0.12989	2	1	64.244	IQNSPK(1)IAGSVPK	0.28894	2	1
TERG_07342T0	200	K	Mitochondrial 2-oxodicarboxylate carrier protein, putative	164.41	AQLPAVEK(1)GNQSQQMR	1.1595	2	1	139.34	AQLPAVEK(1)GNQSQQMR	-1.444	3	1	114.27	AQLPAVEK(1)GNQSQQMR	1.2231	2	1	114.01	AQLPAVEK(1)GNQSQQMR	0.71506	2	1	113.47	AQLPAVEK(1)GNQSQQMR	1.0841	2	1	127.3	AQLPAVEK(1)GNQSQQMR	0.94344	2	1
TERG_07342T0	141	K	Mitochondrial 2-oxodicarboxylate carrier protein, putative	120.99	LQDK(1)ESAGK	0.56518	2	1	84.817	LQDK(1)ESAGK	0.15019	2	1	79.489	LQDK(1)ESAGK	-0.016978	2	1	93.667	LQDK(1)ESAGK	-0.50522	2	1	99.815	LQDK(1)ESAGK	-0.8519	2	1	94.309	LQDK(1)ESAGK	-1.2733	2	1
TERG_07339T0	11	K	WD repeat-containing protein						59.796	PPASSNLVSK(1)DR	-0.23727	2	1						97.297	PPASSNLVSK(1)DR	2.0673	2	1	115.24	PPASSNLVSK(1)DR	0.2887	2	1	130.19	PPASSNLVSK(1)DR	1.5381	2	1
TERG_07337T0	364	K	50S ribosomal protein L2	78.516	YAQLGK(1)AGR	-0.88019	2	1	60.91	YAQLGK(1)AGR	-0.50537	2	1	65.465	YAQLGK(1)AGR	-0.7857	2	1	69.825	YAQLGK(1)AGR	-1.0981	2	1	46.129	YAQLGK(1)AGR	-1.7475	2	1
TERG_07337T0	289	K	50S ribosomal protein L2	146.2	EPTEAEDTSSEAAK(1)DAK	-0.89514	2	1	179.74	EPTEAEDTSSEAAK(1)DAK	-0.36753	2	1	177.04	EPTEAEDTSSEAAK(1)DAK	0.11074	2	1	99.044	EPTEAEDTSSEAAK(1)DAK	0.64135	2	1
TERG_07337T0	275	K	50S ribosomal protein L2	89.468	DSK(1)EPTEAEDTSSEAAK	-1.0609	2	1	92.633	DSK(1)EPTEAEDTSSEAAK	0.27416	2	1	106.28	DSK(1)EPTEAEDTSSEAAK	-1.055	2	1						104.88	DSK(1)EPTEAEDTSSEAAK	-0.42289	2	1	97.502	DSK(1)EPTEAEDTSSEAAK	-1.0225	2	1
TERG_07328T0	139	K	RWD domain protein (Gir2), putative	160.18	DMEAAK(1)AEEEENRK	-0.44753	3	1	149.69	DMEAAK(1)AEEEENRK	-0.58436	3	1	157.56	DMEAAK(1)AEEEENRK	-0.76134	3	1	211.96	DMEAAK(1)AEEEENRK	-0.082873	3	1	159.65	DMEAAK(1)AEEEENRK	1.1846	2	1	143.25	DMEAAK(1)AEEEENRK	0.50559	3	1
TERG_07326T0	43	K	Glutathione S-transferase, putative											51.162	EHK(1)SPEYLAR	1.3031	3	1	143.5	EHK(1)SPEYLAR	0.62715	2	1	125.97	EHK(1)SPEYLAR	-0.27022	3	1	144.55	EHK(1)SPEYLAR	0.39069	2	1
TERG_07318T0	293	K	2-oxo acid dehydrogenases acyltransferase, putative						86.497	SHLNSTAPK(1)DGSQPK	0.61226	2	1	92.38	SHLNSTAPK(1)DGSQPK	2.7809	2	1	140.96	SHLNSTAPK(1)DGSQPK	1.1668	3	1	150.76	SHLNSTAPK(1)DGSQPK	-0.26508	2	1	138.91	SHLNSTAPK(1)DGSQPK	-1.0027	2	1
TERG_07318T0	208	K	2-oxo acid dehydrogenases acyltransferase, putative	125.31	VLK(1)EDVQR	-0.63793	2	1	105.14	VLK(1)EDVQR	0.34141	2	1	111.95	VLK(1)EDVQR	0.12621	2	1	82.279	VLK(1)EDVQR	-0.049534	2	1	91.318	VLK(1)EDVQR	-0.069076	2	1	129.47	VLK(1)EDVQR	0.19527	2	1
TERG_07316T0	264	K	Unknown	97.716	VEGK(1)VFDADETK	-1.688	2	1	120.84	VEGK(1)VFDADETK	-0.29117	2	1	115.12	VEGK(1)VFDADETK	0.25247	2	1	125.03	VEGK(1)VFDADETK	1.5901	2	1	105.95	VEGK(1)VFDADETK	0.13011	2	1	96.866	VEGK(1)VFDADETK	0.40898	2	1
TERG_07316T0	168	K	Unknown	133.47	VVDFYRPDTAAVSGQGPILDK(1)EDPR	-0.79894	3	1						110.03	VVDFYRPDTAAVSGQGPILDK(1)EDPR	-1.7459	3	1	102.97	VVDFYRPDTAAVSGQGPILDK(1)EDPR	-0.3657	3	1						105.24	VVDFYRPDTAAVSGQGPILDK(1)EDPR	-0.87708	3	1
TERG_07306T0	46	K	Formamidopyrimidine-DNA glycosylase, putative	100.58	VGTSADEFK(1)K	0.92856	2	1	120.76	VGTSADEFK(1)K	1.145	2	1	104.22	VGTSADEFK(1)K	0.8319	2	1	89.827	VGTSADEFK(1)K	-0.76413	2	1	112.36	VGTSADEFK(1)K	-1.7587	2	1	127.76	VGTSADEFK(1)K	-0.93114	2	1
TERG_07306T0	349	K	Formamidopyrimidine-DNA glycosylase, putative						45.54	AVK(1)EEDSAATPASK	0.13444	2	1						92.265	AVK(1)EEDSAATPASK	-0.77325	2	1	73.758	AVK(1)EEDSAATPASK	1.0507	2	1	80.632	AVK(1)EEDSAATPASK	-0.54392	2	1
TERG_07306T0	154	K	Formamidopyrimidine-DNA glycosylase, putative						75.316	YTPLK(1)ENGPDPVIDK	-0.27522	2	1											107.5	YTPLK(1)ENGPDPVIDK	1.8137	2	1	114.31	YTPLK(1)ENGPDPVIDK	2.0546	2	1
TERG_07304T0	51	K	N-terminal acetyltransferase catalytic subunit (NAT1), putative	113.44	NYDEAIK(1)AYR	-0.75387	2	1	96.113	NYDEAIK(1)AYR	-0.067853	2	1	82.914	NYDEAIK(1)AYR	1.8982	2	1						84.198	NYDEAIK(1)AYR	3.3582	2	1
TERG_07304T0	44	K	N-terminal acetyltransferase catalytic subunit (NAT1), putative	77.288	AEK(1)NYDEAIK	-1.8427	2	1	82.494	AEK(1)NYDEAIK	1.2776	2	1	92.611	AEK(1)NYDEAIK	1.222	2	1	92.611	AEK(1)NYDEAIK	-0.39515	2	1	122.69	AEK(1)NYDEAIK	1.831	2	1	67.548	AEK(1)NYDEAIK	-1.0574	2	1
TERG_07304T0	402	K	N-terminal acetyltransferase catalytic subunit (NAT1), putative	99.384	AVK(1)YQLR	-0.20134	2	1	103.29	AVK(1)YQLR	-3.7825	2	1						77.984	AVK(1)YQLR	0.33888	2	1	92.319	AVK(1)YQLR	1.7362	2	1	86.086	AVK(1)YQLR	0.84068	2	1
TERG_07304T0	392	K	N-terminal acetyltransferase catalytic subunit (NAT1), putative	104.21	LLDDK(1)DR	0.72622	2	1	95.352	LLDDK(1)DR	-0.63906	2	1						102.71	LLDDK(1)DR	-0.28147	2	1	114.78	LLDDK(1)DR	-0.5727	2	1	107.32	LLDDK(1)DR	-0.79366	2	1
TERG_07304T0	344	K	N-terminal acetyltransferase catalytic subunit (NAT1), putative	70.563	DLEK(1)AMSYVEK	-0.73282	2	1	90.793	DLEK(1)AMSYVEK	0.75653	2	1											47.606	DLEK(1)AMSYVEK	-0.0043232	2	1
TERG_07304T0	290	K	N-terminal acetyltransferase catalytic subunit (NAT1), putative	112.36	TLYANPAK(1)LAVVQELVEGYAAGK	-0.57491	3	1	119.94	TLYANPAK(1)LAVVQELVEGYAAGK	1.0272	3	1	136.67	TLYANPAK(1)LAVVQELVEGYAAGK	-1.1718	3	1	101.89	TLYANPAK(1)LAVVQELVEGYAAGK	1.0437	3	1						142.79	TLYANPAK(1)LAVVQELVEGYAAGK	2.2521	3	1
TERG_07304T0	226	K	N-terminal acetyltransferase catalytic subunit (NAT1), putative	101.33	DDHK(1)ALK	0.44157	2	1	76.478	DDHK(1)ALK	0.10523	2	1	84.498	DDHK(1)ALK	-0.37208	2	1	78.324	DDHK(1)ALK	0.50988	2	1	66.429	DDHK(1)ALK	1.3269	2	1
TERG_07304T0	222	K	N-terminal acetyltransferase catalytic subunit (NAT1), putative	68.214	GISK(1)DDHK	1.3112	2	1	49.833	GISK(1)DDHK	1.723	2	1						53.878	GISK(1)DDHK	-2.8386	2	1						64.207	GISK(1)DDHK	-3.271	2	1
TERG_07304T0	218	K	N-terminal acetyltransferase catalytic subunit (NAT1), putative	57.888	LIEAK(1)GISK	0.477	2	1	74.533	LIEAK(1)GISK	0.021755	2	1	64.73	LIEAK(1)GISK	0.77584	2	1	55.649	LIEAK(1)GISK	0.60808	2	1	60.298	LIEAK(1)GISK	0.29947	2	1	68.847	LIEAK(1)GISK	0.67685	2	1
TERG_07304T0	161	K	N-terminal acetyltransferase catalytic subunit (NAT1), putative											44.639	ALK(1)HLESVGK	-0.22296	3	1	55.721	ALK(1)HLESVGK	0.58371	3	1	42.061	ALK(1)HLESVGK	0.96505	3	1	46.73	ALK(1)HLESVGK	1.3745	3	1
TERG_07303T0	192	K	TIM complex componenet Tim54						105.5	AATGVHDEPETK(1)GDLVLGR	-1.0302	3	1						69.975	AATGVHDEPETK(1)GDLVLGR	2.4061	3	1						124.63	AATGVHDEPETK(1)GDLVLGR	2.7879	3	1
TERG_07301T0	125	K	Splicing factor 3a subunit 2, putative	58.981	PGYK(1)ITK	0.20285	2	1	69.628	PGYK(1)ITK	0.53363	2	1	60.118	PGYK(1)ITK	1.1339	2	1	92.47	PGYK(1)ITK	1.1109	2	1	98.458	PGYK(1)ITK	-0.33245	2	1	84.916	PGYK(1)ITK	0.61822	2	1
TERG_07295T0	595	K	C6 finger domain protein, putative	138.35	LPVASDEK(1)DPAAK	0.4743	2	1	137.31	LPVASDEK(1)DPAAK	0.034149	2	1	149.02	LPVASDEK(1)DPAAK	0.094909	2	1	113.52	LPVASDEK(1)DPAAK	-0.33767	2	1	119.25	LPVASDEK(1)DPAAK	0.33362	2	1	100.73	LPVASDEK(1)DPAAK	-0.23966	2	1
TERG_07292T0	42	K	ATP binding protein, putative	100.69	DSINYK(1)EVMK	0.16399	2	1											67.214	DSINYK(1)EVMK	-1.3819	2	1	94.363	DSINYK(1)EVMK	0.20742	2	1	114.89	DSINYK(1)EVMK	0.4395	2	1
TERG_07292T0	293	K	ATP binding protein, putative						62.166	LLK(1)DMNVSGR	0.67116	2	1						88.596	LLK(1)DMNVSGR	2.441	2	1	106.62	LLK(1)DMNVSGR	-0.1494	2	1	64.906	LLK(1)DMNVSGR	-0.46885	2	1
TERG_07292T0	171	K	ATP binding protein, putative	64.64	TDVK(1)DADFAK	0.029072	2	1	57.175	TDVK(1)DADFAK	0.6451	2	1	70.195	TDVK(1)DADFAK	0.52449	2	1	83.652	TDVK(1)DADFAK	-0.50245	2	1	68.536	TDVK(1)DADFAK	-0.12415	2	1	70.942	TDVK(1)DADFAK	-0.005511	2	1
TERG_07282T0	177	K	Cytochrome P450 monooxygenase, putative	85.161	LK(1)LDPEK	0.152	2	1	91.783	LK(1)LDPEK	1.6154	2	1	107.01	LK(1)LDPEK	0.71818	2	1	58.426	LK(1)LDPEK	0.58587	2	1	76.478	LK(1)LDPEK	0.15914	2	1
TERG_07276T4	960	K	Alpha-ketoglutarate dehydrogenase complex subunit Kgd1, putative	243.97	EEQDLLHDAFTVHQEK(1)LK	-1.521	3	1	186.45	EEQDLLHDAFTVHQEK(1)LK	-0.14295	3	1	225.86	EEQDLLHDAFTVHQEK(1)LK	-0.76162	3	1	139.11	EEQDLLHDAFTVHQEK(1)LK	0.14362	3	1	184.15	EEQDLLHDAFTVHQEK(1)LK	0.9643	3	1	186.45	EEQDLLHDAFTVHQEK(1)LK	-0.34345	3	1
TERG_07276T4	944	K	Alpha-ketoglutarate dehydrogenase complex subunit Kgd1, putative											78.352	SSHIK(1)EEQDLLHDAFTVHQEK	0.65207	4	1	125.31	SSHIK(1)EEQDLLHDAFTVHQEK	3.0503	5	1						141.69	SSHIK(1)EEQDLLHDAFTVHQEK	1.387	4	1
TERG_07276T4	832	K	Alpha-ketoglutarate dehydrogenase complex subunit Kgd1, putative	69.721	QIDEPEK(1)IER	0.66631	2	1	116.55	QIDEPEK(1)IER	0.30936	2	1	111.86	QIDEPEK(1)IER	0.48511	2	1						116.55	QIDEPEK(1)IER	0.13931	2	1
TERG_07276T4	83	K	Alpha-ketoglutarate dehydrogenase complex subunit Kgd1, putative	66.299	AK(1)IDPLGIR	0.31464	2	1											51.528	AK(1)IDPLGIR	0.36621	2	1						59.931	AK(1)IDPLGIR	0.97619	2	1
TERG_07276T4	825	K	Alpha-ketoglutarate dehydrogenase complex subunit Kgd1, putative	96.208	WIIPDDQHGK(1)QIDEPEK	0.76707	3	1	85.563	WIIPDDQHGK(1)QIDEPEK	0.64277	3	1	94.569	WIIPDDQHGK(1)QIDEPEK	1.1532	3	1	110.12	WIIPDDQHGK(1)QIDEPEK	0.20514	3	1						112.34	WIIPDDQHGK(1)QIDEPEK	0.60472	3	1
TERG_07276T4	532	K	Alpha-ketoglutarate dehydrogenase complex subunit Kgd1, putative	112.39	TPK(1)ELATEVLGHPPTGVEAETLQMIGAK	-2.0349	3	1						161.04	TPK(1)ELATEVLGHPPTGVEAETLQMIGAK	-2.0231	3	1	203.75	TPK(1)ELATEVLGHPPTGVEAETLQMIGAK	-0.39773	3	1	209.46	TPK(1)ELATEVLGHPPTGVEAETLQMIGAK	-0.18434	3	1	120.64	TPK(1)ELATEVLGHPPTGVEAETLQMIGAK	2.0241	3	1
TERG_07276T4	511	K	Alpha-ketoglutarate dehydrogenase complex subunit Kgd1, putative	64.841	SK(1)DYTPTSR	1.8239	2	1	58.592	SK(1)DYTPTSR	-0.32775	2	1	84.687	SK(1)DYTPTSR	2.3543	2	1	68.657	SK(1)DYTPTSR	1.5007	2	1	96.665	SK(1)DYTPTSR	1.435	2	1	72.848	SK(1)DYTPTSR	1.4677	2	1
TERG_07276T4	496	K	Alpha-ketoglutarate dehydrogenase complex subunit Kgd1, putative	85.676	EDIDEHK(1)K	0.38022	3	1	97.635	EDIDEHK(1)K	-0.023386	2	1	104.44	EDIDEHK(1)K	0.19155	2	1	119.21	EDIDEHK(1)K	-0.20996	2	1	111.82	EDIDEHK(1)K	-0.083909	3	1	120.87	EDIDEHK(1)K	-1.8405	3	1
TERG_07276T4	489	K	Alpha-ketoglutarate dehydrogenase complex subunit Kgd1, putative	83.045	TFTK(1)EDIDEHK	0.43497	3	1	118.76	TFTK(1)EDIDEHKK	0.76091	2	1	107.17	TFTK(1)EDIDEHK	0.22727	3	1	130.36	TFTK(1)EDIDEHK	2.2564	2	1	108.68	TFTK(1)EDIDEHK	1.9598	2	1	152.4	TFTK(1)EDIDEHKK	-0.72506	2	1
TERG_07276T4	480	K	Alpha-ketoglutarate dehydrogenase complex subunit Kgd1, putative	81.191	YVEK(1)LLK	0.47033	2	1	85.212	YVEK(1)LLK	0.40698	2	1	71.342	YVEK(1)LLK	0.73747	2	1	69.198	YVEK(1)LLK	-0.80106	2	1	73.616	YVEK(1)LLK	1.1354	2	1
TERG_07276T4	476	K	Alpha-ketoglutarate dehydrogenase complex subunit Kgd1, putative	163.64	IASQQSQIDK(1)YVEK	0.66908	2	1	123.18	IASQQSQIDK(1)YVEK	0.75337	2	1	138.01	IASQQSQIDK(1)YVEK	-0.0039249	2	1	58.723	IASQQSQIDK(1)YVEK	0.51351	2	1	113.7	IASQQSQIDK(1)YVEK	-0.27582	2	1	97.823	IASQQSQIDK(1)YVEK	0.55222	2	1
TERG_07276T4	323	K	Alpha-ketoglutarate dehydrogenase complex subunit Kgd1, putative						144.26	VQLSLVANPSHLEAEDPVVLGK(1)TR	1.435	3	1						152.88	VQLSLVANPSHLEAEDPVVLGK(1)TR	2.7203	3	1	161.68	VQLSLVANPSHLEAEDPVVLGK(1)TR	2.0538	3	1	129.27	VQLSLVANPSHLEAEDPVVLGK(1)TR	-0.25537	3	1
TERG_07276T4	300	K	Alpha-ketoglutarate dehydrogenase complex subunit Kgd1, putative	64.757	PTPSGK(1)R	1.9278	2	1	79.146	PTPSGK(1)R	3.1665	2	1	64.757	PTPSGK(1)R	-1.14	2	1	69.176	PTPSGK(1)R	1.0783	2	1
TERG_07276T4	240	K	Alpha-ketoglutarate dehydrogenase complex subunit Kgd1, putative	125.36	SVDYGVK(1)DIVIGMPHR	-1.0067	3	1	122.12	SVDYGVK(1)DIVIGMPHR	0.53189	3	1	146.48	SVDYGVK(1)DIVIGMPHR	0.38471	3	1	103.66	SVDYGVK(1)DIVIGMPHR	-2.3176	3	1	40.187	SVDYGVK(1)DIVIGMPHR	-0.30951	3	1	116.58	SVDYGVK(1)DIVIGMPHR	0.92506	3	1
TERG_07276T4	188	K	Alpha-ketoglutarate dehydrogenase complex subunit Kgd1, putative	111.04	YSVDEK(1)R	0.075536	2	1	102.71	YSVDEK(1)R	0.23563	2	1	116.54	YSVDEK(1)R	1.5941	2	1	54.157	YSVDEK(1)R	0.022704	2	1	132.09	YSVDEK(1)R	-0.27455	2	1
TERG_07276T4	102	K	Alpha-ketoglutarate dehydrogenase complex subunit Kgd1, putative	110.56	PK(1)ELELSHYGFTEK	-1.3836	3	1	84.046	PK(1)ELELSHYGFTEK	-1.7862	3	1	135.23	PK(1)ELELSHYGFTEK	-2.8409	3	1	140.93	PK(1)ELELSHYGFTEK	-1.5306	3	1	113.65	PK(1)ELELSHYGFTEK	-1.0507	3	1	151.44	PK(1)ELELSHYGFTEK	0.98401	3	1
TERG_07274T0	96	K	Unknown	62.162	VIK(1)DTFSLEGVPK	1.4731	2	1											85.536	VIK(1)DTFSLEGVPK	0.47636	2	1						69.92	VIK(1)DTFSLEGVPK	-0.90587	2	1
TERG_07274T0	93	K	Unknown	70.525	NDVK(1)VIK	1.8395	2	1	67.169	NDVK(1)VIK	1.4672	2	1	73.26	NDVK(1)VIK	0.45907	2	1	77.923	NDVK(1)VIK	-0.88393	2	1	92.47	NDVK(1)VIK	-0.7698	2	1	86.794	NDVK(1)VIK	0.39866	2	1
TERG_07274T0	294	K	Unknown	124.25	DLAK(1)AQAAAAEEAE	-1.0395	2	1						124.25	DLAK(1)AQAAAAEEAE	-0.55216	2	1	126.57	DLAK(1)AQAAAAEEAE	0.17881	2	1	120.63	DLAK(1)AQAAAAEEAE	0.071705	2	1	107.65	DLAK(1)AQAAAAEEAE	0.27584	2	1
TERG_07274T0	280	K	Unknown	165.3	EQLASHFTSEHGITEK(1)VK	1.4338	4	1	165.17	EQLASHFTSEHGITEK(1)VK	0.48849	3	1	100.02	EQLASHFTSEHGITEK(1)VK	-0.07659	3	1	216.35	EQLASHFTSEHGITEK(1)VK	0.071289	2	1	294.59	EQLASHFTSEHGITEK(1)VK	-1.758	2	1	263.52	EQLASHFTSEHGITEK(1)VK	0.35074	2	1
TERG_07269T0	57	K	Mannose-1-phosphate guanyltransferase	99.663	AHGDEGTIVVTK(1)VEEPSK	1.2533	3	1	159.4	AHGDEGTIVVTK(1)VEEPSK	1.1972	3	1	183.74	AHGDEGTIVVTK(1)VEEPSK	-0.1154	2	1	290.16	AHGDEGTIVVTK(1)VEEPSK	-0.011829	2	1	266.7	AHGDEGTIVVTK(1)VEEPSK	0.52182	2	1	212.9	AHGDEGTIVVTK(1)VEEPSK	-1.0152	2	1
TERG_07269T0	222	K	Mannose-1-phosphate guanyltransferase	67.334	VK(1)DHAWVK	1.0041	2	1	67.704	VK(1)DHAWVK	1.0735	2	1						119.62	VK(1)DHAWVK	0.72391	3	1	98.044	VK(1)DHAWVK	0.81593	3	1	123.86	VK(1)DHAWVK	1.3812	3	1
TERG_07269T0	185	K	Mannose-1-phosphate guanyltransferase	82.885	LLASPSEPYVHGGNVLVDPSAK(1)IGK	2.9171	3	1											113.31	LLASPSEPYVHGGNVLVDPSAK(1)IGK	1.2372	3	1	61.612	LLASPSEPYVHGGNVLVDPSAK(1)IGK	1.0932	3	1	109.41	LLASPSEPYVHGGNVLVDPSAK(1)IGK	2.865	3	1
TERG_07269T0	15	K	Mannose-1-phosphate guanyltransferase	87.476	LAEK(1)ILGK	1.2405	2	1	66.692	LAEK(1)ILGK	1.1502	2	1	56.258	LAEK(1)ILGK	0.70769	2	1	101.72	LAEK(1)ILGK	2.2935	2	1						89.355	LAEK(1)ILGK	2.5453	2	1
TERG_07268T0	409	K	3-ketosteroid reductase											252.3	GATDLTAEEK(1)STFVDAGR	-0.085003	2	1	180.64	GATDLTAEEK(1)STFVDAGR	2.4486	2	1	221.31	GATDLTAEEK(1)STFVDAGR	0.33045	2	1	238.83	GATDLTAEEK(1)STFVDAGR	0.73201	2	1
TERG_07241T0	438	K	Saccharopine dehydrogenase	114.21	ALK(1)EEYGIEMIEK	-0.061049	3	1	94.487	ALK(1)EEYGIEMIEK	2.204	3	1	101.2	ALK(1)EEYGIEMIEK	0.63093	2	1	107.46	ALK(1)EEYGIEMIEK	1.2199	2	1
TERG_07241T0	373	K	Saccharopine dehydrogenase	97.734	FEIENK(1)DGSK	-0.9019	2	1	77.062	FEIENK(1)DGSK	-0.75667	2	1	97.734	FEIENK(1)DGSK	-0.70136	2	1	99.283	FEIENK(1)DGSK	-0.081075	2	1
TERG_07241T0	333	K	Saccharopine dehydrogenase	102.73	WIGVFSDEK(1)ITPR	-2.8018	2	1											109	WIGVFSDEK(1)ITPR	1.7724	2	1
TERG_07241T0	315	K	Saccharopine dehydrogenase	111.04	FADNEK(1)K	0.38782	2	1	77.046	FADNEK(1)K	0.81176	2	1	111.04	FADNEK(1)K	0.099544	2	1	94.006	FADNEK(1)K	1.0032	2	1
TERG_07241T0	309	K	Saccharopine dehydrogenase											90.15	TK(1)FADNEK	0.059451	2	1	89.886	TK(1)FADNEK	0.44905	2	1
TERG_07241T0	307	K	Saccharopine dehydrogenase	96.745	DLQWAISSK(1)TK	0.017204	2	1											122.18	DLQWAISSK(1)TK	-2.4338	3	1
TERG_07241T0	283	K	Saccharopine dehydrogenase	92.707	TPIPWK(1)EAMK	2.2264	2	1	71.03	TPIPWK(1)EAMK	-0.76612	2	1	96.756	TPIPWK(1)EAMK	0.45832	2	1	123.01	TPIPWK(1)EAMK	0.36861	2	1
TERG_07241T0	273	K	Saccharopine dehydrogenase	80.219	EDEK(1)EFMK	0.12307	2	1	74.301	EDEK(1)EFMK	-0.093118	2	1	71.692	EDEK(1)EFMK	-0.49871	2	1	118.5	EDEK(1)EFMK	0.3505	2	1
TERG_07241T0	269	K	Saccharopine dehydrogenase	137.61	TLVDLGFLK(1)EDEK	1.4813	2	1	131.79	TLVDLGFLK(1)EDEK	0.46164	2	1	161.87	TLVDLGFLK(1)EDEK	1.322	2	1	147.52	TLVDLGFLK(1)EDEK	-1.8899	3	1
TERG_07241T0	234	K	Saccharopine dehydrogenase	91.853	DSTPYK(1)ER	0.54017	2	1	74.301	DSTPYK(1)ER	0.016027	2	1	91.318	DSTPYK(1)ER	0.57824	2	1	74.301	DSTPYK(1)ER	-0.90249	2	1
TERG_07241T0	192	K	Saccharopine dehydrogenase	125.54	NDAK(1)YYEDGK	-0.27803	2	1	91.752	NDAK(1)YYEDGK	-1.7819	2	1	102.4	NDAK(1)YYEDGK	-1.2909	2	1	135.55	NDAK(1)YYEDGK	0.24474	2	1
TERG_07239T0	210	K	Zinc-binding oxidoreductase, putative	99.5	SVGATDAVNYK(1)K	0.38592	2	1	73.435	SVGATDAVNYK(1)K	0.88661	2	1						90.614	SVGATDAVNYK(1)K	-1.8981	2	1	90.434	SVGATDAVNYK(1)K	-2.6349	2	1	90.614	SVGATDAVNYK(1)K	-2.2671	2	1
TERG_07237T5	60	K	Aha1 domain family	60.255	GK(1)VITLFDVK	2.412	2	1	93.096	GK(1)VITLFDVK	1.5268	2	1	81.017	GK(1)VITLFDVK	0.048049	2	1											82.417	GK(1)VITLFDVK	-1.0106	2	1
TERG_07237T5	44	K	Aha1 domain family	67.685	INK(1)LVSMDGDVDVSQR	-1.6139	2	1	91.616	INK(1)LVSMDGDVDVSQR	-1.7897	2	1						125.67	INK(1)LVSMDGDVDVSQR	-1.6487	2	1	111.34	INK(1)LVSMDGDVDVSQR	0.50907	2	1	151.38	INK(1)LVSMDGDVDVSQR	0.16173	3	1
TERG_07237T5	265	K	Aha1 domain family	151.79	LEEPSLIVQK(1)WR	-1.813	2	1	187.31	LEEPSLIVQK(1)WR	0.60996	3	1											150.33	LEEPSLIVQK(1)WR	-1.0945	2	1	53.013	LEEPSLIVQK(1)WR	-0.15799	3	1
TERG_07237T5	135	K	Aha1 domain family	122.63	AALVK(1)LGPALINEHGK	0.24474	3	1	131.86	AALVK(1)LGPALINEHGK	-0.23538	3	1	112.17	AALVK(1)LGPALINEHGK	-0.37199	3	1	80.411	AALVK(1)LGPALINEHGK	0.27494	3	1	67.846	AALVK(1)LGPALINEHGK	0.31768	3	1	69.379	AALVK(1)LGPALINEHGK	2.904	3	1
TERG_07237T5	124	K	Aha1 domain family	66.073	AK(1)IVPQLR	1.0402	2	1	80.098	AK(1)IVPQLR	1.4851	2	1	85.212	AK(1)IVPQLR	0.8956	2	1	73.26	AK(1)IVPQLR	-0.1221	2	1	67.903	AK(1)IVPQLR	-0.16052	2	1	75.213	AK(1)IVPQLR	-0.19695	2	1
TERG_07237T5	118	K	Aha1 domain family						90.919	KQPVK(1)DLVR	-0.0847	3	0.99998	88.495	QPVK(1)DLVR	1.1357	2	1	87.258	KQPVK(1)DLVR	-0.45919	3	0.999992						80.231	KQPVK(1)DLVR	-0.62478	3	0.999936
TERG_07235T0	352	K	Fructose-1,6-bisphosphatase	72.355	VMGINK(1)R	-1.4602	2	1	150.82	VMGINK(1)R	0.15391	2	1	55.441	VMGINK(1)R	0.14804	2	1	106.76	VMGINK(1)R	-0.43185	2	1	103.29	VMGINK(1)R	-0.33296	2	1	117.7	VMGINK(1)R	0.36872	2	1
TERG_07235T0	346	K	Fructose-1,6-bisphosphatase	120.86	NEVEK(1)VMGINK	-0.47261	2	1	117.45	NEVEK(1)VMGINK	-0.018456	2	1	101.35	NEVEK(1)VMGINK	-0.47149	2	1	125.23	NEVEK(1)VMGINK	-1.0209	2	1	146.9	NEVEK(1)VMGINK	-1.3209	2	1	137.78	NEVEK(1)VMGINK	-0.35155	2	1
TERG_07235T0	341	K	Fructose-1,6-bisphosphatase	93.649	SGIFLGSK(1)NEVEK	-0.6173	2	1	120.59	SGIFLGSK(1)NEVEK	1.2408	2	1	102.33	SGIFLGSK(1)NEVEK	0.76131	2	1	119.62	SGIFLGSK(1)NEVEK	1.0194	2	1	112.08	SGIFLGSK(1)NEVEK	0.67772	2	1	127.71	SGIFLGSK(1)NEVEK	2.1693	2	1
TERG_07235T0	288	K	Fructose-1,6-bisphosphatase	124.84	TLLYGGIFAYPADSK(1)SPK	1.4316	2	1	165.9	TLLYGGIFAYPADSK(1)SPK	0.72513	2	1						84.581	TLLYGGIFAYPADSK(1)SPK	2.9073	2	1						77.505	TLLYGGIFAYPADSK(1)SPK	0.27779	3	1
TERG_07235T0	250	K	Fructose-1,6-bisphosphatase	114.87	YFEELK(1)YPETGK	-0.9573	2	1	135.02	YFEELK(1)YPETGK	-1.367	2	1	135.02	YFEELK(1)YPETGK	0.16017	3	1	131.69	YFEELK(1)YPETGK	1.3542	2	1	113.99	YFEELK(1)YPETGK	1.1049	2	1	113.24	YFEELK(1)YPETGK	1.1796	2	1
TERG_07229T0	257	K	V-type proton ATPase subunit a	81.381	EIIAK(1)IR	-1.1041	2	1	71.949	EIIAK(1)IR	-0.68922	2	1	94.163	EIIAK(1)IR	0.99311	2	1	94.163	EIIAK(1)IR	-1.2663	2	1	103.29	EIIAK(1)IR	-1.384	2	1	108.98	EIIAK(1)IR	-0.92378	2	1
TERG_07229T0	126	K	V-type proton ATPase subunit a						42.317	VSSLNESYEALK(1)R	0.83619	2	1						137.09	VSSLNESYEALK(1)R	-1.057	2	1	151.7	VSSLNESYEALK(1)R	-0.1791	2	1	138.02	VSSLNESYEALK(1)R	0.70928	2	1
TERG_07205T0	86	K	NADH-ubiquinone oxidoreductase, subunit F, putative	97.472	VYGGLK(1)DQDR	0.047646	2	1	81.017	VYGGLK(1)DQDR	-1.5413	2	1	102.52	VYGGLK(1)DQDR	-1.2149	2	1	102.52	VYGGLK(1)DQDR	-0.039058	2	1	88.948	VYGGLK(1)DQDR	-0.18707	2	1	99.568	VYGGLK(1)DQDR	0.18521	2	1
TERG_07205T0	179	K	NADH-ubiquinone oxidoreductase, subunit F, putative	203.99	YLVVNADEGEPGTCK(1)DR	-1.5558	2	1	187	YLVVNADEGEPGTCK(1)DR	-0.59685	2	1	174.52	YLVVNADEGEPGTCK(1)DR	-0.54365	2	1											85.362	YLVVNADEGEPGTCK(1)DR	0.65	2	1
TERG_07205T0	159	K	NADH-ubiquinone oxidoreductase, subunit F, putative	123.86	DWDK(0.999)DTK(0.001)PR	0.23449	2	0.998544	125.97	DWDK(0.996)DTK(0.004)PR	0.34132	2	0.995944	94.692	DWDK(0.986)DTK(0.014)PR	-0.57975	2	0.986471	66.568	DWDK(0.996)DTK(0.004)PR	-0.58657	3	0.996229	83.623	DWDK(0.987)DTK(0.013)PR	-0.63278	3	0.987481
TERG_07205T0	116	K	NADH-ubiquinone oxidoreductase, subunit F, putative	77.318	TK(1)EIILK	-2.9974	2	1	60.118	TK(1)EIILK	-0.0034591	2	1	69.198	TK(1)EIILK	-0.12865	2	1	117.4	TK(1)EIILK	0.16904	2	1	98.629	TK(1)EIILK	0.36188	2	1	107.29	TK(1)EIILK	-0.64394	2	1
TERG_07204T0	66	K	Nucleoporin SONB, putative	103.76	SFGK(1)SLTGSSSLR	-0.86452	2	1											72.815	SFGK(1)SLTGSSSLR	2.9527	2	1						117.7	SFGK(1)SLTGSSSLR	3.6793	2	1
TERG_07204T0	305	K	Nucleoporin SONB, putative	53.891	IAK(1)ITIR	-0.99475	2	1	89.123	IAK(1)ITIR	-0.2528	2	1						138.37	IAK(1)ITIR	-1.0748	2	1						78.149	IAK(1)ITIR	-0.017868	2	1
TERG_07204T0	253	K	Nucleoporin SONB, putative	69.721	PGEYWMK(1)PSR	-1.4162	2	1																					83.081	PGEYWMK(1)PSR	-1.8771	2	1
TERG_07202T0	665	K	Acetyl-coenzyme A synthetase						70.942	IIEMYETTK(1)K	0.79807	2	1											79.659	IIEMYETTK(1)K	-0.78153	2	1	81.017	IIEMYETTK(1)K	2.7837	2	1
TERG_07202T0	620	K	Acetyl-coenzyme A synthetase	81.565	AVYVVEDLPK(1)TR	0.32429	3	1	98.407	AVYVVEDLPK(1)TR	0.40977	2	1	92.19	AVYVVEDLPK(1)TR	0.67592	2	1	138.45	AVYVVEDLPK(1)TR	0.90959	3	1	142.89	AVYVVEDLPK(1)TR	0.63112	2	1	142.1	AVYVVEDLPK(1)TR	0.23534	3	1
TERG_07202T0	392	K	Acetyl-coenzyme A synthetase	44.252	AGDQHIHHEMK(1)DLR	-0.8041	4	1											139.49	AGDQHIHHEMK(1)DLR	-3.6427	2	1	139.49	AGDQHIHHEMK(1)DLR	-0.013016	3	1	156.49	AGDQHIHHEMK(1)DLR	0.18762	3	1
TERG_07202T0	207	K	Acetyl-coenzyme A synthetase	105.2	VVITSDEGK(1)R	0.60634	2	1	105.98	VVITSDEGK(1)R	1.4261	2	1	117.7	VVITSDEGK(1)R	1.4414	2	1	94.692	VVITSDEGK(1)R	-0.76876	2	1	142.43	VVITSDEGK(1)R	-0.10237	2	1	125.97	VVITSDEGK(1)R	-0.20005	2	1
TERG_07202T0	198	K	Acetyl-coenzyme A synthetase	133.86	INDANSK(1)VVITSDEGK	-0.18434	2	1	139.49	INDANSK(1)VVITSDEGK	-0.37376	2	1	168.68	INDANSK(1)VVITSDEGK	-0.83859	2	1	201.75	INDANSK(1)VVITSDEGK	-1.4728	3	1	216.26	INDANSK(1)VVITSDEGK	-0.67941	3	1	193.64	INDANSK(1)VVITSDEGK	-1.2526	3	1
TERG_07202T0	105	K	Acetyl-coenzyme A synthetase						58.246	HALK(1)NPDK	0.25397	2	1	70.816	HALK(1)NPDK	0.2409	2	1						104.2	HALK(1)NPDK	0.47134	2	1	128.12	HALK(1)NPDK	-0.039313	2	1
TERG_07192T0	166	K	Unknown	49.358	VEAAK(1)NR	0.6349	2	1	51.787	VEAAK(1)NR	1.1953	2	1	51.787	VEAAK(1)NR	0.70106	2	1	69.176	VEAAK(1)NR	0.30115	2	1	97.071	VEAAK(1)NR	-0.7082	2	1
TERG_07187T2	976	K	L-aminoadipate-semialdehyde dehydrogenase						46.334	DAK(1)ELVSK	-0.1409	2	1						83.783	DAK(1)ELVSK	0.23301	2	1	62.463	DAK(1)ELVSK	-1.1324	2	1	83.783	DAK(1)ELVSK	-0.065656	2	1
TERG_07187T2	61	K	L-aminoadipate-semialdehyde dehydrogenase						67.061	LSPNEQAAVK(1)K	1.7913	2	1						50.149	LSPNEQAAVK(1)K	2.6503	2	1						72.531	LSPNEQAAVK(1)K	2.4422	2	1
TERG_07187T2	149	K	L-aminoadipate-semialdehyde dehydrogenase						124.25	AHIQNTSK(1)LEQEPVLFR	-0.089287	3	1						138.91	AHIQNTSK(1)LEQEPVLFR	0.20277	3	1	138.91	AHIQNTSK(1)LEQEPVLFR	2.7136	3	1
TERG_07187T2	125	K	L-aminoadipate-semialdehyde dehydrogenase						114.63	VTK(1)IYDESASDIVPLR	-2.4325	2	1						130.29	VTK(1)IYDESASDIVPLR	-0.32294	3	1	105.53	VTK(1)IYDESASDIVPLR	-1.1259	2	1	111.78	VTK(1)IYDESASDIVPLR	-0.92318	2	1
TERG_07187T2	1195	K	L-aminoadipate-semialdehyde dehydrogenase						50.703	GLK(1)GAIVR	0.0038308	2	1						79.451	GLK(1)GAIVR	0.21605	2	1	80.229	GLK(1)GAIVR	0.57563	2	1	82.671	GLK(1)GAIVR	0.21644	2	1
TERG_07186T0	315	K	Nicotinamide riboside kinase	47.599	EIK(1)EIEK	-2.1206	2	1	78.77	EIK(1)EIEK	-2.4787	2	1						117.4	EIK(1)EIEK	0.81963	2	1						101.33	EIK(1)EIEK	0.48389	2	1
TERG_07182T0	58	K	40S ribosomal protein S6	109	ITGGNDK(1)QGFPMK	-0.068906	2	1	125.03	ITGGNDK(1)QGFPMK	-1.102	2	1	111.79	ITGGNDK(1)QGFPMK	0.17801	2	1	101.53	ITGGNDK(1)QGFPMK	-1.0113	2	1	43.761	ITGGNDK(1)QGFPMK	2.8461	2	1	49.333	ITGGNDK(1)QGFPMK	-0.16077	2	1
TERG_07182T0	30	K	40S ribosomal protein S6	113.62	LRPFMEK(1)R	-0.91227	2	1	117.89	LRPFMEK(1)R	-1.7205	3	1	125.82	LRPFMEK(1)R	-1.6626	3	1	113.62	LRPFMEK(1)R	-0.34689	3	1	93.429	LRPFMEK(1)R	-0.49213	3	1	128.36	LRPFMEK(1)R	0.85546	2	1
TERG_07182T0	205	K	40S ribosomal protein S6	99.669	SEASK(1)EAANEYAK	1.1036	2	1	139.78	SEASK(1)EAANEYAK	-0.24612	2	1	160.18	SEASK(1)EAANEYAK	-0.62577	2	1	127.02	SEASK(1)EAANEYAK	-1.7357	2	1	128.21	SEASK(1)EAANEYAK	-2.9068	2	1	124.47	SEASK(1)EAANEYAK	-4.1058	2	1
TERG_07182T0	174	K	40S ribosomal protein S6	66.993	EYTK(1)APK	-1.3432	2	1	66.993	EYTK(1)APK	-0.80452	2	1	50.632	EYTK(1)APK	-0.88975	2	1	56.122	EYTK(1)APK	-0.44914	2	1	56.122	EYTK(1)APK	-0.46869	2	1	56.122	EYTK(1)APK	-0.88509	2	1
TERG_07182T0	165	K	40S ribosomal protein S6	59.908	TVTPK(1)GEGK	0.44985	2	1	62.463	TVTPK(1)GEGK	1.0304	2	1	62.463	TVTPK(1)GEGK	1.1973	2	1	51.276	TVTPK(1)GEGK	0.25263	2	1	59.908	TVTPK(1)GEGK	-0.0034887	2	1	62.463	TVTPK(1)GEGK	0.42806	2	1
TERG_07182T0	149	K	40S ribosomal protein S6	48.794	SFFGLDK(1)K	-4.4162	2	1						77.732	SFFGLDK(1)K	-1.0407	2	1						73.665	SFFGLDK(1)K	0.25242	2	1	70.332	SFFGLDK(1)K	1.5227	2	1
TERG_07182T0	14	K	40S ribosomal protein S6	139.11	LNVSYPANGSQK(1)LIEIDDERK	1.9171	3	1	139.44	LNVSYPANGSQK(1)LIEIDDER	0.41048	2	1	146.13	LNVSYPANGSQK(1)LIEIDDERK	1.4238	3	1	87.208	LNVSYPANGSQK(1)LIEIDDERK	1.0536	3	1	88.872	LNVSYPANGSQK(1)LIEIDDERK	1.0955	3	1
TERG_07180T0	6	K	Ubiquitin-protein ligase (Tom1), putative	55.461	IEK(1)VASSK	0.84124	2	1											88.177	IEK(1)VASSK	1.3796	2	1						57.55	IEK(1)VASSK	1.0701	2	1
TERG_07180T0	3625	K	Ubiquitin-protein ligase (Tom1), putative	63.419	VLEFDNK(1)R	0.30097	2	1																105.14	VLEFDNK(1)R	0.78027	2	1	80.438	VLEFDNK(1)R	-0.042372	2	1
TERG_07180T0	3500	K	Ubiquitin-protein ligase (Tom1), putative	177.93	ISEAEASEK(1)ANTLK	1.3938	2	1	134.4	ISEAEASEK(1)ANTLK	0.15767	2	1	167.03	ISEAEASEK(1)ANTLK	1.2537	2	1	157.43	ISEAEASEK(1)ANTLK	1.839	2	1	182.72	ISEAEASEK(1)ANTLK	0.54626	2	1	127.32	ISEAEASEK(1)ANTLK	0.25273	2	1
TERG_07180T0	3491	K	Ubiquitin-protein ligase (Tom1), putative	55.531	DK(0.092)EK(0.908)ISEAEASEK	-2.1225	3	0.907506											105.65	EK(1)ISEAEASEK	-0.76887	2	1	128.35	EK(1)ISEAEASEK	-0.61082	2	1	113.54	EK(1)ISEAEASEK	-0.059144	2	1
TERG_07180T0	3471	K	Ubiquitin-protein ligase (Tom1), putative	91.62	FSPASSDQAK(1)LLR	2.0719	2	1	95.417	FSPASSDQAK(1)LLR	0.11229	2	1	93.766	FSPASSDQAK(1)LLR	2.8611	2	1	101.39	FSPASSDQAK(1)LLR	0.11908	2	1	106.79	FSPASSDQAK(1)LLR	0.78948	2	1	102.97	FSPASSDQAK(1)LLR	0.99317	2	1
TERG_07180T0	2843	K	Ubiquitin-protein ligase (Tom1), putative	66.299	LDEEK(1)LER	1.6984	2	1	74.464	LDEEK(1)LER	0.63677	2	1						109.71	LDEEK(1)LER	-1.1594	2	1	97.635	RLDEEK(1)LER	-1.8275	2	1	96.948	LDEEK(1)LER	-1.4985	2	1
TERG_07180T0	1497	K	Ubiquitin-protein ligase (Tom1), putative	70.47	FGQLVEK(1)GYDESLAR	-1.1602	2	1	78.69	FGQLVEK(1)GYDESLAR	-0.9449	2	1											74.89	FGQLVEK(1)GYDESLAR	-2.7489	2	1
TERG_07180T0	1218	K	Ubiquitin-protein ligase (Tom1), putative						61.127	VDNPASTQLDK(1)GANVK	-0.56284	2	1						123.42	VDNPASTQLDK(1)GANVK	-0.66914	2	1	149.22	VDNPASTQLDK(1)GANVK	0.58105	2	1	130.01	VDNPASTQLDK(1)GANVK	-0.23437	2	1
TERG_07180T0	1207	K	Ubiquitin-protein ligase (Tom1), putative	85.988	SPK(1)VDNPASTQLDK	0.45834	2	1											135.47	SPK(1)VDNPASTQLDK	-0.0029105	2	1	127.66	SPK(1)VDNPASTQLDK	0.98874	2	1	163.64	SPK(1)VDNPASTQLDK	0.051478	2	1
TERG_07178T0	62	K	Steroid alpha reductase family protein	186.27	GSDGSLLK(1)NDTR	2.5143	2	1	173.37	GSDGSLLK(1)NDTR	2.3084	2	1	163.09	GSDGSLLK(1)NDTR	1.3614	2	1	128.1	GSDGSLLK(1)NDTR	0.41887	2	1	107.52	GSDGSLLK(1)NDTR	1.9595	2	1	176.32	GSDGSLLK(1)NDTR	1.6548	2	1
TERG_07178T0	54	K	Steroid alpha reductase family protein	87.667	ITK(1)GSDGSLLK	2.7216	2	1	106.38	ITK(1)GSDGSLLK	0.054299	2	1	93.345	ITK(1)GSDGSLLK	0.69464	2	1	69.864	ITK(1)GSDGSLLK	0.044624	2	1	67.749	ITK(1)GSDGSLLK	-0.041952	2	1	74.392	ITK(1)GSDGSLLK	0.59538	2	1
TERG_07178T0	214	K	Steroid alpha reductase family protein						57.281	EFGDK(1)YK	0.33747	2	1	57.281	EFGDK(1)YK	-0.44698	2	1	60.76	EFGDK(1)YK	0.42231	2	1						60.76	EFGDK(1)YK	0.23903	2	1
TERG_07176T0	192	K	50S ribosomal protein L24	100.58	HSESEK(1)IEAATEHDLR	-0.32275	3	1	147.64	HSESEK(1)IEAATEHDLR	-1.1408	3	1	144.97	HSESEK(1)IEAATEHDLR	-0.76386	3	1						89.311	HSESEK(1)IEAATEHDLR	-0.63249	3	1	76.158	HSESEK(1)IEAATEHDLR	-0.82	3	1
TERG_07175T0	18	K	RuvB-like helicase	66.692	TEITDK(1)LR	1.9484	2	1						91.318	TEITDK(1)LR	-0.80391	2	1	114.5	TEITDK(1)LR	0.43428	2	1	141.52	TEITDK(1)LR	-0.74486	2	1	118.74	TEITDK(1)LR	-0.66484	2	1
TERG_07174T0	94	K	Vesicle transport v-snare protein vti1homolog , putative	102.4	NYLTDVDNTK(1)R	1.9393	2	1	98.898	NYLTDVDNTK(1)R	1.2041	2	1	128.88	NYLTDVDNTK(1)R	1.4112	2	1	129.82	NYLTDVDNTK(1)R	-2.3022	2	1	141.08	NYLTDVDNTK(1)R	-2.0498	2	1	147.91	NYLTDVDNTK(1)R	-3.3185	2	1
TERG_07174T0	68	K	Vesicle transport v-snare protein vti1homolog , putative						104.59	MEK(1)ENIPSSTR	-0.89195	2	1						116.71	MEK(1)ENIPSSTR	-1.041	2	1	116.71	MEK(1)ENIPSSTR	-1.7192	2	1	125.82	MEK(1)ENIPSSTR	-2.0332	2	1
TERG_07151T0	51	K	50S ribosomal protein L30, putative											57.525	VK(1)ELVAVTEVDKPLSR	-1.0946	3	0.999998	44.391	VK(1)ELVAVTEVDKPLSR	-0.88187	3	0.999959						43.208	VK(1)ELVAVTEVDKPLSR	-1.5307	3	0.999943
TERG_07150T0	99	K	Sphinganine-1-phosphate aldolase BST1, putative						51.445	TALTK(1)LEQK	-0.1441	2	1						54.066	TALTK(1)LEQK	0.67377	2	1	54.066	TALTK(1)LEQK	1.5754	2	1	55.461	TALTK(1)LEQK	1.5775	2	1
TERG_07150T0	526	K	Sphinganine-1-phosphate aldolase BST1, putative	103.55	EEVLK(1)AEQR	0.15633	2	1	100.57	EEVLK(1)AEQR	0.30792	2	1	120.99	EEVLK(1)AEQR	-0.13565	2	1	103.55	EEVLK(1)AEQR	0.60131	2	1	103.55	EEVLK(1)AEQR	1.481	2	1	91.867	EEVLK(1)AEQR	0.96626	2	1
TERG_07149T0	79	K	Aspartate aminotransferase	118.24	AAESK(1)VVSSSLDK	0.85483	2	1						121.18	AAESK(1)VVSSSLDK	0.22044	2	1	111.12	AAESK(1)VVSSSLDK	-0.94824	2	1	121.24	AAESK(1)VVSSSLDK	-1.1479	2	1	111.83	AAESK(1)VVSSSLDK	-0.51425	2	1
TERG_07149T0	74	K	Aspartate aminotransferase	95.822	GKPYVLPSVK(1)AAESK	1.3954	3	1	75.316	GKPYVLPSVK(1)AAESK	1.3671	3	1	104.94	GKPYVLPSVK(1)AAESK	1.4101	3	1	77.338	GKPYVLPSVK(1)AAESK	0.2222	3	1	84.62	GKPYVLPSVK(1)AAESK	0.50158	3	1	77.338	GKPYVLPSVK(1)AAESK	0.39706	3	0.999999
TERG_07149T0	52	K	Aspartate aminotransferase	118.28	DK(1)INLGVGAYR	0.41464	2	1	135.8	DK(1)INLGVGAYR	2.0812	2	1	136.02	DK(1)INLGVGAYR	2.3919	2	1	147.74	DK(1)INLGVGAYR	1.1997	2	1	136.02	DK(1)INLGVGAYR	1.1086	2	1	154.24	DK(1)INLGVGAYR	1.5632	2	1
TERG_07149T0	50	K	Aspartate aminotransferase	75.213	ADSFK(1)DK	1.0173	2	1	81.191	ADSFK(1)DK	1.883	2	1	86.794	ADSFK(1)DK	1.0809	2	1	64.265	ADSFK(1)DK	-1.372	2	1						73.26	ADSFK(1)DK	-1.1604	2	1
TERG_07149T0	412	K	Aspartate aminotransferase	113.76	ISVAGITSDNVK(1)R	-1.4838	2	1	202.61	ISVAGITSDNVK(1)R	0.28193	2	1	133.16	ISVAGITSDNVK(1)R	-2.0596	2	1	153.81	ISVAGITSDNVK(1)R	-1.0956	2	1	138.02	ISVAGITSDNVK(1)R	-0.3653	2	1	142.38	ISVAGITSDNVK(1)R	-1.0872	2	1
TERG_07149T0	397	K	Aspartate aminotransferase	153.95	EHSVYATK(1)DGR	2.1431	2	1	193.3	EHSVYATK(1)DGR	1.8419	2	1	146.16	EHSVYATK(1)DGR	2.0268	2	1	174.77	EHSVYATK(1)DGR	0.61825	2	1	151.79	EHSVYATK(1)DGR	0.41849	3	1	138.22	EHSVYATK(1)DGR	-0.088776	2	1
TERG_07149T0	389	K	Aspartate aminotransferase	196.7	LAK(1)EHSVYATK	0.75029	2	1	164.13	LAK(1)EHSVYATK	3.8131	2	1	179.93	LAK(1)EHSVYATK	-0.017666	2	1	196.7	LAK(1)EHSVYATK	-1.0278	2	1	149.69	LAK(1)EHSVYATK	-0.60676	2	1	204.85	LAK(1)EHSVYATK	0.10022	2	1
TERG_07149T0	357	K	Aspartate aminotransferase	55.806	ENLEK(1)LGSK	-0.35094	2	1	82.261	ENLEK(1)LGSK	-1.0973	2	1	75.387	ENLEK(1)LGSK	-0.48111	2	1	73.499	ENLEK(1)LGSK	-1.2892	2	1	94.804	ENLEK(1)LGSK	-1.5337	2	1
TERG_07149T0	352	K	Aspartate aminotransferase	60.828	ALLK(1)ENLEK	1.5625	2	1	119.75	ALLK(1)ENLEK	0.34676	2	1	104.42	ALLK(1)ENLEK	0.77275	2	1	90.15	ALLK(1)ENLEK	0.11482	2	1	85.862	ALLK(1)ENLEK	0.20906	2	1	102.62	ALLK(1)ENLEK	0.37962	2	1
TERG_07149T0	227	K	Aspartate aminotransferase	94.114	IAEVMK(1)QK	-0.054391	2	1						98.523	IAEVMK(1)QK	0.10029	2	1						95.531	IAEVMK(1)QK	-0.24335	2	1	95.531	IAEVMK(1)QK	0.58809	2	1
TERG_07149T0	171	K	Aspartate aminotransferase	79.659	DAGLTVEK(1)YR	0.20253	2	1	121.6	DAGLTVEK(1)YR	0.10323	2	1	108.43	DAGLTVEK(1)YR	0.23103	2	1	106.35	DAGLTVEK(1)YR	-1.8573	2	1	125.75	DAGLTVEK(1)YR	1.3062	2	1	106.4	DAGLTVEK(1)YR	0.89819	2	1
TERG_07143T0	453	K	Sodium P-type ATPase, putative	75.819	FDVPAEK(1)EER	-2.2182	2	1	68.536	FDVPAEK(1)EER	-0.30495	2	1	46.955	FDVPAEK(1)EER	0.30225	2	1						83.045	FDVPAEK(1)EER	0.0197	2	1	110.39	FDVPAEK(1)EER	-0.38388	2	1
TERG_07140T0	442	K	Phosphotransferase enzyme family protein											48.981	VLSDLEAYK(1)K	1.7975	2	1											83.862	VLSDLEAYK(1)K	-1.1928	2	1
TERG_07138T0	33	K	Polyubiquitin (UbiD), putative	139.3	IQDK(1)EGIPPDQQR	2.1213	2	1	131.08	IQDK(1)EGIPPDQQR	-0.58457	2	1	132.31	IQDK(1)EGIPPDQQR	-0.9226	2	1	142.1	IQDK(1)EGIPPDQQR	0.24564	2	1	139.86	IQDK(1)EGIPPDQQR	1.4548	2	1	165.51	IQDK(1)EGIPPDQQR	0.72805	2	1
TERG_07131T0	39	K	Phosphotransmitter protein Ypd1, putative	53.211	NNISSLEK(1)YK	1.93	2	1						54.259	NNISSLEK(1)YK	0.064534	2	1	88.596	NNISSLEK(1)YK	0.28528	2	1	63.624	NNISSLEK(1)YK	2.1162	2	1	81.017	NNISSLEK(1)YK	0.080272	2	1
TERG_07131T0	153	K	Phosphotransmitter protein Ypd1, putative	62.94	ALAEAK(1)NDYHDVVSVLK	1.9085	3	1	94.203	ALAEAK(1)NDYHDVVSVLK	-1.2089	3	1						190.23	ALAEAK(1)NDYHDVVSVLK	-0.58919	2	1	211.09	ALAEAK(1)NDYHDVVSVLK	-1.1357	2	1	204.23	ALAEAK(1)NDYHDVVSVLK	0.83303	2	1
TERG_07131T0	138	K	Phosphotransmitter protein Ypd1, putative	90.861	DESGTHPEPDK(1)SR	-0.13205	3	1	67.019	DESGTHPEPDK(1)SR	0.023889	3	1	130.1	DESGTHPEPDK(1)SR	-0.030288	2	1	135.02	DESGTHPEPDK(1)SR	-0.51983	2	1	138.55	DESGTHPEPDK(1)SR	0.1091	2	1	136.24	DESGTHPEPDK(1)SR	-0.86814	2	1
TERG_07131T0	127	K	Phosphotransmitter protein Ypd1, putative	112.43	IQNYGQQK(1)DESGTHPEPDK	0.075017	3	1	128.79	IQNYGQQK(1)DESGTHPEPDK	0.56983	3	1	104.45	IQNYGQQK(1)DESGTHPEPDK	-0.96088	3	1	144.51	IQNYGQQK(1)DESGTHPEPDK	0.18049	3	1	162.64	IQNYGQQK(1)DESGTHPEPDK	-0.18898	3	1	176.44	IQNYGQQK(1)DESGTHPEPDK	0.25897	3	1
TERG_07131T0	114	K	Phosphotransmitter protein Ypd1, putative	91.853	VK(1)DACEK	-0.86321	2	1											52.867	VK(1)DACEK	-1.2058	2	1						60.589	VK(1)DACEK	0.8215	2	1
TERG_07131T0	112	K	Phosphotransmitter protein Ypd1, putative	85.554	GSSATLGLTK(1)VK	-0.31395	2	1	100.02	GSSATLGLTK(1)VK	-0.58475	2	1	105.65	GSSATLGLTK(1)VK	0.6505	2	1	82.85	GSSATLGLTK(1)VK	-1.1464	2	1	67.997	GSSATLGLTK(1)VK	-2.2479	2	1	105.65	GSSATLGLTK(1)VK	-0.28315	2	1
TERG_07127T0	70	K	Homocitrate synthase	92.732	FK(1)IIESTLR	-0.30917	2	1	83.358	FK(1)IIESTLR	-0.67099	2	1	123.35	FK(1)IIESTLR	0.36654	2	1	143.04	FK(1)IIESTLR	0.51398	2	1	108.57	FK(1)IIESTLR	0.47736	2	1	102.55	FK(1)IIESTLR	-1.1544	2	1
TERG_07127T0	192	K	Homocitrate synthase	73.248	SK(1)GIEVR	0.18473	2	1	65.246	SK(1)GIEVR	0.83407	2	1	82.241	SK(1)GIEVR	0.37167	2	1						52.482	SK(1)GIEVR	-1.677	2	1	60.436	SK(1)GIEVR	-1.3809	2	1
TERG_07127T0	190	K	Homocitrate synthase	170.95	NTAIEVINFVK(1)SK	-2.3601	2	1	157.33	NTAIEVINFVK(1)SK	-1.6278	2	1	170.95	NTAIEVINFVK(1)SK	-0.60103	2	1	112.02	NTAIEVINFVK(1)SK	-1.637	2	1
TERG_07127T0	173	K	Homocitrate synthase						160.56	EHSHGK(1)DMTYIK	0.62933	2	1	144.57	EHSHGK(1)DMTYIK	-1.7649	2	1											46.358	EHSHGK(1)DMTYIK	1.5429	2	1
TERG_07116T0	63	K	Aldehyde dehydrogenase, putative						135.8	SWSK(1)TSHEER	-0.23816	2	1						120.86	SWSK(1)TSHEER	-0.99175	2	1	118.28	SWSK(1)TSHEER	-0.85925	2	1	94.767	SWSK(1)TSHEER	-1.0622	2	1
TERG_07116T0	4	K	Aldehyde dehydrogenase, putative						123.51	AAK(1)LDFTTFR	1.5238	2	1						162	AAK(1)LDFTTFR	-0.89257	2	1	160.77	AAK(1)LDFTTFR	-0.3975	2	1	95.483	AAK(1)LDFTTFR	-1.4398	2	1
TERG_07116T0	343	K	Aldehyde dehydrogenase, putative						81.017	EK(1)WTVATGGR	1.4541	2	1						95.822	EK(1)WTVATGGR	-0.96414	2	1						78.513	EK(1)WTVATGGR	0.088969	2	1
TERG_07116T0	296	K	Aldehyde dehydrogenase, putative						60.157	IFVHESIHEK(1)FR	-0.77106	4	1						145.01	IFVHESIHEK(1)FR	3.2307	2	1	178.1	IFVHESIHEK(1)FR	0.7154	3	1	218.62	IFVHESIHEK(1)FR	1.6734	3	1
TERG_07116T0	239	K	Aldehyde dehydrogenase, putative						72.2	VMASASK(1)TLK	1.0507	2	1						79.201	VMASASK(1)TLK	-0.091459	2	1	70.808	VMASASK(1)TLK	-0.33878	2	1	81.017	VMASASK(1)TLK	-0.14509	2	1
TERG_07116T0	17	K	Aldehyde dehydrogenase, putative						71.98	NVINGK(1)LTSAAVTR	-0.74897	2	1						128.95	NVINGK(1)LTSAAVTR	0.68815	2	1	136.6	NVINGK(1)LTSAAVTR	0.28167	2	1	126.71	NVINGK(1)LTSAAVTR	1.0224	2	1
TERG_07114T0	60	K	Ubiquitin-protein ligase Sel1/Ubx2, putative	64.803	DFSK(1)AFR	0.21285	2	1	64.803	DFSK(1)AFR	-0.12872	2	1	81.381	DFSK(1)AFR	-0.15861	2	1	81.297	DFSK(1)AFR	0.047906	2	1	97.602	DFSK(1)AFR	0.56947	2	1	76.847	DFSK(1)AFR	-0.1173	2	1
TERG_07103T2	187	K	BAP31 domain protein, putative	127.3	LGDEISSQNK(1)DNTPK	0.83514	2	1	145.69	LGDEISSQNK(1)DNTPK	0.43819	2	1	199.33	LGDEISSQNK(1)DNTPK	-0.49759	2	1	168.1	LGDEISSQNK(1)DNTPK	0.48822	3	1	188.59	LGDEISSQNK(1)DNTPK	0.7699	3	1	214.58	LGDEISSQNK(1)DNTPK	-0.97437	3	1
TERG_07103T2	177	K	BAP31 domain protein, putative	136.92	EYNK(1)LGDEISSQNK	-0.88862	2	1	179.27	EYNK(1)LGDEISSQNK	0.27123	2	1	148.41	EYNK(1)LGDEISSQNK	0.30691	2	1	181.71	EYNK(1)LGDEISSQNK	0.41544	2	1	193.62	EYNK(1)LGDEISSQNK	0.46173	2	1	171.21	EYNK(1)LGDEISSQNK	0.08585	2	1
TERG_07103T2	165	K	BAP31 domain protein, putative	70.908	ENDIEALK(1)K	0.70378	2	1	96.342	ENDIEALK(1)K	1.3495	2	1	87.258	ENDIEALK(1)K	1.6385	2	1	98.044	ENDIEALK(1)K	0.72966	2	1	72.607	ENDIEALK(1)K	0.59756	2	1	94.309	ENDIEALK(1)K	-0.46121	3	1
TERG_07103T2	137	K	BAP31 domain protein, putative	115.73	DSAK(1)LAAAGDMGEIGR	2.2126	3	1	98.508	DSAK(1)LAAAGDMGEIGR	0.25593	2	1	126.63	DSAK(1)LAAAGDMGEIGR	1.5525	3	1	161.08	DSAK(1)LAAAGDMGEIGR	-0.64039	3	1	127.29	DSAK(1)LAAAGDMGEIGR	-1.2513	2	1	95.873	DSAK(1)LAAAGDMGEIGR	-0.41887	3	1
TERG_07103T2	128	K	BAP31 domain protein, putative	84.244	MYEGDK(1)R	-0.71718	2	1	85.265	MYEGDK(1)R	-0.5372	2	1	67.032	MYEGDK(1)R	-1.0201	2	1	89.55	MYEGDK(1)R	-0.38466	2	1	105.39	MYEGDK(1)R	-0.59928	2	1	107.32	MYEGDK(1)R	-0.017564	2	1
TERG_07103T2	122	K	BAP31 domain protein, putative	56.916	VK(1)MYEGDK	-0.3469	2	1	61.691	VK(1)MYEGDK	-1.3819	2	1	55.064	VK(1)MYEGDK	-0.79887	2	1	53.751	VK(1)MYEGDKR	-0.54453	3	0.999988	59.153	VK(1)MYEGDK	-0.03954	2	1	61.691	VK(1)MYEGDK	0.28478	2	1
TERG_07093T0	341	K	Acyl-CoA dehydrogenase, putative	92.051	EGIAEK(1)MFR	0.57996	2	1	80.688	EGIAEK(1)MFR	-1.7683	2	1	98.009	EGIAEK(1)MFR	-0.81714	2	1	113.62	EGIAEK(1)MFR	-1.4339	2	1	125.82	EGIAEK(1)MFR	-0.95843	2	1	113.71	EGIAEK(1)MFR	-2.5067	2	1
TERG_07093T0	310	K	Acyl-CoA dehydrogenase, putative						111.11	EAGQDFVQDAAMAK(1)LYASQVAGR	0.15098	3	1						83.826	EAGQDFVQDAAMAK(1)LYASQVAGR	-0.21672	3	1						48.773	EAGQDFVQDAAMAK(1)LYASQVAGR	-1.3239	3	1
TERG_07093T0	17	K	Acyl-CoA dehydrogenase, putative						104.43	FAVEEIGPK(1)VR	0.66105	2	1						120.06	FAVEEIGPK(1)VR	0.45705	3	1	115.57	FAVEEIGPK(1)VR	-0.075343	3	1	120.06	FAVEEIGPK(1)VR	-0.027335	2	1
TERG_07093T0	132	K	Acyl-CoA dehydrogenase, putative	88.495	AEK(1)TSSGYK	0.75004	2	1	93.556	AEK(1)TSSGYK	0.83899	2	1	99.815	AEK(1)TSSGYK	1.2605	2	1	84.817	AEK(1)TSSGYK	0.33871	2	1	78.098	AEK(1)TSSGYK	-0.033855	2	1	77.14	AEK(1)TSSGYK	-0.23458	2	1
TERG_07088T0	189	K	N-acylethanolamine amidohydrolase, putative	52.716	GK(1)VIGVYK	-0.99074	2	1	52.716	GK(1)VIGVYK	2.6139	2	1																45.68	GK(1)VIGVYK	0.79891	2	1
TERG_07087T4	154	K	Protein translocation complex componenet (Npl1), putative						121.61	LALSK(1)LDDER	-1.094	2	1											104.82	LALSK(1)LDDER	-1.1554	2	1
TERG_07087T4	14	K	Protein translocation complex componenet (Npl1), putative						93.345	AYK(1)TLTDEEIR	1.5588	2	1											55.261	AYK(1)TLTDEEIR	-0.68877	2	1
TERG_07087T1	48	K	Protein translocation complex componenet (Npl1), putative	63.46	IK(0.98)SDFK(0.02)PQHDDIIQSQK	-0.92299	4	0.980066											129.11	IK(1)SDFKPQHDDIIQSQK	-1.2151	3	0.999998
TERG_07087T1	302	K	Protein translocation complex componenet (Npl1), putative	100.88	LALSK(1)LDDER	-0.85627	2	1						110.39	LALSK(1)LDDER	-0.97754	2	1	112.13	LALSK(1)LDDER	-2.3554	2	1						81.017	LALSK(1)LDDER	-0.040667	2	1
TERG_07087T1	162	K	Protein translocation complex componenet (Npl1), putative	110.08	AYK(1)TLTDEEIR	1.3127	2	1						105.13	AYK(1)TLTDEEIR	1.2851	2	1	105.13	AYK(1)TLTDEEIR	-1.1304	2	1						77.674	AYK(1)TLTDEEIR	-0.016912	2	1
TERG_07076T0	251	K	Sugar 1,4-lactone oxidase, putative	92.445	ADK(1)TDLPTR	-1.114	2	1	115.42	ADK(1)TDLPTR	-1.3549	2	1	104.82	ADK(1)TDLPTR	-1.3745	2	1											48.028	ADK(1)TDLPTR	-1.3156	2	1
TERG_07071T0	5	K	2-isopropylmalate synthase						103.55	PMLK(1)DPSK	1.2074	2	1						74.376	PMLK(1)DPSK	-0.35288	2	1	135	PMLK(1)DPSK	-1.4774	2	1	95.358	PMLK(1)DPSK	-0.93358	2	1
TERG_07071T0	483	K	2-isopropylmalate synthase						120.15	AVNTQNLK(1)R	-0.22702	2	1	106.42	AVNTQNLK(1)R	0.49934	2	1	124.98	AVNTQNLK(1)R	0.47848	2	1	107.57	AVNTQNLK(1)R	0.47306	2	1	115.71	AVNTQNLK(1)R	0.39125	2	1
TERG_07071T0	423	K	2-isopropylmalate synthase	78.149	IVQK(1)DADR	-3.4124	2	1	76.679	IVQK(1)DADR	-1.9329	2	1						111.95	IVQK(1)DADR	-0.46177	2	1	111.95	IVQK(1)DADR	-0.055902	2	1	123.72	IVQK(1)DADR	0.098172	2	1
TERG_07071T0	322	K	2-isopropylmalate synthase	114.7	VVEECNK(1)IPVNER	0.12499	2	1	92.939	VVEECNK(1)IPVNER	-1.3031	2	1	47.621	VVEECNK(1)IPVNER	-1.3198	2	1	131.66	VVEECNK(1)IPVNER	0.16827	2	1	153.81	VVEECNK(1)IPVNER	-0.15938	2	1	129.77	VVEECNK(1)IPVNER	-0.9487	2	1
TERG_07071T0	166	K	2-isopropylmalate synthase	109.07	SITK(1)DDPATAGTEWR	-0.85496	2	1	67.299	SITK(1)DDPATAGTEWR	-2.469	2	1						140.27	SITK(1)DDPATAGTEWR	-1.9331	2	1	185.27	SITK(1)DDPATAGTEWR	-0.90383	2	1	164.15	SITK(1)DDPATAGTEWR	-0.86969	2	1
TERG_07066T0	201	K	40S ribosomal protein S5, putative											107	K(0.004)K(0.996)DELER	-0.42072	2	0.996414	111.17	K(0.012)K(0.988)DELER	0.50779	2	0.988424
TERG_07066T0	199	K	40S ribosomal protein S5, putative	57.174	GSSNSYAIK(1)K	-0.88654	2	1	68.525	GSSNSYAIK(1)K	-1.1762	2	1	58.63	GSSNSYAIK(1)K	-1.22	2	1	68.525	GSSNSYAIK(1)K	0.38929	2	1	57.785	GSSNSYAIK(1)K	-0.18242	2	1	77.192	GSSNSYAIK(1)K	-0.93121	2	1
TERG_07066T0	175	K	40S ribosomal protein S5, putative	149.99	NIK(1)TISECLADELINAAK	-0.91604	3	1	115.66	NIK(1)TISECLADELINAAK	-0.064506	3	1	123.92	NIK(1)TISECLADELINAAK	-0.58826	3	1											136.1	NIK(1)TISECLADELINAAK	0.92046	3	1
TERG_07054T0	121	K	Autophagy protein Atg27, putative	117.2	LK(1)QEDPNTEGLK	0.80521	2	1											104.59	LK(1)QEDPNTEGLK	-0.065702	2	1	107.17	LK(1)QEDPNTEGLK	0.08272	2	1	124.12	LK(1)QEDPNTEGLK	0.26339	2	1
TERG_07050T0	1652	K	Unknown	57.471	ESAAK(1)WR	0.65377	2	1						45.952	ESAAK(1)WR	0.57979	2	1	74.415	ESAAK(1)WR	-0.76811	2	1	66.993	ESAAK(1)WR	-0.20203	2	1	83.377	ESAAK(1)WR	-0.96662	2	1
TERG_07041T0	735	K	Hsp70 family chaperone Lhs1/Orp150, putative						41.093	GHHWLDEETFTK(1)ATTK	-0.56922	3	1						72.315	GHHWLDEETFTK(1)ATTK	-2.2696	3	1
TERG_07041T0	392	K	Hsp70 family chaperone Lhs1/Orp150, putative	42.718	AEFEK(1)ITEK	0.6108	2	1	83.309	AEFEK(1)ITEK	0.50067	2	1	48.073	AEFEK(1)ITEK	1.3927	2	1	61.161	AEFEK(1)ITEK	1.1523	2	1	59.908	AEFEK(1)ITEK	0.60287	2	1	58.699	AEFEK(1)ITEK	0.63413	2	1
TERG_07041T0	197	K	Hsp70 family chaperone Lhs1/Orp150, putative	136.83	ANAEALGGK(1)GTNIK	-0.48266	2	1	176.87	ANAEALGGK(1)GTNIK	0.14079	2	1	168	ANAEALGGK(1)GTNIK	0.38883	2	1	115.66	ANAEALGGK(1)GTNIK	-1.2876	2	1	153.85	ANAEALGGK(1)GTNIK	0.5228	2	1	167.21	ANAEALGGK(1)GTNIK	-0.84371	2	1
TERG_07038T0	78	K	Glutaminyl-tRNA synthetase	130.01	VGFLADVYK(1)ERPLESTVNK	1.9346	3	1	119.48	VGFLADVYK(1)ERPLESTVNK	0.80999	3	1	119.76	VGFLADVYK(1)ERPLESTVNK	3.1357	3	1											108.71	VGFLADVYK(1)ERPLESTVNK	1.6073	3	1
TERG_07038T0	529	K	Glutaminyl-tRNA synthetase	44.612	YDKPEGDEK(1)FK	0.32915	3	0.999775	57.175	YDKPEGDEK(1)FK	-1.2426	3	0.999976	63.944	YDKPEGDEK(1)FK	-2.044	3	0.999992	72.34	YDKPEGDEK(1)FK	-0.72392	2	0.99999						78.744	YDKPEGDEK(1)FK	-0.37055	2	0.999995
TERG_07038T0	507	K	Glutaminyl-tRNA synthetase	145.04	VPFPITATSFEK(1)DPNTGLVTLIHAK	-1.3987	3	1						142.79	VPFPITATSFEK(1)DPNTGLVTLIHAK	-2.1343	3	1	157.59	VPFPITATSFEK(1)DPNTGLVTLIHAK	-1.1739	3	1						108.14	VPFPITATSFEK(1)DPNTGLVTLIHAK	1.2057	4	1
TERG_07038T0	399	K	Glutaminyl-tRNA synthetase											51.113	ELGVTK(1)AK	1.4162	2	1	77.732	ELGVTK(1)AK	0.76836	2	1						77.732	ELGVTK(1)AK	1.0166	2	1
TERG_07038T0	393	K	Glutaminyl-tRNA synthetase	110.37	GIPPQAILSFVK(1)ELGVTK	2.1848	3	1	111.09	GIPPQAILSFVK(1)ELGVTK	1.6579	2	1	90.442	GIPPQAILSFVK(1)ELGVTK	0.28067	3	1											52.19	GIPPQAILSFVK(1)ELGVTK	-0.71704	3	1
TERG_07038T0	356	K	Glutaminyl-tRNA synthetase	107.74	LVELIEGNEPK(1)GCNR	-4.0535	2	1	71.08	LVELIEGNEPK(1)GCNR	-4.3811	2	1																90.707	LVELIEGNEPK(1)GCNR	0.51944	2	1
TERG_07038T0	278	K	Glutaminyl-tRNA synthetase	108.47	HLQTGDK(1)WK	1.5649	2	1											151.22	HLQTGDK(1)WK	0.21863	2	1						139.43	HLQTGDK(1)WK	0.40453	2	1
TERG_07038T0	134	K	Glutaminyl-tRNA synthetase	117.03	FDDSNPK(1)GEEER	0.18898	2	1	142.08	FDDSNPK(1)GEEER	1.1017	2	1	148.89	FDDSNPK(1)GEEER	-0.035022	2	1	211.38	FDDSNPK(1)GEEER	-0.9341	2	1						134.68	FDDSNPK(1)GEEER	0.55715	2	1
TERG_07024T0	43	K	L-PSP endoribonuclease family protein (Brt1), putative	81.565	TNK(1)LVSGGVAER	0.78421	2	1	71.513	TNK(1)LVSGGVAER	2.3005	2	1	91.307	TNK(1)LVSGGVAER	1.5047	2	1	84.954	TNK(1)LVSGGVAER	0.93418	2	1	89.613	TNK(1)LVSGGVAER	0.52489	2	1	88.42	TNK(1)LVSGGVAER	-1.2876	2	1
TERG_07020T0	70	K	Unknown											46.159	VGDEVGIK(1)EGYHR	0.30928	3	1	93.766	VGDEVGIK(1)EGYHR	-1.1115	3	1
TERG_07016T1	90	K	Unknown	91.812	TILGPK(1)ENIASIQR	-1.791	3	1						82.651	TILGPK(1)ENIASIQR	0.050877	2	1	111.12	TILGPK(1)ENIASIQR	-0.39901	2	1						121.24	TILGPK(1)ENIASIQR	-0.916	2	1
TERG_07016T1	40	K	Unknown	235.24	TVDILSDILQNSK(1)LEPAAIER	-0.94534	3	1						229.6	TVDILSDILQNSK(1)LEPAAIER	-0.49747	3	1	219.95	TVDILSDILQNSK(1)LEPAAIER	0.13124	3	1						153.25	TVDILSDILQNSK(1)LEPAAIER	0.30149	3	1
TERG_07016T1	330	K	Unknown	228.9	VIDGITEK(1)HVMDFAQR	-0.80231	2	1						128.71	VIDGITEK(1)HVMDFAQR	-0.2701	3	1	254.71	VIDGITEK(1)HVMDFAQR	-0.59053	2	1						140.46	VIDGITEK(1)HVMDFAQR	-2.6801	3	1
TERG_07016T1	19	K	Unknown	109.36	ENTVYYAK(1)SFNADVPK	1.5433	2	1						94.366	ENTVYYAK(1)SFNADVPK	-0.1358	2	1	103.13	ENTVYYAK(1)SFNADVPK	-1.809	2	1						75.143	ENTVYYAK(1)SFNADVPK	-0.022747	2	1
TERG_07016T1	106	K	Unknown	118.51	EHLVDYIK(1)TNYTADR	-0.44022	3	1						111.83	EHLVDYIK(1)TNYTADR	1.7167	3	1	107.35	EHLVDYIK(1)TNYTADR	1.2701	3	1						138.91	EHLVDYIK(1)TNYTADR	0.27725	2	1
TERG_07016T0	436	K	Unknown						227.63	VIDGITEK(1)HVMDFAQR	-0.63757	2	1											164.01	VIDGITEK(1)HVMDFAQR	-1.0511	3	1
TERG_07016T0	261	K	Unknown						118.85	LAEEHFGNLPSQPPSSAASAIAAEQK(1)R	1.2699	3	1											99.954	LAEEHFGNLPSQPPSSAASAIAAEQK(1)R	-0.8067	3	1
TERG_07016T0	212	K	Unknown						146.59	EHLVDYIK(1)TNYTADR	-0.11832	3	1											143.58	EHLVDYIK(1)TNYTADR	1.645	3	1
TERG_07016T0	196	K	Unknown						91.812	TILGPK(1)ENIASIQR	0.23461	2	1											111.12	TILGPK(1)ENIASIQR	-0.31176	2	1
TERG_07016T0	146	K	Unknown						248.35	TVDILSDILQNSK(1)LEPAAIER	1.6415	2	1											236.27	TVDILSDILQNSK(1)LEPAAIER	-0.10081	3	1
TERG_07016T0	125	K	Unknown						103.67	ENTVYYAK(1)SFNADVPK	0.56507	2	1											96.773	ENTVYYAK(1)SFNADVPK	-0.53047	2	1
TERG_07012T1	72	K	Fibrillarin						59.198	GGAK(1)VIVEPHR	-0.26124	2	1	43.604	GGAK(1)VIVEPHR	0.036465	3	1	60.255	GGAK(1)VIVEPHR	0.075445	3	1	51.286	GGAK(1)VIVEPHR	0.013561	3	1	69.721	GGAK(1)VIVEPHR	-1.906	2	1
TERG_07012T1	288	K	Fibrillarin	101.75	IKPK(1)EQLTLEPFER	-1.7963	2	0.999938	77.42	IK(0.161)PK(0.839)EQLTLEPFER	0.44476	3	0.838732	102.63	IK(0.001)PK(0.999)EQLTLEPFER	-0.76026	2	0.99947	134.88	IKPK(1)EQLTLEPFER	-0.88264	2	0.999897	118.19	IK(0.001)PK(0.999)EQLTLEPFER	-0.34017	2	0.998859	106.14	IK(0.001)PK(0.999)EQLTLEPFER	-1.3547	2	0.999038
TERG_07012T1	125	K	Fibrillarin	209.19	ISVEGPSTGDEPVTK(1)VEYR	0.98622	3	1	225.54	ISVEGPSTGDEPVTK(1)VEYR	0.79875	2	1	185.96	ISVEGPSTGDEPVTK(1)VEYR	1.6995	3	1	188.9	ISVEGPSTGDEPVTK(1)VEYR	0.58155	3	1	211.74	ISVEGPSTGDEPVTK(1)VEYR	0.023709	3	1	202.6	ISVEGPSTGDEPVTK(1)VEYR	-0.76609	2	1
TERG_07012T1	109	K	Fibrillarin	102.33	NITPGESVYGEK(1)R	-0.90429	2	1	88.092	NITPGESVYGEK(1)R	-0.85439	2	1	120.84	NITPGESVYGEK(1)R	-0.25444	2	1	95.264	NITPGESVYGEK(1)R	-1.9932	2	1	99.991	NITPGESVYGEK(1)R	-0.39501	3	1	97.69	NITPGESVYGEK(1)R	0.32082	3	1
TERG_07010T0	211	K	Golgi membrane protein (Coy1), putative	107.65	AALAEK(1)TSNWEAK	0.48817	2	1	64.224	AALAEK(1)TSNWEAK	0.36361	2	1	113.24	AALAEK(1)TSNWEAK	-1.2791	2	1	150.69	AALAEK(1)TSNWEAK	-0.45639	2	1	120.87	AALAEK(1)TSNWEAK	0.29576	2	1	162.22	AALAEK(1)TSNWEAK	-0.16807	2	1
TERG_07008T0	679	K	Diaminopropionate ammonia-lyase, putative	81.789	SPFEIAK(1)DHPFTR	1.7246	3	1	96.464	SPFEIAK(1)DHPFTR	1.1746	3	1	44.925	SPFEIAK(1)DHPFTR	1.8647	3	1	96.371	SPFEIAK(1)DHPFTR	0.4565	3	1	103.11	SPFEIAK(1)DHPFTR	-0.022944	3	1	70.165	SPFEIAK(1)DHPFTR	-0.18622	3	1
TERG_07008T0	640	K	Diaminopropionate ammonia-lyase, putative											75.533	TIPVQTK(1)EGILADVNDILAK	0.62129	3	1						84.166	TIPVQTK(1)EGILADVNDILAK	-1.4016	2	1	85.737	TIPVQTK(1)EGILADVNDILAK	3.0428	2	1
TERG_07008T0	60	K	Diaminopropionate ammonia-lyase, putative											51.445	VFIK(1)DESSR	-4.3865	2	1	76.17	VFIK(1)DESSR	-1.2773	2	1	71.451	VFIK(1)DESSR	-0.18988	2	1	83.998	VFIK(1)DESSR	0.77309	2	1
TERG_07008T0	56	K	Diaminopropionate ammonia-lyase, putative	54.094	ELGVSK(1)VFIK	-3.2029	2	1	47.302	ELGVSK(1)VFIK	-0.86899	2	1											47.977	ELGVSK(1)VFIK	0.6354	2	1	44.024	ELGVSK(1)VFIK	-0.5342	2	1
TERG_07008T0	50	K	Diaminopropionate ammonia-lyase, putative	80.706	LAK(1)ELGVSK	0.066568	2	1	99.973	LAK(1)ELGVSK	0.42362	2	1	101.38	LAK(1)ELGVSK	0.26322	2	1	59.908	LAK(1)ELGVSK	-0.65518	2	1	48.284	LAK(1)ELGVSK	-0.9306	2	1	67.704	LAK(1)ELGVSK	-1.3915	2	1
TERG_07008T0	15	K	Diaminopropionate ammonia-lyase, putative											41.242	SIYHNPNAK(1)QFR	-0.84907	3	1	93.839	SIYHNPNAK(1)QFR	-0.73539	3	1	100.69	SIYHNPNAK(1)QFR	-0.56069	3	1	65.232	SIYHNPNAK(1)QFR	-0.12798	3	1
TERG_07005T0	69	K	Small nuclear ribonucleoprotein (LSM7), putative	82.914	YMDK(1)EVNVK	-1.199	2	1	97.597	YMDK(1)EVNVK	-1.6455	2	1	76.282	YMDK(1)EVNVK	-1.4634	2	1						103.26	YMDK(1)EVNVK	-0.69968	2	1	123.21	YMDK(1)EVNVK	-1.0234	2	1
TERG_07002T0	96	K	60S ribosomal protein L17	224.4	SAQFLLSLLK(1)NAEANADTK	-0.53957	2	1	240.61	SAQFLLSLLK(1)NAEANADTK	-1.2866	2	1	240.68	SAQFLLSLLK(1)NAEANADTK	0.12399	2	1	216.16	SAQFLLSLLK(1)NAEANADTK	-0.71199	2	1	178.72	SAQFLLSLLK(1)NAEANADTK	1.4916	2	1	151.96	SAQFLLSLLK(1)NAEANADTK	-2.3174	2	1
TERG_07002T0	74	K	60S ribosomal protein L17	118.77	CAQGK(1)QSGVSR	-2.9963	2	1	115.15	CAQGK(1)QSGVSR	-1.996	2	1						42.426	CAQGK(1)QSGVSR	-0.61847	2	1	92.112	CAQGK(1)QSGVSR	0.55761	2	1	73.435	CAQGK(1)QSGVSR	1.2656	2	1
TERG_07002T0	55	K	60S ribosomal protein L17	148.97	AVTFLENVIGHK(1)EAVPMR	-1.7497	3	1	136.26	AVTFLENVIGHK(1)EAVPMR	-0.95704	3	1	154.49	AVTFLENVIGHK(1)EAVPMR	-1.4726	3	1	146.3	AVTFLENVIGHK(1)EAVPMR	-1.1804	4	1	142.94	AVTFLENVIGHK(1)EAVPMR	-1.2262	3	1	126.84	AVTFLENVIGHK(1)EAVPMR	-0.42544	3	1
TERG_07002T0	40	K	60S ribosomal protein L17	146.36	ETAQAINGLK(1)LQR	0.19965	2	1	161.99	ETAQAINGLK(1)LQR	0.17906	2	1	170.04	ETAQAINGLK(1)LQR	-1.0029	2	1	138.24	ETAQAINGLK(1)LQR	-0.68695	3	1	129.34	ETAQAINGLK(1)LQR	0.33582	3	1	113.99	ETAQAINGLK(1)LQR	0.98156	3	1
TERG_07002T0	27	K	60S ribosomal protein L17	72.789	TSFK(1)NTR	-0.45082	2	1	101.64	TSFK(1)NTR	-0.41389	2	1	107.59	TSFK(1)NTR	0.35599	2	1	87.754	TSFK(1)NTR	-0.78722	2	1	89.142	TSFK(1)NTR	-0.75312	2	1	114.78	TSFK(1)NTR	-1.0132	2	1
TERG_07002T0	13	K	60S ribosomal protein L17	122.33	YAIQPASSAK(1)SASAR	0.85714	2	1	124.16	YAIQPASSAK(1)SASAR	0.46068	2	1	96.247	YAIQPASSAK(1)SASAR	0.35887	2	1	89.506	YAIQPASSAK(1)SASAR	0.34237	2	1	94.487	YAIQPASSAK(1)SASAR	0.91364	2	1	99.069	YAIQPASSAK(1)SASAR	0.65675	2	1
TERG_07002T0	105	K	60S ribosomal protein L17	253.73	NAEANADTK(1)GLDTGNLIVK	-0.27722	2	1	258.17	NAEANADTK(1)GLDTGNLIVK	0.65269	3	1	259.34	NAEANADTK(1)GLDTGNLIVK	1.3613	3	1	235.24	NAEANADTK(1)GLDTGNLIVK	-0.78978	2	1	219.95	NAEANADTK(1)GLDTGNLIVK	-0.91958	2	1	279.5	NAEANADTK(1)GLDTGNLIVK	-1.5316	2	1
TERG_06975T0	200	K	S-formylglutathione hydrolase	69.229	AFEGYFGNDK(1)DK	1.7739	2	1	67.997	AFEGYFGNDK(1)DK	-0.24738	2	1						108.5	AFEGYFGNDK(1)DK	-1.0141	2	1	100.76	AFEGYFGNDK(1)DK	0.7458	2	1	106.35	AFEGYFGNDK(1)DK	-0.80492	2	1
TERG_06975T0	15	K	S-formylglutathione hydrolase						71.085	ATISSFGGK(1)LLK	-0.45803	2	1						96.604	ATISSFGGK(1)LLK	-1.7222	2	1	102.4	ATISSFGGK(1)LLK	-0.56899	2	1	89.805	ATISSFGGK(1)LLK	-0.76035	2	1
TERG_06964T0	88	K	NTF2 and RRM domain protein	46.069	TPEK(1)LHLFYSR	1.0787	3	1																41.317	TPEK(1)LHLFYSR	0.27439	3	1
TERG_06964T0	450	K	NTF2 and RRM domain protein	84.892	NVNEK(1)VDASLLR	-1.6186	2	1	82.202	NVNEK(1)VDASLLR	0.099681	2	1	80.96	NVNEK(1)VDASLLR	-0.55612	2	1	107.17	NVNEK(1)VDASLLR	-1.3408	2	1	43.594	NVNEK(1)VDASLLR	-1.585	2	1
TERG_06964T0	257	K	NTF2 and RRM domain protein	173.36	EAVNGEVK(1)ADAAEEQKPEAATTEEAPK	-1.9552	3	1						177.6	EAVNGEVK(1)ADAAEEQKPEAATTEEAPK	-2.8471	3	0.999921	168.55	EAVNGEVK(1)ADAAEEQKPEAATTEEAPK	-2.4179	3	1	187.21	EAVNGEVK(1)ADAAEEQKPEAATTEEAPK	-2.501	3	1
TERG_06964T0	249	K	NTF2 and RRM domain protein	128.36	LEK(1)EAVNGEVK	-0.37889	2	1	116.24	LEK(1)EAVNGEVK	0.2705	2	1	138.24	LEK(1)EAVNGEVK	0.42613	2	1	100.38	LEK(1)EAVNGEVK	0.22023	2	1	95.417	LEK(1)EAVNGEVK	-0.47349	2	1	81.565	LEK(1)EAVNGEVK	-0.015073	2	1
TERG_06964T0	246	K	NTF2 and RRM domain protein	103.87	QADTEAAAHEVDEK(1)LEK	0.60304	3	1	106.93	QADTEAAAHEVDEK(1)LEK	-0.68462	3	1	91.317	QADTEAAAHEVDEK(1)LEK	0.044471	3	1	91.401	QADTEAAAHEVDEK(1)LEK	0.25252	3	1	82.877	QADTEAAAHEVDEK(1)LEK	-0.17812	3	1	98.062	QADTEAAAHEVDEK(1)LEK	0.50401	3	1
TERG_06963T0	85	K	Molecular chaperone Mod-E/Hsp90	221.37	DTGIGFTK(1)ADLVNNLGTIAR	0.15913	3	1	231.42	DTGIGFTK(1)ADLVNNLGTIAR	0.53439	3	1	228.3	DTGIGFTK(1)ADLVNNLGTIAR	-0.74797	3	1	238.8	DTGIGFTK(1)ADLVNNLGTIAR	-0.74556	3	1	229.6	DTGIGFTK(1)ADLVNNLGTIAR	-0.33994	3	1	221.91	DTGIGFTK(1)ADLVNNLGTIAR	0.21286	3	1
TERG_06963T0	72	K	Molecular chaperone Mod-E/Hsp90	96.624	ENK(1)TLTIR	0.37213	2	1	90.64	ENK(1)TLTIR	-1.2313	2	1	100.09	ENK(1)TLTIR	-0.81237	2	1	112.17	ENK(1)TLTIR	0.4843	2	1	139.58	ENK(1)TLTIR	0.062413	2	1	132.08	ENK(1)TLTIR	0.58731	2	1
TERG_06963T0	69	K	Molecular chaperone Mod-E/Hsp90	95.822	IDIIPDK(1)ENK	0.5037	2	1	81.017	IDIIPDK(1)ENK	0.19285	2	1	81.017	IDIIPDK(1)ENK	0.067031	2	1	96.113	IDIIPDK(1)ENK	0.19322	2	1	88.596	IDIIPDK(1)ENK	0.33585	2	1	87.568	IDIIPDK(1)ENK	0.23534	2	1
TERG_06963T0	623	K	Molecular chaperone Mod-E/Hsp90						93.623	K(0.048)K(0.952)VEADGENDR	0.65386	2	0.951566						100.38	K(1)VEADGENDR	0.82159	2	1	102.97	K(1)VEADGENDR	0.36658	2	1	99.844	K(1)VEADGENDR	1.1336	2	1
TERG_06963T0	618	K	Molecular chaperone Mod-E/Hsp90	74.92	SPIIK(1)ELK	0.86245	2	1	89.886	SPIIK(1)ELK	1.225	2	1						95.311	SPIIK(1)ELK	-0.87139	2	1	76.221	SPIIK(1)ELK	-2.1963	2	1	70.552	SPIIK(1)ELK	-0.40902	2	1
TERG_06963T0	613	K	Molecular chaperone Mod-E/Hsp90	108.56	TFEISPK(1)SPIIK	3.5291	2	1	122.55	TFEISPK(1)SPIIK	-3.3909	2	1						113.42	TFEISPK(1)SPIIK	-1.7697	2	1	116.74	TFEISPK(1)SPIIK	-0.74997	2	1	119.74	TFEISPK(1)SPIIK	-0.17168	2	1
TERG_06963T0	59	K	Molecular chaperone Mod-E/Hsp90	130.31	LDSNK(1)DLR	-1.2629	2	1	114.28	LDSNK(1)DLR	1.1158	2	1	109.48	LDSNK(1)DLR	-1.3299	2	1	106.6	LDSNK(1)DLR	-1.2986	2	1	156.51	LDSNK(1)DLR	-1.3371	2	1	118.5	LDSNK(1)DLR	-0.2494	2	1
TERG_06963T0	589	K	Molecular chaperone Mod-E/Hsp90	113.7	IMK(1)AQALR	-0.28238	2	1	104.21	IMK(1)AQALR	-0.39709	2	1	104.21	IMK(1)AQALR	-0.2263	2	1	113.7	IMK(1)AQALR	-0.37842	2	1	123.69	IMK(1)AQALR	-0.1026	2	1	91.9	IMK(1)AQALR	-0.47234	2	1
TERG_06963T0	559	K	Molecular chaperone Mod-E/Hsp90	165.87	NVLGDAVEK(1)VVVSHK	-0.88865	2	1	133.25	NVLGDAVEK(1)VVVSHK	-0.086278	2	1	140.78	NVLGDAVEK(1)VVVSHK	-0.92098	2	1	116.58	NVLGDAVEK(1)VVVSHK	0.35933	3	1	96.78	NVLGDAVEK(1)VVVSHK	-1.1381	3	1	149.22	NVLGDAVEK(1)VVVSHK	-0.97635	3	1
TERG_06963T0	550	K	Molecular chaperone Mod-E/Hsp90	130.77	SLK(1)NVLGDAVEK	1.8246	3	1	107.53	SLK(1)NVLGDAVEK	3.0143	2	1	119.39	SLK(1)NVLGDAVEK	2.5144	2	1	129.37	SLK(1)NVLGDAVEK	-1.2839	2	1	98.942	SLK(1)NVLGDAVEK	0.63469	2	1	84.734	SLK(1)NVLGDAVEK	-1.6639	2	1
TERG_06963T0	547	K	Molecular chaperone Mod-E/Hsp90	79.659	EFEGLAK(1)SLK	1.3977	2	1	78.488	EFEGLAK(1)SLK	-0.72298	2	1	81.017	EFEGLAK(1)SLK	0.86599	2	1	90.05	EFEGLAK(1)SLK	0.055441	2	1	73.499	EFEGLAK(1)SLK	0.40029	2	1	81.017	EFEGLAK(1)SLK	-0.43536	2	1
TERG_06963T0	540	K	Molecular chaperone Mod-E/Hsp90	160.52	EAEEK(1)EFEGLAK	2.0608	2	1	149.49	EAEEK(1)EFEGLAK	-1.6542	2	1	136.53	EAEEK(1)EFEGLAK	0.74605	2	1	122.34	EAEEK(1)EFEGLAK	3.7008	2	1	163.51	EAEEK(1)EFEGLAK	1.4738	2	1	147.24	EAEEK(1)EFEGLAK	1.0349	2	1
TERG_06963T0	54	K	Molecular chaperone Mod-E/Hsp90	124.43	YESLSDPSK(1)LDSNK	0.69737	2	1	169.52	YESLSDPSK(1)LDSNK	-1.5195	2	1	156.6	YESLSDPSK(1)LDSNK	1.1152	2	1	148.48	YESLSDPSK(1)LDSNK	0.78824	3	1	100.11	YESLSDPSK(1)LDSNK	0.67957	3	1	101.3	YESLSDPSK(1)LDSNK	-0.14654	3	1
TERG_06963T0	532	K	Molecular chaperone Mod-E/Hsp90	212.83	DFELEETDEEK(1)TAR	0.65623	3	1	169.04	DFELEETDEEK(1)TAR	-0.78572	2	1	213.18	DFELEETDEEK(1)TAR	-0.45075	3	1	231.06	DFELEETDEEK(1)TAR	0.57876	2	1	213.18	DFELEETDEEK(1)TAR	0.90299	2	1	192.18	DFELEETDEEK(1)TAR	-0.36518	2	1
TERG_06963T0	515	K	Molecular chaperone Mod-E/Hsp90	110.12	K(1)LVDITK	2.324	2	1	102.46	K(1)LVDITK	2.0966	2	1	110.12	K(1)LVDITK	1.8663	2	1	80.165	K(1)LVDITK	0.9027	2	1	75.043	K(1)LVDITK	0.57055	2	1	75.043	K(1)LVDITK	0.85609	2	1
TERG_06963T0	487	K	Molecular chaperone Mod-E/Hsp90	140.78	SPFLDSLK(1)EK	0.32964	2	1	124.67	SPFLDSLK(1)EK	-0.51606	2	1	121.36	SPFLDSLK(1)EK	-1.328	2	1	128.01	SPFLDSLK(1)EK	0.29516	2	1	132.25	SPFLDSLK(1)EK	-0.67479	2	1	129.89	SPFLDSLK(1)EK	0.25687	2	1
TERG_06963T0	479	K	Molecular chaperone Mod-E/Hsp90	132.79	AVQK(1)SPFLDSLK	0.41469	2	1	120.53	AVQK(1)SPFLDSLK	0.20302	2	1	70.524	AVQK(1)SPFLDSLK	0.77795	2	1	136.7	AVQK(1)SPFLDSLK	-0.44952	2	1	132.86	AVQK(1)SPFLDSLK	-1.8287	2	1	140.14	AVQK(1)SPFLDSLK	-0.14673	2	1
TERG_06963T0	444	K	Molecular chaperone Mod-E/Hsp90	190.37	FNSTK(1)SGDEITSLTDYVTR	0.2381	2	1	191.61	FNSTK(1)SGDEITSLTDYVTR	0.90778	3	1	169.72	FNSTK(1)SGDEITSLTDYVTR	0.3366	2	1	200.94	FNSTK(1)SGDEITSLTDYVTR	0.46495	2	1	174	FNSTK(1)SGDEITSLTDYVTR	-0.17482	3	1	139.38	FNSTK(1)SGDEITSLTDYVTR	-0.35681	3	1
TERG_06963T0	436	K	Molecular chaperone Mod-E/Hsp90	113.7	AALAK(1)LLR	-1.2177	2	1	117.16	AALAK(1)LLR	-0.97762	2	1	104.45	AALAK(1)LLR	-0.68112	2	1	143	AALAK(1)LLR	-0.46389	2	1	134.06	AALAK(1)LLR	-1.0972	2	1
TERG_06963T0	43	K	Molecular chaperone Mod-E/Hsp90	161.21	EIISNASDALDK(1)IR	-0.3533	2	1	220.69	EIISNASDALDK(1)IR	1.736	2	1	180.48	EIISNASDALDK(1)IR	0.28992	2	1	192.18	EIISNASDALDK(1)IR	0.59877	3	1	184.21	EIISNASDALDK(1)IR	0.74378	3	1	184.21	EIISNASDALDK(1)IR	0.74055	3	1
TERG_06963T0	421	K	Molecular chaperone Mod-E/Hsp90	112.08	NIK(1)LGIHEDSQNR	-1.4779	2	1						163.62	NIK(1)LGIHEDSQNR	-1.415	2	1	65.495	NIK(1)LGIHEDSQNR	-0.10706	3	1	77.22	NIK(1)LGIHEDSQNR	0.23867	3	1	92.906	NIK(1)LGIHEDSQNR	0.70438	3	1
TERG_06963T0	394	K	Molecular chaperone Mod-E/Hsp90	178.67	K(1)TLELFNEIAEDR	0.97396	3	1	178.67	K(1)TLELFNEIAEDR	3.591	2	1	194.12	K(1)TLELFNEIAEDR	-0.026172	3	1	163.99	K(1)TLELFNEIAEDR	-1.3928	2	1	170.79	K(1)TLELFNEIAEDR	-1.0352	2	1	190.27	K(1)TLELFNEIAEDR	1.25	2	1
TERG_06963T0	382	K	Molecular chaperone Mod-E/Hsp90	115.71	ETLQQNK(1)IMK	-1.4915	2	1	101.46	ETLQQNK(1)IMK	-0.91115	2	1	109.44	ETLQQNK(1)IMK	-1.208	2	1	130.66	ETLQQNK(1)IMK	1.8859	2	1	118.71	ETLQQNK(1)IMK	-0.21019	2	1	109.66	ETLQQNK(1)IMK	1.038	2	1
TERG_06963T0	337	K	Molecular chaperone Mod-E/Hsp90	157.21	NNIK(1)LYVR	0.10297	2	1	154.01	NNIK(1)LYVR	-0.23309	2	1	113.7	NNIK(1)LYVR	-2.037	2	1	64.265	NNIK(1)LYVR	2.22	2	1						94.874	NNIK(1)LYVR	-1.3876	2	1
TERG_06963T0	330	K	Molecular chaperone Mod-E/Hsp90	190.36	RPPFDLFESK(1)K	-0.55355	2	1	180.24	RPPFDLFESK(1)K	-0.81726	2	1	183.08	RPPFDLFESK(1)K	-0.67951	2	1	134.18	RPPFDLFESK(1)K	-1.0629	2	1	147.33	RPPFDLFESK(1)K	-0.38439	2	1	147.33	RPPFDLFESK(1)K	-0.14377	2	1
TERG_06963T0	320	K	Molecular chaperone Mod-E/Hsp90	80.488	AVLFVPK(1)RPPFDLFESK	4.2196	3	1	121.03	AVLFVPK(1)RPPFDLFESK	0.81993	3	1	145.8	AVLFVPK(1)RPPFDLFESK	-2.1679	3	1	161.86	AVLFVPK(1)RPPFDLFESK	-0.78275	2	1	150.91	AVLFVPK(1)RPPFDLFESK	1.9742	2	1	120.9	AVLFVPK(1)RPPFDLFESK	-1.0235	2	1
TERG_06963T0	269	K	Molecular chaperone Mod-E/Hsp90	60.91	TK(1)PIWTR	1.4927	2	1	58.716	TK(1)PIWTR	0.60041	2	1	58.782	TK(1)PIWTR	0.84001	2	1	51.346	TK(1)PIWTR	0.58517	2	1	58.981	TK(1)PIWTR	0.88164	2	1	60.91	TK(1)PIWTR	1.437	2	1
TERG_06963T0	267	K	Molecular chaperone Mod-E/Hsp90	116.51	ESSIEEEELNK(1)TK	-0.77515	3	1	165.9	ESSIEEEELNK(1)TK	0.03522	2	1	153.75	ESSIEEEELNK(1)TK	-0.60835	2	1	109.44	ESSIEEEELNK(1)TK	-0.0028226	2	1						144.68	ESSIEEEELNK(1)TK	-0.26233	2	1
TERG_06963T0	256	K	Molecular chaperone Mod-E/Hsp90	157.2	TVK(1)ESSIEEEELNKTK	0.687	3	1	157.86	TVK(1)ESSIEEEELNK	-0.57389	2	1	148.18	TVK(1)ESSIEEEELNK	0.72058	2	1	141.07	TVK(1)ESSIEEEELNK	-0.19236	2	1	169.04	TVK(1)ESSIEEEELNK	0.21287	2	1	136.33	TVK(1)ESSIEEEELNK	-1.361	2	1
TERG_06963T0	249	K	Molecular chaperone Mod-E/Hsp90	277.31	VEEVDDEEEDKEK(1)K	-0.27799	2	0.999646	264.09	VEEVDDEEEDK(0.001)EK(0.999)K	-0.49099	2	0.999447	213.18	VEEVDDEEEDK(0.002)EK(0.998)K	-0.51141	2	0.998491	264.09	VEEVDDEEEDKEK(1)K	0.19961	2	0.999962	249.19	VEEVDDEEEDKEK(1)K	-0.92419	2	0.999953	252.08	VEEVDDEEEDKEK(1)K	-0.11921	2	0.999848
TERG_06963T0	247	K	Molecular chaperone Mod-E/Hsp90	231.74	VEEVDDEEEDK(1)EK	-0.36454	2	1	211.96	VEEVDDEEEDK(1)EK	0.2876	2	1	177.64	VEEVDDEEEDK(1)EK	-0.0053644	2	1	223.21	VEEVDDEEEDK(1)EK	0.18222	2	1	213.99	VEEVDDEEEDK(1)EK	0.075436	2	1	208.87	VEEVDDEEEDK(1)EK	-0.015849	2	1
TERG_06963T0	236	K	Molecular chaperone Mod-E/Hsp90	275.74	K(0.006)PK(0.994)VEEVDDEEEDKEK	-0.74715	2	0.993721	267.92	K(0.029)PK(0.971)VEEVDDEEEDKEK	-0.62008	2	0.971492	202.96	PK(1)VEEVDDEEEDKEK	-1.2529	3	1	270.73	K(0.006)PK(0.994)VEEVDDEEEDKEK	0.00050239	2	0.993992	235.79	K(0.002)PK(0.998)VEEVDDEEEDKEK	0.19289	2	0.997582	260.44	K(0.001)PK(0.999)VEEVDDEEEDKEK	-0.14035	2	0.999035
TERG_06963T0	233	K	Molecular chaperone Mod-E/Hsp90	195.56	EVPDEDAEEVTEVEEGDEK(0.88)K(0.12)PK	-0.57013	3	0.880249	247.89	EVPDEDAEEVTEVEEGDEK(0.894)K(0.106)PK	1.1944	3	0.893886	243.87	EVPDEDAEEVTEVEEGDEK(0.879)K(0.121)PK	0.72877	3	0.878911	243.87	EVPDEDAEEVTEVEEGDEK(0.879)K(0.121)PK	0.49572	3	0.878911	174.04	EVPDEDAEEVTEVEEGDEK(0.858)K(0.142)PK	1.6896	3	0.85833	205.68	EVPDEDAEEVTEVEEGDEK(0.883)K(0.117)PK	0.51484	3	0.883249
TERG_06963T0	214	K	Molecular chaperone Mod-E/Hsp90	187.76	ETEK(1)EVPDEDAEEVTEVEEGDEK	0.61231	3	1	167.88	ETEK(1)EVPDEDAEEVTEVEEGDEK	0.011261	3	1	164.19	ETEK(1)EVPDEDAEEVTEVEEGDEK	-0.49971	3	1	165.47	ETEK(1)EVPDEDAEEVTEVEEGDEK	1.3415	3	1	184.95	ETEK(1)EVPDEDAEEVTEVEEGDEK	0.34084	3	1	197.69	ETEK(1)EVPDEDAEEVTEVEEGDEK	-0.016004	3	1
TERG_06963T0	195	K	Molecular chaperone Mod-E/Hsp90	89.232	K(1)HSEFISYPIYLHVLK	0.95185	3	1																					83.292	K(1)HSEFISYPIYLHVLK	0.98217	3	1
TERG_06963T0	188	K	Molecular chaperone Mod-E/Hsp90	225.13	DEQTDYLTESK(1)IK	-1.8199	2	1	180.48	DEQTDYLTESK(1)IK	-0.71323	3	1	233.37	DEQTDYLTESK(1)IK	-1.321	3	1	206.32	DEQTDYLTESK(1)IK	1.4398	3	1	152.16	DEQTDYLTESK(1)IK	0.62146	3	1	194.3	DEQTDYLTESK(1)IK	0.68261	3	1
TERG_06963T0	177	K	Molecular chaperone Mod-E/Hsp90	330.65	IILHLK(1)DEQTDYLTESK	-1.4356	2	1	286.84	IILHLK(1)DEQTDYLTESK	-0.4911	2	1	323.47	IILHLK(1)DEQTDYLTESK	-0.048967	2	1	325.94	IILHLK(1)DEQTDYLTESK	-0.15671	2	1	337.43	IILHLK(1)DEQTDYLTESK	-0.056418	2	1	308.42	IILHLK(1)DEQTDYLTESK	1.7302	2	1
TERG_06963T0	171	K	Molecular chaperone Mod-E/Hsp90	80.24	GSK(1)IILHLK	-0.8611	2	1	79.986	GSK(1)IILHLK	0.22676	2	1	88.495	GSK(1)IILHLK	-0.46723	2	1	63.184	GSK(1)IILHLK	0.85439	2	1	77.192	GSK(1)IILHLK	0.52176	3	1	64.654	GSK(1)IILHLK	-0.17946	3	1
TERG_06958T0	405	K	Aspartyl-tRNA synthetase, cytoplasmic	101.69	TIYEK(1)YR	1.0775	2	1											94.662	TIYEK(1)YR	0.044829	2	1	105.39	TIYEK(1)YR	0.25731	2	1	97.602	TIYEK(1)YR	-0.36225	2	1
TERG_06923T1	45	K	Phosphoinositide phosphatase (Sac1), putative						62.005	LEK(1)ASTHQAK	-1.8034	3	1	87.789	LEK(1)ASTHQAK	-0.98967	2	1						51.064	LEK(1)ASTHQAK	0.30999	3	1
TERG_06923T0	45	K	Phosphoinositide phosphatase (Sac1), putative	73.499	LEK(1)ASTHQAK	0.32182	3	1																					106.4	LEK(1)ASTHQAK	-0.6119	2	1
TERG_06921T0	83	K	Glycylpeptide N-tetradecanoyltransferase	119.63	MDIK(1)DLLAGLAANPK	2.4742	2	1	51.643	MDIK(1)DLLAGLAANPK	3.8449	3	1	91.006	MDIK(1)DLLAGLAANPK	0.89307	2	1	85.493	MDIK(1)DLLAGLAANPK	3.6334	2	1	85.493	MDIK(1)DLLAGLAANPK	0.92102	3	1
TERG_06921T0	116	K	Glycylpeptide N-tetradecanoyltransferase	129.77	FDDK(1)GEIVDGPIK	-1.0487	2	1	173.59	FDDK(1)GEIVDGPIK	-0.55371	2	1	163.33	FDDK(1)GEIVDGPIK	-1.106	2	1	121.24	FDDK(1)GEIVDGPIK	-1.2841	2	1	124.42	FDDK(1)GEIVDGPIK	1.2326	2	1	136.24	FDDK(1)GEIVDGPIK	1.6131	2	1
TERG_06917T0	594	K	Elongation factor G, mitochondrial						72.928	VDFDHLLK(1)K	-3.8098	3	1																66.568	VDFDHLLK(1)K	-2.3709	3	1
TERG_06917T0	267	K	Elongation factor G, mitochondrial						93.909	IHAAAVQVPIGK(1)EDEFK	0.61419	3	1	85.469	IHAAAVQVPIGK(1)EDEFK	0.49352	3	1	57.973	IHAAAVQVPIGK(1)EDEFK	0.4907	3	1
TERG_06917T0	235	K	Elongation factor G, mitochondrial						88.392	ISFINK(1)MDR	-2.1554	2	1						140.83	ISFINK(1)MDR	-0.54728	2	1	109.66	ISFINK(1)MDR	0.006055	2	1	98.048	ISFINK(1)MDR	-0.18922	2	1
TERG_06914T0	98	K	Respiratory supercomplex factor 1, mitochondrial	59.067	QLEK(1)AMDLK	-0.21496	2	1						51.436	QLEK(1)AMDLK	-0.36921	2	1	60.167	QLEK(1)AMDLK	4.0259	2	1	65.719	QLEK(1)AMDLK	1.3531	2	1	68.657	QLEK(1)AMDLK	1.8701	2	1
TERG_06909T0	44	K	Succinate-semialdehyde dehydrogenase Uga2, putative	61.78	DK(1)SLFIEK	0.41141	2	1	61.691	DK(1)SLFIEK	0.62079	2	1	66.299	DK(1)SLFIEK	0.51674	2	1	79.986	DK(1)SLFIEK	-0.59283	2	1	101.46	DK(1)SLFIEK	-0.52307	2	1	100.25	DK(1)SLFIEK	-0.7343	2	1
TERG_06909T0	391	K	Succinate-semialdehyde dehydrogenase Uga2, putative	103.83	VHEHVSDAQEK(1)GGK	-1.1739	3	1	124.43	VHEHVSDAQEK(1)GGK	1.2151	2	1	154.86	VHEHVSDAQEK(1)GGK	-0.39422	2	1	138.19	VHEHVSDAQEK(1)GGK	-0.1355	3	1	138.28	VHEHVSDAQEK(1)GGK	-0.74284	4	1	124.47	VHEHVSDAQEK(1)GGK	0.24201	2	1
TERG_06909T0	380	K	Succinate-semialdehyde dehydrogenase Uga2, putative	58.246	AMDK(1)VHEHVSDAQEK	1.1841	3	1						88.768	AMDK(1)VHEHVSDAQEK	1.969	3	1	71.601	AMDK(1)VHEHVSDAQEK	0.49724	4	1	117.18	AMDK(1)VHEHVSDAQEK	2.9155	2	1	134.93	AMDK(1)VHEHVSDAQEK	2.2659	2	1
TERG_06907T0	358	K	Tyrosine--tRNA ligase (Fragment)	130.98	ESIAEQQK(1)DR	-0.92204	2	1	161.17	ESIAEQQK(1)DR	-0.1734	2	1	131.09	ESIAEQQK(1)DR	0.094632	2	1	174.41	ESIAEQQK(1)DR	-1.4955	2	1						156.48	ESIAEQQK(1)DR	-1.1209	2	1
TERG_06897T0	245	K	Carboxyphosphonoenolpyruvate phosphonomutase-like protein						58.04	LAMNTVEEQSK(1)K	-0.026842	2	1						100.38	LAMNTVEEQSK(1)K	1.4139	2	1	128.36	LAMNTVEEQSK(1)K	1.5369	2	1	142.83	LAMNTVEEQSK(1)K	0.033564	2	1
TERG_06897T0	162	K	Carboxyphosphonoenolpyruvate phosphonomutase-like protein	102.08	TDAVLLHK(1)DLEDAIVR	3.3121	3	1	142.32	TDAVLLHK(1)DLEDAIVR	2.6586	3	1	111.22	TDAVLLHK(1)DLEDAIVR	2.1948	3	1	109.04	TDAVLLHK(1)DLEDAIVR	-0.19147	3	1	100.58	TDAVLLHK(1)DLEDAIVR	0.075822	3	1	133.28	TDAVLLHK(1)DLEDAIVR	1.6713	3	1
TERG_06888T0	7	K	Cystathionine gamma-synthase	77.062	AEQVEK(1)SFAK	-1.1988	2	1	65.241	AEQVEK(1)SFAK	0.64537	2	1	90.05	AEQVEK(1)SFAK	0.0016689	2	1	89.266	AEQVEK(1)SFAK	0.75876	2	1	100.88	AEQVEK(1)SFAK	0.95127	2	1	67.385	AEQVEK(1)SFAK	-1.0338	2	1
TERG_06879T0	75	K	Acetamidase, putative	93.162	IAIK(1)AQER	0.81069	2	1	102.95	IAIK(1)AQER	-0.38213	2	1	66.692	IAIK(1)AQER	-0.22527	2	1	75.696	IAIK(1)AQER	0.35071	2	1	104.44	IAIK(1)AQER	-0.051291	2	1	82.426	IAIK(1)AQER	0.1388	2	1
TERG_06879T0	571	K	Acetamidase, putative	121.24	ALEEYK(1)GPAGEGGK	-0.19237	2	1	73.834	ALEEYK(1)GPAGEGGK	-0.74759	2	1	105.41	ALEEYK(1)GPAGEGGK	-1.0043	2	1	113.53	ALEEYK(1)GPAGEGGK	-0.48853	2	1	128.76	ALEEYK(1)GPAGEGGK	-0.82978	2	1	126.71	ALEEYK(1)GPAGEGGK	-0.57208	2	1
TERG_06879T0	516	K	Acetamidase, putative	136.3	VLK(1)NLGVDSAVSR	-1.0112	2	1	99.941	VLK(1)NLGVDSAVSR	0.081666	2	1	119.88	VLK(1)NLGVDSAVSR	0.59813	2	1	103.76	VLK(1)NLGVDSAVSR	-1.1044	2	1	129.76	VLK(1)NLGVDSAVSR	-0.01767	2	1	106.32	VLK(1)NLGVDSAVSR	0.0057908	2	1
TERG_06879T0	423	K	Acetamidase, putative	158.3	TATQQWK(1)LVAQR	-0.036714	2	1	146.16	TATQQWK(1)LVAQR	0.090931	2	1	105.36	TATQQWK(1)LVAQR	-0.23842	2	1	113.42	TATQQWK(1)LVAQR	-0.84492	2	1	117.09	TATQQWK(1)LVAQR	-0.47288	3	1	113.42	TATQQWK(1)LVAQR	-0.37663	3	1
TERG_06879T0	416	K	Acetamidase, putative	110.31	DFGLK(1)TATQQWK	1.3561	2	1	88.021	DFGLK(1)TATQQWK	2.3239	2	1	94.122	DFGLK(1)TATQQWK	2.3734	2	1	146.36	DFGLK(1)TATQQWK	-1.0693	2	1	131.17	DFGLK(1)TATQQWK	2.2467	2	1	164.9	DFGLK(1)TATQQWK	2.3972	2	1
TERG_06879T0	293	K	Acetamidase, putative	86.344	SEIEDEAK(1)TK	1.0788	2	1	79.659	SEIEDEAK(1)TK	-0.29028	2	1	69.721	SEIEDEAK(1)TK	-0.23553	2	1	96.171	SEIEDEAK(1)TK	0.862	2	1						79.659	SEIEDEAK(1)TK	1.4316	2	1
TERG_06879T0	146	K	Acetamidase, putative						64.441	LLK(1)DAGAVPYAK	-1.4664	2	1						66.538	LLK(1)DAGAVPYAK	0.19754	2	1						84.169	LLK(1)DAGAVPYAK	0.21834	2	1
TERG_06877T1	49	K	U2 auxiliary factor small subunit, putative						95.775	FK(1)YEDSAQK	-2.8287	2	1						138.98	FK(1)YEDSAQK	-0.28707	2	1	110.76	FK(1)YEDSAQK	-0.76899	2	1	109.66	FK(1)YEDSAQK	0.23307	2	1
TERG_06874T0	88	K	UTP-glucose-1-phosphate uridylyltransferase Ugp1, putative	75.819	AK(1)GNVLSWDR	0.94157	2	1	84.882	AK(1)GNVLSWDR	1.4052	2	1	99.283	AK(1)GNVLSWDR	0.052917	2	1	60.691	AK(1)GNVLSWDR	-1.5752	2	1	76.332	AK(1)GNVLSWDR	-0.4531	2	1	52.391	AK(1)GNVLSWDR	-2.1623	2	1
TERG_06874T0	86	K	UTP-glucose-1-phosphate uridylyltransferase Ugp1, putative						69.176	YLNDK(1)AK	-0.2099	2	1	72.138	YLNDK(1)AK	-1.0332	2	1	80.462	YLNDK(1)AK	-1.6086	2	1						72.138	YLNDK(1)AK	-1.47	2	1
TERG_06874T0	65	K	UTP-glucose-1-phosphate uridylyltransferase Ugp1, putative						49.036	NALNALSDTVK(0.015)DPAEK(0.985)K	-0.56955	3	0.984717	75.548	NALNALSDTVK(0.001)DPAEK(0.999)K	-0.15669	3	0.999495	115.38	NALNALSDTVKDPAEK(1)K	1.5189	3	0.999503						118.55	NALNALSDTVKDPAEK(1)K	-0.047417	3	0.999907
TERG_06874T0	60	K	UTP-glucose-1-phosphate uridylyltransferase Ugp1, putative	126.31	NALNALSDTVK(1)DPAEK	2.8154	3	1	153.03	NALNALSDTVK(1)DPAEK	0.040999	2	1	168.41	NALNALSDTVK(1)DPAEK	2.1648	3	1	168.41	NALNALSDTVK(1)DPAEK	0.9018	3	1	174.59	NALNALSDTVK(1)DPAEK	1.41	3	1	110.6	NALNALSDTVK(1)DPAEK	1.8327	3	1
TERG_06874T0	450	K	UTP-glucose-1-phosphate uridylyltransferase Ugp1, putative											62.659	LGTDFK(1)K	0.082069	2	1	89.369	LGTDFK(1)K	0.80204	2	1	86.472	LGTDFK(1)K	0.55884	2	1
TERG_06874T0	444	K	UTP-glucose-1-phosphate uridylyltransferase Ugp1, putative	144.8	FGDAPLIK(1)LGTDFK	-0.67255	2	1	135.14	FGDAPLIK(1)LGTDFK	1.0604	2	1	131.86	FGDAPLIK(1)LGTDFK	1.9619	2	1	115.83	FGDAPLIK(1)LGTDFK	1.5084	2	1						109.07	FGDAPLIK(1)LGTDFK	-0.22192	2	1
TERG_06874T0	394	K	UTP-glucose-1-phosphate uridylyltransferase Ugp1, putative						136.96	HFK(1)NAHGVNVPR	-1.9267	3	1	129.82	HFK(1)NAHGVNVPR	-2.0954	3	1	138.99	HFK(1)NAHGVNVPR	0.29026	2	1	150.46	HFK(1)NAHGVNVPR	-0.75524	3	1	150.46	HFK(1)NAHGVNVPR	-0.26886	3	1
TERG_06874T0	327	K	UTP-glucose-1-phosphate uridylyltransferase Ugp1, putative	196.11	EHVNEFK(1)SIK	-0.0079314	3	1	115.78	EHVNEFK(1)SIK	-0.50769	3	1	172.17	EHVNEFK(1)SIK	-0.82857	2	1	121.68	EHVNEFK(1)SIK	-1.0608	2	1	145.41	EHVNEFK(1)SIK	0.20355	2	1	174.57	EHVNEFK(1)SIK	-0.11937	2	1
TERG_06874T0	320	K	UTP-glucose-1-phosphate uridylyltransferase Ugp1, putative	109.48	LLEIAQVPK(1)EHVNEFK	-1.9182	3	1	106.38	LLEIAQVPK(1)EHVNEFK	-0.40025	3	1	138.01	LLEIAQVPK(1)EHVNEFK	-1.5451	3	1	218.12	LLEIAQVPK(1)EHVNEFK	0.2566	2	1	200.77	LLEIAQVPK(1)EHVNEFK	1.1598	3	1	207.55	LLEIAQVPK(1)EHVNEFK	0.5532	3	1
TERG_06874T0	309	K	UTP-glucose-1-phosphate uridylyltransferase Ugp1, putative	137.01	GGTIIDYEGK(1)AR	1.6171	2	1	136.96	GGTIIDYEGK(1)AR	0.87052	2	1	121.02	GGTIIDYEGK(1)AR	-1.3789	2	1	105.03	GGTIIDYEGK(1)AR	1.3613	2	1	99.5	GGTIIDYEGK(1)AR	0.30393	2	1	115.33	GGTIIDYEGK(1)AR	0.080713	2	1
TERG_06871T0	936	K	Membrane bound C2 domain protein (Vp115), putative						84.653	LTPQDVHK(1)YESGLIVFK	-2.6618	3	1											53.255	LTPQDVHK(1)YESGLIVFK	-1.3723	3	1
TERG_06871T0	840	K	Membrane bound C2 domain protein (Vp115), putative											62.528	DLSTPLK(1)LDGR	0.091089	2	1	65.179	DLSTPLK(1)LDGR	0.67799	2	1	79.23	DLSTPLK(1)LDGR	-0.17932	2	1	78.548	DLSTPLK(1)LDGR	-0.0013733	2	1
TERG_06871T0	832	K	Membrane bound C2 domain protein (Vp115), putative	177.38	EGEDGEYEVHDEK(1)R	1.252	2	1	160.84	EGEDGEYEVHDEK(1)R	-0.11168	2	1	164.93	EGEDGEYEVHDEK(1)R	0.732	2	1	128.76	EGEDGEYEVHDEK(1)R	-0.69398	2	1	175.29	EGEDGEYEVHDEK(1)R	-1.6475	2	1	178.23	EGEDGEYEVHDEK(1)R	-1.2263	2	1
TERG_06871T0	757	K	Membrane bound C2 domain protein (Vp115), putative						79.986	VMK(1)SGMEVR	-1.3873	2	1	78.939	VMK(1)SGMEVR	-0.46539	2	1	53.124	VMK(1)SGMEVR	-0.71668	2	1	79.986	VMK(1)SGMEVR	-0.17527	2	1	79.986	VMK(1)SGMEVR	-0.22528	2	1
TERG_06871T0	748	K	Membrane bound C2 domain protein (Vp115), putative	122.64	NVETMGK(1)SDPYLR	-1.3596	2	1	159.52	NVETMGK(1)SDPYLR	0.9883	2	1	131.06	NVETMGK(1)SDPYLR	-0.15577	2	1	166.7	NVETMGK(1)SDPYLR	1.6284	2	1	186.13	NVETMGK(1)SDPYLR	0.95975	2	1	158.58	NVETMGK(1)SDPYLR	0.55717	2	1
TERG_06871T0	699	K	Membrane bound C2 domain protein (Vp115), putative	159.44	EWFELAGAK(1)TGR	-0.21252	2	1	164.81	EWFELAGAK(1)TGR	0.10943	2	1						135.1	EWFELAGAK(1)TGR	-1.2123	2	1						142.47	EWFELAGAK(1)TGR	-1.348	2	1
TERG_06871T0	690	K	Membrane bound C2 domain protein (Vp115), putative	98.182	GK(1)EWFELAGAK	-0.20743	2	1	95.477	GK(1)EWFELAGAK	0.47474	2	1						95.094	GK(1)EWFELAGAK	-0.83937	2	1	116.84	GK(1)EWFELAGAK	0.23771	2	1	92.247	GK(1)EWFELAGAK	-0.78425	2	1
TERG_06871T0	674	K	Membrane bound C2 domain protein (Vp115), putative	111.72	DLATDPILGK(1)QQIK	-1.0208	2	1																100.73	DLATDPILGK(1)QQIK	-0.41025	2	1	106.11	DLATDPILGK(1)QQIK	0.60012	2	1
TERG_06871T0	600	K	Membrane bound C2 domain protein (Vp115), putative	122.78	FTVEQAK(1)DLDGSK	-1.1323	2	1	175.88	FTVEQAK(1)DLDGSK	-1.1136	2	1	170	FTVEQAK(1)DLDGSK	0.59685	2	1	131.66	FTVEQAK(1)DLDGSK	0.49167	2	1	116.82	FTVEQAK(1)DLDGSK	-0.88629	2	1	188.48	FTVEQAK(1)DLDGSK	0.17444	2	1
TERG_06871T0	574	K	Membrane bound C2 domain protein (Vp115), putative	69.915	FFPVLTSK(1)K	2.7685	2	1	58.955	FFPVLTSK(1)K	0.32221	2	1	66.568	FFPVLTSK(1)K	0.34406	2	1	54.539	FFPVLTSK(1)K	0.50736	2	1	59.908	FFPVLTSK(1)K	0.15696	2	1
TERG_06871T0	330	K	Membrane bound C2 domain protein (Vp115), putative						44.847	INPK(1)VVLEVR	1.257	2	1						45.433	INPK(1)VVLEVR	1.2745	2	1	54.259	INPK(1)VVLEVR	-0.51042	2	1	53.237	INPK(1)VVLEVR	-0.74732	2	1
TERG_06871T0	23	K	Membrane bound C2 domain protein (Vp115), putative						66.436	PAPETIEQK(1)LVDESK	-2.421	3	1						107.82	PAPETIEQK(1)LVDESK	-0.070598	3	1
TERG_06871T0	1361	K	Membrane bound C2 domain protein (Vp115), putative											56.131	AHK(1)AHGSSSETESVVQFDPGHETIK	-0.82682	4	1						82.302	AHK(1)AHGSSSETESVVQFDPGHETIK	-0.097057	4	1
TERG_06871T0	1352	K	Membrane bound C2 domain protein (Vp115), putative	71.877	GMK(1)EIHK	-1.1036	2	1																					68.383	GMK(1)EIHK	0.67508	2	1
TERG_06871T0	1344	K	Membrane bound C2 domain protein (Vp115), putative	100.25	IVVK(1)QQTSK	0.74306	2	1																					126.07	IVVK(1)QQTSK	-0.47949	2	1
TERG_06871T0	1237	K	Membrane bound C2 domain protein (Vp115), putative	60.398	GASFLK(1)HGFK	-0.28021	3	1	46.406	GASFLK(1)HGFK	1.0486	3	1	61.56	GASFLK(1)HGFK	-0.6787	3	1	75.387	GASFLK(1)HGFK	-0.77797	2	1	61.56	GASFLK(1)HGFK	0.63054	3	1
TERG_06871T0	113	K	Membrane bound C2 domain protein (Vp115), putative	172.13	MEVK(1)ELTEEEK	0.91959	2	1	164.81	MEVK(1)ELTEEEK	-1.276	2	1	171.32	MEVK(1)ELTEEEK	0.068844	2	1	136.53	MEVK(1)ELTEEEK	-2.2476	2	1	148.78	MEVK(1)ELTEEEK	-0.97595	2	1	136.53	MEVK(1)ELTEEEK	-0.54499	2	1
TERG_06871T0	1106	K	Membrane bound C2 domain protein (Vp115), putative	54.191	LGDK(1)EVFK	1.2364	2	1	47.853	LGDK(1)EVFK	1.0788	2	1	90.919	LGDK(1)EVFK	0.76254	2	1	68.371	LGDK(1)EVFK	0.10673	2	1	93.938	LGDK(1)EVFK	-1.7133	2	1	59.052	LGDK(1)EVFK	-1.6039	2	1
TERG_06871T0	109	K	Membrane bound C2 domain protein (Vp115), putative	52.576	ADEADK(0.246)PK(0.754)MEVK	2.4329	3	0.753972	174.51	ADEADKPK(1)MEVK	-0.17679	2	0.999779	73.881	ADEADK(0.008)PK(0.992)MEVK	0.54211	3	0.99184	186.51	ADEADK(0.001)PK(0.999)MEVK	1.1136	2	0.998507	186.51	ADEADKPK(1)MEVK	0.50166	2	0.99975	169.58	ADEADKPK(1)MEVK	-0.036187	2	0.999731
TERG_06871T0	1005	K	Membrane bound C2 domain protein (Vp115), putative	95.205	LVAK(1)HDRPNDDSEDHSIAK	0.23	3	1	113.86	LVAK(1)HDRPNDDSEDHSIAK	0.046073	3	1	121.82	LVAK(1)HDRPNDDSEDHSIAK	0.18595	3	1	142.97	LVAK(1)HDRPNDDSEDHSIAK	-0.45203	3	1	171.79	LVAK(1)HDRPNDDSEDHSIAK	0.42105	5	1	77.969	LVAK(1)HDRPNDDSEDHSIAK	0.51011	5	1
TERG_06870T0	98	K	Heat shock protein (Sti1), putative	149.16	GAALHGQGDLLGAHDAYEEALK(1)LDSNNAQAK	1.366	4	1	137.7	GAALHGQGDLLGAHDAYEEALK(1)LDSNNAQAK	1.1042	4	1						138.41	GAALHGQGDLLGAHDAYEEALK(1)LDSNNAQAK	-0.60371	4	1	93.505	GAALHGQGDLLGAHDAYEEALK(1)LDSNNAQAK	-0.78131	4	1	132.78	GAALHGQGDLLGAHDAYEEALK(1)LDSNNAQAK	-1.6662	4	1
TERG_06870T0	71	K	Heat shock protein (Sti1), putative	76.221	ADWPK(1)GWGR	-0.18885	2	1	85.676	ADWPK(1)GWGR	0.14075	2	1	77.732	ADWPK(1)GWGR	1.02	2	1	99.442	ADWPK(1)GWGR	0.10348	2	1	89.355	ADWPK(1)GWGR	0.24293	2	1	101.43	ADWPK(1)GWGR	0.13958	2	1
TERG_06870T0	66	K	Heat shock protein (Sti1), putative	99.973	TTELK(1)ADWPK	-0.5196	2	1	115.7	TTELK(1)ADWPK	-0.52248	2	1	106.4	TTELK(1)ADWPK	-0.32933	2	1	108.47	TTELK(1)ADWPK	0.41427	2	1	112.83	TTELK(1)ADWPK	1.3248	2	1	97.597	TTELK(1)ADWPK	1.238	2	1
TERG_06870T0	61	K	Heat shock protein (Sti1), putative	149.23	ALEDANK(1)TTELK	-0.77574	2	1	120.55	ALEDANK(1)TTELK	0.088471	2	1	107.17	ALEDANK(1)TTELK	-0.067874	2	1	138.24	ALEDANK(1)TTELK	-0.39556	2	1	142.97	ALEDANK(1)TTELK	-0.4997	2	1	134.99	ALEDANK(1)TTELK	-0.20994	2	1
TERG_06870T0	6	K	Heat shock protein (Sti1), putative	102.53	ADDLK(1)AEGNK	-0.2844	2	1	116.75	ADDLK(1)AEGNK	-0.57979	2	1	97.734	ADDLK(1)AEGNK	-0.67492	2	1	139.86	ADDLK(1)AEGNK	0.92382	2	1	110.52	ADDLK(1)AEGNK	0.99119	2	1	112.83	ADDLK(1)AEGNK	0.2515	2	1
TERG_06870T0	558	K	Heat shock protein (Sti1), putative	81.95	EHMK(1)NATVR	0.1276	3	1	98.044	EHMK(1)NATVR	-0.44535	3	1	111.61	EHMK(1)NATVR	0.2962	2	1	111.61	EHMK(1)NATVR	0.017058	3	1	88.495	EHMK(1)NATVR	1.1036	2	1	114.51	EHMK(1)NATVR	-0.20299	3	1
TERG_06870T0	54	K	Heat shock protein (Sti1), putative	140.78	DFDK(1)ALEDANK	0.1893	2	1	100.09	DFDK(1)ALEDANK	-0.95349	2	1	123.67	DFDK(1)ALEDANK	-0.85786	2	1						130.56	DFDK(1)ALEDANK	0.15921	2	1	129	DFDK(1)ALEDANK	0.20758	2	1
TERG_06870T0	50	K	Heat shock protein (Sti1), putative	66.708	SGAYASLK(1)DFDK	1.2103	2	1	69.229	SGAYASLK(1)DFDK	1.8183	2	1	62.528	SGAYASLK(1)DFDK	2.6121	2	1	76.357	SGAYASLK(1)DFDK	0.58573	2	1	92.039	SGAYASLK(1)DFDK	1.8721	2	1	95.428	SGAYASLK(1)DFDK	0.47927	2	1
TERG_06870T0	472	K	Heat shock protein (Sti1), putative	55.232	AQALFAMK(1)EYNK	-0.10518	2	1	90.793	AQALFAMK(1)EYNK	-2.5082	2	1	50.088	AQALFAMK(1)EYNK	0.21551	2	1						83.204	AQALFAMK(1)EYNK	-1.6159	2	1	76.24	AQALFAMK(1)EYNK	-1.3217	2	1
TERG_06870T0	392	K	Heat shock protein (Sti1), putative						174.9	EAYLDPEEAEK(1)AR	0.3772	3	1	145.29	EAYLDPEEAEK(1)AR	0.16444	3	1	155.86	EAYLDPEEAEK(1)AR	-1.1175	2	1	70.563	EAYLDPEEAEK(1)AR	-0.37383	2	1	145.29	EAYLDPEEAEK(1)AR	-0.64904	3	1
TERG_06870T0	381	K	Heat shock protein (Sti1), putative	141.34	AEK(1)EAYLDPEEAEK	1.2265	3	1	134.02	AEK(1)EAYLDPEEAEK	0.73518	3	1	164.15	AEK(1)EAYLDPEEAEK	0.16687	3	1	147.56	AEK(1)EAYLDPEEAEK	-1.4136	3	1	142.03	AEK(1)EAYLDPEEAEK	-1.3909	3	1	118.21	AEK(1)EAYLDPEEAEK	-0.78088	3	1
TERG_06870T0	368	K	Heat shock protein (Sti1), putative	162.97	TPEILAK(1)LR	0.18517	2	1	164.96	TPEILAK(1)LR	0.44942	2	1	128	TPEILAK(1)LR	1.0383	2	1	133.12	TPEILAK(1)LR	-0.50629	2	1	154.49	TPEILAK(1)LR	-0.77312	2	1	168.27	TPEILAK(1)LR	-1.339	2	1
TERG_06870T0	355	K	Heat shock protein (Sti1), putative						202.03	LGDLATAITNYQK(1)SLTEHR	-1.8712	3	1						235.24	LGDLATAITNYQK(1)SLTEHR	1.4752	3	1						207.53	LGDLATAITNYQK(1)SLTEHR	-0.30489	3	1
TERG_06870T0	342	K	Heat shock protein (Sti1), putative	147.1	IGSSYEK(1)LGDLATAITNYQK	-2.2193	3	1	142.23	IGSSYEK(1)LGDLATAITNYQK	-2.1803	3	1	138.46	IGSSYEK(1)LGDLATAITNYQK	-1.0667	2	1	173.49	IGSSYEK(1)LGDLATAITNYQK	-0.085518	3	1	125.51	IGSSYEK(1)LGDLATAITNYQK	0.04419	3	1	139.9	IGSSYEK(1)LGDLATAITNYQK	-0.23552	3	1
TERG_06870T0	331	K	Heat shock protein (Sti1), putative	73.324	IIAK(1)AFGR	-0.58148	2	1	91.626	IIAK(1)AFGR	-0.23606	2	1	86.472	IIAK(1)AFGR	0.54523	2	1	94.662	IIAK(1)AFGR	0.47715	2	1	104.45	IIAK(1)AFGR	-0.63402	2	1	111.04	IIAK(1)AFGR	-0.15977	2	1
TERG_06870T0	327	K	Heat shock protein (Sti1), putative	97.734	EMLADFK(1)IIAK	-0.69505	2	1	68.355	EMLADFK(1)IIAK	-1.5802	2	1	77.744	EMLADFK(1)IIAK	-1.5703	2	1	61.363	EMLADFK(1)IIAK	0.12205	2	1	66.56	EMLADFK(1)IIAK	2.9799	2	1	59.198	EMLADFK(1)IIAK	2.3529	2	1
TERG_06870T0	314	K	Heat shock protein (Sti1), putative	134.06	DAIATCEK(1)AIAEGR	2.0893	3	1	133.48	DAIATCEK(1)AIAEGR	-0.72122	2	1	126.71	DAIATCEK(1)AIAEGR	0.039784	2	1	143.46	DAIATCEK(1)AIAEGR	-1.1921	2	1	154.72	DAIATCEK(1)AIAEGR	-0.8014	2	1	149.3	DAIATCEK(1)AIAEGR	-1.3299	2	1
TERG_06870T0	306	K	Heat shock protein (Sti1), putative	141.34	GEYK(1)DAIATCEK	-0.66543	2	1	135.94	GEYK(1)DAIATCEK	-0.25632	2	1	135.21	GEYK(1)DAIATCEK	-0.76887	2	1	105.95	GEYK(1)DAIATCEK	0.55989	2	1	101.33	GEYK(1)DAIATCEK	0.29381	2	1	119.16	GEYK(1)DAIATCEK	-2.3741	2	1
TERG_06870T0	268	K	Heat shock protein (Sti1), putative	120.46	LGTENYK(1)K	-0.57798	2	1	87.251	LGTENYK(1)K	-0.37738	2	1	122.74	LGTENYK(1)K	-0.35113	2	1	147.34	LGTENYK(1)K	-0.10295	2	1	135.77	LGTENYK(1)K	-1.1271	2	1	132.57	LGTENYK(1)K	0.12602	2	1
TERG_06870T0	249	K	Heat shock protein (Sti1), putative	227.88	APEPEPEPEPEDEEAAAK(1)K	-0.44893	2	1	169.25	APEPEPEPEPEDEEAAAK(1)K	-0.7669	2	1	158.17	APEPEPEPEPEDEEAAAK(1)K	0.54706	3	1	227.88	APEPEPEPEPEDEEAAAK(1)K	-0.29168	2	1	200.94	APEPEPEPEPEDEEAAAK(1)K	-0.59249	2	1	199.91	APEPEPEPEPEDEEAAAK(1)K	0.015582	3	1
TERG_06870T0	231	K	Heat shock protein (Sti1), putative	107.07	SAAQK(1)APEPEPEPEPEDEEAAAK	-0.24816	3	1	67.877	SAAQK(1)APEPEPEPEPEDEEAAAK	2.0198	3	1	104.23	SAAQK(1)APEPEPEPEPEDEEAAAK	-0.093979	3	1	110.1	SAAQK(1)APEPEPEPEPEDEEAAAK	-0.059841	3	1	100.14	SAAQK(1)APEPEPEPEPEDEEAAAK	-2.6477	3	1	98.298	SAAQK(1)APEPEPEPEPEDEEAAAK	1.2272	3	1
TERG_06870T0	214	K	Heat shock protein (Sti1), putative						166.92	PK(1)EAEEDVEMPDAR	0.84165	2	1						166.92	PK(1)EAEEDVEMPDAR	1.0623	2	1	204.67	PK(1)EAEEDVEMPDAR	0.35682	2	1	154.69	PK(1)EAEEDVEMPDAR	-0.31338	2	1
TERG_06870T0	16	K	Heat shock protein (Sti1), putative	97.69	AFAAK(1)DFTTAVEK	0.76729	2	1	96.464	AFAAK(1)DFTTAVEK	1.1596	2	1	95.428	AFAAK(1)DFTTAVEK	1.0375	2	1	109.44	AFAAK(1)DFTTAVEK	0.84043	2	1	106.32	AFAAK(1)DFTTAVEK	0.77859	2	1	74.475	AFAAK(1)DFTTAVEK	1.8767	2	1
TERG_06870T0	114	K	Heat shock protein (Sti1), putative	107.9	AGLEAVK(1)R	0.085228	2	1	93.374	AGLEAVK(1)R	1.6782	2	1	82.452	AGLEAVK(1)R	0.77105	2	1	94.114	AGLEAVK(1)R	-1.0095	2	1	81.296	AGLEAVK(1)R	-0.8582	2	1	81.215	AGLEAVK(1)R	-1.1377	2	1
TERG_06870T0	11	K	Heat shock protein (Sti1), putative	82.008	AEGNK(1)AFAAK	0.64996	2	1						93.325	AEGNK(1)AFAAK	0.04849	2	1	59.931	AEGNK(1)AFAAK	-0.86506	2	1	71.451	AEGNK(1)AFAAK	-0.548	2	1	54.584	AEGNK(1)AFAAK	-1.0019	2	1
TERG_06870T0	107	K	Heat shock protein (Sti1), putative	153.21	LDSNNAQAK(1)AGLEAVK	0.53831	2	1	161.19	LDSNNAQAK(1)AGLEAVK	1.1298	2	1	94.203	LDSNNAQAK(1)AGLEAVK	-0.0082137	2	1	168.69	LDSNNAQAK(1)AGLEAVK	0.47531	2	1	124.68	LDSNNAQAK(1)AGLEAVK	0.027214	2	1	141.13	LDSNNAQAK(1)AGLEAVK	0.56768	2	1
TERG_06869T0	76	K	DNA-directed RNA polymerase III subunit Rpc34, putative	76.064	LLQAK(1)DDR	1.2937	2	1	76.679	LLQAK(1)DDR	0.51318	2	1	76.679	LLQAK(1)DDR	0.13951	2	1	99.442	LLQAK(1)DDR	1.0765	2	1	99.442	LLQAK(1)DDR	1.1293	2	1	87.639	LLQAK(1)DDR	1.3943	2	1
TERG_06861T0	240	K	Transcription/RNA-processing factor Ssu72											43.168	LNEVADK(1)ER	-0.58991	2	1	119.68	LNEVADK(1)ER	0.8317	2	1	132.88	LNEVADK(1)ER	-0.8749	2	1	116.52	LNEVADK(1)ER	-0.26638	2	1
TERG_06858T0	88	K	Peptidyl-prolyl cis-trans isomerase	237.73	ALCTGEK(1)GFGYAGSGFHR	-0.062418	2	1	243.61	ALCTGEK(1)GFGYAGSGFHR	-1.4246	3	1	204.23	ALCTGEK(1)GFGYAGSGFHR	-0.79897	2	1	268.42	ALCTGEK(1)GFGYAGSGFHR	0.99382	2	1	228.46	ALCTGEK(1)GFGYAGSGFHR	-0.88475	2	1	186.94	ALCTGEK(1)GFGYAGSGFHR	-0.44217	2	1
TERG_06858T0	75	K	Peptidyl-prolyl cis-trans isomerase	111.88	LYDDVVPK(1)TTANFR	0.81255	3	1	110.44	LYDDVVPK(1)TTANFR	-0.061657	3	1	102.52	LYDDVVPK(1)TTANFR	0.17804	3	1	113.8	LYDDVVPK(1)TTANFR	-0.8409	2	1	144.2	LYDDVVPK(1)TTANFR	-0.39181	2	1	102.52	LYDDVVPK(1)TTANFR	-1.2736	2	1
TERG_06858T0	67	K	Peptidyl-prolyl cis-trans isomerase	104.49	INFK(1)LYDDVVPK	1.9708	2	1	105.65	INFK(1)LYDDVVPK	1.2798	2	1	100.22	INFK(1)LYDDVVPK	2.0223	2	1	91.961	INFK(1)LYDDVVPK	0.67989	3	1	102.73	INFK(1)LYDDVVPK	-1.4133	2	1	131.32	INFK(1)LYDDVVPK	0.32862	3	1
TERG_06858T0	126	K	Peptidyl-prolyl cis-trans isomerase	184.11	SIYGEK(1)FADENFNR	-0.2144	2	1	199.96	SIYGEK(1)FADENFNR	0.32924	2	1	189.3	SIYGEK(1)FADENFNR	0.89882	2	1	167.73	SIYGEK(1)FADENFNR	-2.0157	2	1	190.37	SIYGEK(1)FADENFNR	0.49015	2	1	203.87	SIYGEK(1)FADENFNR	-0.39775	2	1
TERG_06858T0	120	K	Peptidyl-prolyl cis-trans isomerase	98	GNGTGGK(1)SIYGEK	0.58343	2	1	71.933	GNGTGGK(1)SIYGEK	0.1396	2	1	90.861	GNGTGGK(1)SIYGEK	1.2705	2	1	91.28	GNGTGGK(1)SIYGEK	1.5205	2	1	88.163	GNGTGGK(1)SIYGEK	0.73541	2	1	116.98	GNGTGGK(1)SIYGEK	1.4056	2	1
TERG_06848T0	82	K	Golgi to endosome transport protein (Ent3), putative	148.32	FTEK(1)SAEEWR	0.44439	2	1	137.98	FTEK(1)SAEEWR	0.094193	2	1	133.23	FTEK(1)SAEEWR	-1.1129	2	1	110.38	FTEK(1)SAEEWR	0.86626	2	1	107.45	FTEK(1)SAEEWR	0.3472	2	1	79.201	FTEK(1)SAEEWR	-0.18241	2	1
TERG_06846T0	547	K	Inosine-5'-monophosphate dehydrogenase	167.92	TTSAQAEGNVHGLHTYDK(1)K	0.59794	3	1	142.58	TTSAQAEGNVHGLHTYDK(1)K	1.7668	3	1	87.676	TTSAQAEGNVHGLHTYDK(1)K	-0.59807	4	1	167.92	TTSAQAEGNVHGLHTYDK(1)K	1.1176	3	1	164.01	TTSAQAEGNVHGLHTYDK(1)K	0.11662	3	1	133.52	TTSAQAEGNVHGLHTYDK(1)K	1.2673	3	1
TERG_06846T0	521	K	Inosine-5'-monophosphate dehydrogenase	122.39	ELHDGVAK(1)GTVR	0.060572	2	1	133.32	ELHDGVAK(1)GTVR	0.71988	2	1	172.76	ELHDGVAK(1)GTVR	0.61991	2	1	148.96	ELHDGVAK(1)GTVR	0.07102	2	1	142.83	ELHDGVAK(1)GTVR	-0.49609	2	1	129.37	ELHDGVAK(1)GTVR	-0.7239	2	1
TERG_06846T0	510	K	Inosine-5'-monophosphate dehydrogenase	116.81	HSFQDMGVK(1)SLR	1.6147	3	1	119.39	HSFQDMGVK(1)SLR	0.33935	3	1	122.46	HSFQDMGVK(1)SLR	1.2242	2	1	214.42	HSFQDMGVK(1)SLR	-1.698	3	1	183.89	HSFQDMGVK(1)SLR	-2.7749	3	1	164.68	HSFQDMGVK(1)SLR	-1.3505	2	1
TERG_06846T0	458	K	Inosine-5'-monophosphate dehydrogenase	124.25	AGGSSAGNK(1)STAGTAR	-0.1489	2	1	107.5	AGGSSAGNK(1)STAGTAR	0.57902	2	1	117	AGGSSAGNK(1)STAGTAR	0.34056	2	1	110.84	AGGSSAGNK(1)STAGTAR	0.53382	2	1	144.18	AGGSSAGNK(1)STAGTAR	0.51224	2	1	147.07	AGGSSAGNK(1)STAGTAR	0.49175	2	1
TERG_06846T0	448	K	Inosine-5'-monophosphate dehydrogenase	100.04	GMGSIDAMEEK(1)K	0.96381	2	1	84.169	GMGSIDAMEEK(1)K	1.6941	2	1	90.614	GMGSIDAMEEK(1)K	0.70242	2	1	134.98	GMGSIDAMEEK(1)K	-2.6006	2	1	108.56	GMGSIDAMEEK(1)K	-2.2006	2	1	108.56	GMGSIDAMEEK(1)K	1.1084	2	1
TERG_06846T0	434	K	Inosine-5'-monophosphate dehydrogenase	82.287	EGQLVK(1)AYR	-0.64856	2	1	74.464	EGQLVK(1)AYR	0.3239	2	1	83.783	EGQLVK(1)AYR	-0.43078	2	1	83.783	EGQLVK(1)AYR	-0.28839	2	1	83.998	EGQLVK(1)AYR	-0.34915	2	1	82.645	EGQLVK(1)AYR	-0.39311	2	1
TERG_06846T0	315	K	Inosine-5'-monophosphate dehydrogenase	56.313	HIK(1)ATHPEIDVIAGNVVTR	-0.1207	3	1						57.708	HIK(1)ATHPEIDVIAGNVVTR	1.3459	3	1											57.142	HIK(1)ATHPEIDVIAGNVVTR	0.41617	3	1
TERG_06846T0	261	K	Inosine-5'-monophosphate dehydrogenase	102.52	NLHYPLASK(1)LPDSK	-0.68898	2	1	96.135	NLHYPLASK(1)LPDSK	-0.81149	3	1	83.692	NLHYPLASK(1)LPDSK	-0.81503	2	1	105.99	NLHYPLASK(1)LPDSK	1.168	2	1	101.43	NLHYPLASK(1)LPDSK	-0.34997	2	1	118.24	NLHYPLASK(1)LPDSK	-0.0047528	3	1
TERG_06846T0	252	K	Inosine-5'-monophosphate dehydrogenase	149.6	SDLMK(1)NLHYPLASK	0.75306	2	1	113.67	SDLMK(1)NLHYPLASK	1.5959	3	1	134.25	SDLMK(1)NLHYPLASK	-0.50614	2	1	85.163	SDLMK(1)NLHYPLASK	1.3567	3	1	57.788	SDLMK(1)NLHYPLASK	0.6345	3	1
TERG_06846T0	158	K	Inosine-5'-monophosphate dehydrogenase	100.82	TTVAEVK(1)DLK	1.2089	2	1	102.95	TTVAEVK(1)DLK	1.1349	2	1	72.2	TTVAEVK(1)DLK	-0.63424	2	1	153.1	TTVAEVK(1)DLK	-0.50085	2	1	108.7	TTVAEVK(1)DLK	1.5144	2	1	96.113	TTVAEVK(1)DLK	1.8972	2	1
TERG_06844T1	79	K	40S ribosomal protein S21	102.73	DGFLK(1)NVWSASR	-2.043	2	1	179.6	DGFLK(1)NVWSASR	2.1342	2	1	147.33	DGFLK(1)NVWSASR	-1.2776	2	1						176.97	DGFLK(1)NVWSASR	0.83363	2	1	162.93	DGFLK(1)NVWSASR	2.2029	2	1
TERG_06844T1	5	K	40S ribosomal protein S21	171.08	MENEK(1)GEIVDLYVPR	-0.036287	2	1	192.32	MENEK(1)GEIVDLYVPR	-0.20446	3	1	196.95	MENEK(1)GEIVDLYVPR	-0.44726	2	1	235.71	MENEK(1)GEIVDLYVPR	1.7019	2	1	236.17	MENEK(1)GEIVDLYVPR	1.3123	2	1	220.21	MENEK(1)GEIVDLYVPR	1.104	2	1
TERG_06844T1	27	K	40S ribosomal protein S21	107.46	AK(1)DHASVQISIAK	1.3494	3	1	98.582	AK(1)DHASVQISIAK	1.2181	3	1						150.76	AK(1)DHASVQISIAK	0.98131	2	1	153.23	AK(1)DHASVQISIAK	1.994	2	1	105.17	AK(1)DHASVQISIAK	0.78599	2	1
TERG_06843T0	378	K	Phenylalanyl-tRNA synthetase beta chain cytoplasmic	117.89	YFSIDK(1)VFR	-0.35053	2	1	104.2	YFSIDK(1)VFR	1.8145	2	1	116.37	YFSIDK(1)VFR	1.1144	2	1	88.177	YFSIDK(1)VFR	-0.72088	2	1						104.2	YFSIDK(1)VFR	-1.4911	2	1
TERG_06843T0	224	K	Phenylalanyl-tRNA synthetase beta chain cytoplasmic											40.242	GAITPSGALHPLNK(1)VR	-2.4	3	1	50.305	GAITPSGALHPLNK(1)VR	-0.30475	3	1	45.54	GAITPSGALHPLNK(1)VR	0.20591	3	1
TERG_06843T0	164	K	Phenylalanyl-tRNA synthetase beta chain cytoplasmic	100.88	LINTQK(1)VFVYK	-1.3523	2	1	100.88	LINTQK(1)VFVYK	-1.7689	2	1						46.796	LINTQK(1)VFVYK	4.1538	2	1	57.203	LINTQK(1)VFVYK	4.2012	2	1	82.417	LINTQK(1)VFVYK	3.9648	2	1
TERG_06843T0	149	K	Phenylalanyl-tRNA synthetase beta chain cytoplasmic						45.115	THPDAK(1)VLAELR	0.087215	3	1						58.268	THPDAK(1)VLAELR	-1.8612	2	1	56.286	THPDAK(1)VLAELR	-0.40302	2	1	95.981	THPDAK(1)VLAELR	1.1176	2	1
TERG_06843T0	122	K	Phenylalanyl-tRNA synthetase beta chain cytoplasmic	122.97	DK(0.002)DTLK(0.998)AATDSIEDTSR	0.031145	3	0.998041	94.845	DK(0.015)DTLK(0.985)AATDSIEDTSR	0.59033	3	0.985286						88.548	DK(0.039)DTLK(0.961)AATDSIEDTSR	1.7335	3	0.961111	44.841	DK(0.154)DTLK(0.846)AATDSIEDTSR	2.5851	3	0.846361	176.94	DKDTLK(1)AATDSIEDTSR	2.6654	3	0.999935
TERG_06843T0	110	K	Phenylalanyl-tRNA synthetase beta chain cytoplasmic	68.016	VGTGNAFK(1)K	1.7899	2	1	76.221	VGTGNAFK(1)K	1.4326	2	1	70.816	VGTGNAFK(1)K	0.33541	2	1	85.676	VGTGNAFK(1)K	-0.41801	2	1	78.113	VGTGNAFK(1)K	-0.2542	2	1	96.668	VGTGNAFK(1)K	-0.24512	2	1
TERG_06843T0	102	K	Phenylalanyl-tRNA synthetase beta chain cytoplasmic	90.434	EIAK(1)VGTGNAFK	1.2756	2	1	112.45	EIAK(1)VGTGNAFK	1.8464	2	1	136.96	EIAK(1)VGTGNAFK	0.22184	2	1	73.273	EIAK(1)VGTGNAFK	2.8771	2	1	60.539	EIAK(1)VGTGNAFK	2.1544	2	1	106.38	EIAK(1)VGTGNAFK	1.3436	2	1
TERG_06840T0	99	K	Two-component osmosensing histidine kinase (Bos1), putative	130.75	LQK(1)EIITR	0.78312	2	1	135.71	LQK(1)EIITR	0.39146	2	1	117.89	LQK(1)EIITR	0.52199	2	1	126.82	LQK(1)EIITR	1.0644	2	1	109.71	LQK(1)EIITR	0.91301	2	1	123.21	LQK(1)EIITR	1.1424	2	1
TERG_06840T0	494	K	Two-component osmosensing histidine kinase (Bos1), putative											157.57	EVGTDGTLGGQAK(1)VDNVEGK	-1.1113	2	1											115.88	EVGTDGTLGGQAK(1)VDNVEGK	-0.084405	2	1
TERG_06840T0	440	K	Two-component osmosensing histidine kinase (Bos1), putative	111.34	EIADVTTAVAK(1)GDLTK	1.7816	2	1	93.226	EIADVTTAVAK(1)GDLTK	1.233	2	1	119.92	EIADVTTAVAK(1)GDLTK	1.1099	2	1											45.876	EIADVTTAVAK(1)GDLTK	-2.0867	2	1
TERG_06840T0	1196	K	Two-component osmosensing histidine kinase (Bos1), putative	45.368	LLEK(1)SNNDSR	0.67829	2	1	64.792	LLEK(1)SNNDSR	-0.48215	2	1	45.661	LLEK(1)SNNDSR	0.23212	2	1	45.126	LLEK(1)SNNDSR	-2.7625	2	1	63.624	LLEK(1)SNNDSR	-0.82207	2	1	53.211	LLEK(1)SNNDSR	-0.57981	2	1
TERG_06840T0	1084	K	Two-component osmosensing histidine kinase (Bos1), putative	57.859	VAVK(1)ILEK	1.3366	2	1	50.805	VAVK(1)ILEK	1.9528	2	1	56.432	VAVK(1)ILEK	0.73158	2	1	65.224	VAVK(1)ILEK	-0.38969	2	1	66.27	VAVK(1)ILEK	0.017354	2	1	66.27	VAVK(1)ILEK	-0.411	2	1
TERG_06836T0	126	K	Calcium/calmodulin-dependent protein kinase, putative											44.367	YK(1)SGQSGEVAIK	1.0131	2	1	58.338	YK(1)SGQSGEVAIK	1.5466	2	1	76.357	YK(1)SGQSGEVAIK	0.44622	2	1	85.672	YK(1)SGQSGEVAIK	1.3161	2	1
TERG_06828T0	501	K	Mitochondrial translocase complex component (Tim50), putative						53.798	GQK(1)QYEMIEK	-2.9323	2	1						52.193	GQK(1)QYEMIEK	-3.5677	2	1
TERG_06828T0	444	K	Mitochondrial translocase complex component (Tim50), putative						100.69	DKFEK(1)QLAEER	-1.3619	2	0.999987	141.58	DKFEK(1)QLAEER	-0.36309	2	1	162.31	FEK(1)QLAEER	2.506	2	1	184.34	DKFEK(1)QLAEER	1.8023	2	1	207.47	DKFEK(1)QLAEER	1.4112	2	1
TERG_06828T0	433	K	Mitochondrial translocase complex component (Tim50), putative											139.86	SFEGTFIPAEFAK(1)R	-4.4186	2	1	79.614	SFEGTFIPAEFAK(1)R	-1.4662	2	1	112.42	SFEGTFIPAEFAK(1)R	-0.64233	2	1
TERG_06828T0	345	K	Mitochondrial translocase complex component (Tim50), putative	67.997	EATK(1)YEDGEYVK	0.76012	2	1	73.881	EATK(1)YEDGEYVK	-0.94245	2	1	70.54	EATK(1)YEDGEYVK	0.93655	2	1	67.997	EATK(1)YEDGEYVK	-0.81351	2	1	67.997	EATK(1)YEDGEYVK	-1.211	2	1	67.997	EATK(1)YEDGEYVK	-1.8621	2	1
TERG_06828T0	250	K	Mitochondrial translocase complex component (Tim50), putative	123.72	LSDITSYYK(1)DPAFEK	-2.7036	2	1	143.97	LSDITSYYK(1)DPAFEK	-0.6717	2	1	126.16	LSDITSYYK(1)DPAFEK	-2.4102	2	1	91.789	LSDITSYYK(1)DPAFEK	0.51389	2	1	138.28	LSDITSYYK(1)DPAFEK	2.0516	2	1	73.833	LSDITSYYK(1)DPAFEK	3.3436	2	1
TERG_06828T0	176	K	Mitochondrial translocase complex component (Tim50), putative						131.82	ESEDDGGRGDTPK(1)DEYVSSLER	0.85831	3	1	123.12	ESEDDGGRGDTPK(1)DEYVSSLER	0.22154	3	1	112.85	ESEDDGGRGDTPK(1)DEYVSSLER	0.49237	3	1						132.3	ESEDDGGRGDTPK(1)DEYVSSLER	1.5609	3	1
TERG_06826T1	231	K	Proteasome regulatory particle subunit (RpnK), putative						129.76	EESELTPEQLK(1)TR	0.96463	2	1	75.911	EESELTPEQLK(1)TR	-1.1042	2	1	126.1	VKEESELTPEQLK(1)TR	3.1094	3	1						98.676	VKEESELTPEQLK(1)TR	1.1226	3	1
TERG_06826T1	220	K	Proteasome regulatory particle subunit (RpnK), putative	146.37	VK(1)EESELTPEQLK	1.2573	2	1	145.41	VK(1)EESELTPEQLK	2.0122	2	1						113.76	VK(1)EESELTPEQLK	-0.037321	2	1						169.46	VK(1)EESELTPEQLK	-0.092504	2	1
TERG_06826T1	217	K	Proteasome regulatory particle subunit (RpnK), putative						84.479	LVGLAEGYEK(1)R	1.1357	2	1						84.479	LVGLAEGYEK(1)R	0.83317	2	1
TERG_06826T1	114	K	Proteasome regulatory particle subunit (RpnK), putative	47.706	GK(1)VVIDAFR	-0.5461	2	1	73.233	GK(1)VVIDAFR	-0.36207	2	1	49.06	GK(1)VVIDAFR	-0.33718	2	1	80.688	GK(1)VVIDAFR	-0.098615	2	1						80.688	GK(1)VVIDAFR	0.00099557	2	1
TERG_06824T0	13	K	Alkaline serine protease	87.181	GGAAGNK(1)LK	-0.2608	2	1	69.628	GGAAGNK(1)LK	-0.37479	2	1	95.909	GGAAGNK(1)LK	-0.4097	2	1	66.351	GGAAGNK(1)LK	-0.36038	2	1	60.074	GGAAGNK(1)LK	-0.084468	2	1	71.491	GGAAGNK(1)LK	-0.18477	2	1
TERG_06817T0	66	K	Mitochondrial ATPase inhibitor, putative						97.635	EHEK(1)LLALR	-0.16008	3	1	76.221	EHEK(1)LLALR	-1.5135	3	1	186.78	EHEK(1)LLALR	-1.3294	2	1	169.41	EHEK(1)LLALR	0.5732	2	1	169.41	EHEK(1)LLALR	0.42795	2	1
TERG_06817T0	49	K	Mitochondrial ATPase inhibitor, putative											45.207	SGGQQSSDIWTK(1)R	-1.1499	2	1	77.776	SGGQQSSDIWTK(1)R	-1.8211	2	1	129.54	SGGQQSSDIWTK(1)R	-1.6261	2	1	153.75	SGGQQSSDIWTK(1)R	-1.198	2	1
TERG_06816T0	82	K	14-3-3 family protein ArtA, putative	264.09	GNEAQVTLIK(1)EYR	0.13097	3	1	237.07	GNEAQVTLIK(1)EYR	-0.00022576	3	1	229.63	GNEAQVTLIK(1)EYR	2.1383	3	1	147.52	GNEAQVTLIK(1)EYR	0.70916	3	1	182.33	GNEAQVTLIK(1)EYR	0.45209	2	1	149.71	GNEAQVTLIK(1)EYR	0.95096	2	1
TERG_06816T0	72	K	14-3-3 family protein ArtA, putative	143.93	EESK(1)GNEAQVTLIK	0.87317	2	1	162.88	EESK(1)GNEAQVTLIK	1.8566	2	1	177.63	EESK(1)GNEAQVTLIK	1.603	2	1	146.84	EESK(1)GNEAQVTLIK	1.9725	2	1	128.95	EESK(1)GNEAQVTLIK	0.62007	2	1	153.7	EESK(1)GNEAQVTLIK	-2.7424	3	1
TERG_06816T0	68	K	14-3-3 family protein ArtA, putative	176.61	IVTSIEQK(1)EESK	1.3391	2	1	187.85	IVTSIEQK(1)EESK	2.1751	2	1	167.84	IVTSIEQK(1)EESK	-0.51269	3	1	160.52	IVTSIEQK(1)EESK	0.55315	2	1	146.36	IVTSIEQK(1)EESK	0.45525	3	1	172.13	IVTSIEQK(1)EESK	-0.012678	3	1
TERG_06816T0	27	K	14-3-3 family protein ArtA, putative	142.39	YEEMVQNMK(1)IVASSNR	-2.2773	2	1											152.37	YEEMVQNMK(1)IVASSNR	-0.63851	2	1	159.81	YEEMVQNMK(1)IVASSNR	-1.4918	2	1	164.8	YEEMVQNMK(1)IVASSNR	-0.0020653	2	1
TERG_06816T0	266	K	14-3-3 family protein ArtA, putative	120.03	EEAPAATEEAPK(1)E	0.19531	2	1	114.76	EEAPAATEEAPK(1)E	1.7921	2	1	130.44	EEAPAATEEAPK(1)E	1.2061	2	1	126.12	EEAPAATEEAPK(1)E	0.84636	2	1	140.63	EEAPAATEEAPK(1)E	0.55092	2	1	134.49	EEAPAATEEAPK(1)E	-0.09807	2	1
TERG_06816T0	254	K	14-3-3 family protein ArtA, putative	52.721	DNLTLWTSSEADPATEAQQPQGAQAPAEAK(0.999)EEAPAATEEAPK(0.001)E	0.79403	4	0.999409											57.541	DNLTLWTSSEADPATEAQQPQGAQAPAEAK(1)EEAPAATEEAPK	0.61301	4	1	53.076	DNLTLWTSSEADPATEAQQPQGAQAPAEAK(1)EEAPAATEEAPKE	-0.076824	4	0.999739	46.606	DNLTLWTSSEADPATEAQQPQGAQAPAEAK(1)EEAPAATEEAPK	0.41765	4	1
TERG_06816T0	152	K	14-3-3 family protein ArtA, putative	175.59	TSADNSLTAYK(1)NATEVAQTDLAPTHPIR	-1.6957	4	1											229.56	TSADNSLTAYK(1)NATEVAQTDLAPTHPIR	0.20922	3	1	190.92	TSADNSLTAYK(1)NATEVAQTDLAPTHPIR	1.0237	3	1	172.17	TSADNSLTAYK(1)NATEVAQTDLAPTHPIR	-0.56465	3	1
TERG_06816T0	139	K	14-3-3 family protein ArtA, putative	90.689	YLAEFALGEK(1)R	-1.4683	2	1	113.38	YLAEFALGEK(1)R	-0.77809	3	1	116.55	YLAEFALGEK(1)R	-2.2142	2	1	150.09	YLAEFALGEK(1)R	1.6109	2	1	147.28	YLAEFALGEK(1)R	-1.3393	2	1	122.7	YLAEFALGEK(1)R	0.26303	2	1
TERG_06816T0	124	K	14-3-3 family protein ArtA, putative	94.662	MK(1)GDYHR	-0.93332	2	1	95.541	MK(1)GDYHR	-1.4226	2	1																120.65	MK(1)GDYHR	-0.44284	2	1
TERG_06816T0	122	K	14-3-3 family protein ArtA, putative	53.163	VFYHK(1)MK	0.17701	2	1	68.485	VFYHK(1)MK	0.44439	2	1	71.141	VFYHK(1)MK	0.37354	2	1	69.093	VFYHK(1)MK	-0.019306	2	1	95.793	VFYHK(1)MK	0.21697	2	1	76.847	VFYHK(1)MK	-0.74062	2	1
TERG_06816T0	117	K	14-3-3 family protein ArtA, putative	163.62	VLDDHLIASAETGESK(1)VFYHK	-1.2841	3	1	177.12	VLDDHLIASAETGESK(1)VFYHK	0.079311	3	1	167.93	VLDDHLIASAETGESK(1)VFYHK	-1.6553	3	1	153.68	VLDDHLIASAETGESK(1)VFYHK	1.1931	4	1	215.65	VLDDHLIASAETGESK(1)VFYHK	1.9834	3	1	279.1	VLDDHLIASAETGESK(1)VFYHK	1.2893	4	1
TERG_06816T0	11	K	14-3-3 family protein ArtA, putative	185.33	GHEDAVYLAK(1)LAEQAER	-0.83317	3	1	234.04	GHEDAVYLAK(1)LAEQAER	-3.2926	3	1	276.18	GHEDAVYLAK(1)LAEQAER	-3.7657	3	1	241.68	GHEDAVYLAK(1)LAEQAER	1.3667	3	1	244.97	GHEDAVYLAK(1)LAEQAER	-0.71528	3	1	269.92	GHEDAVYLAK(1)LAEQAER	-1.5902	3	1
TERG_06794T0	95	K	NADH-quinone oxidoreductase Pst2, putative											106.26	AFWDK(1)TGGIWAK	-0.41121	2	1	138.24	AFWDK(1)TGGIWAK	-1.234	2	1	122.34	AFWDK(1)TGGIWAK	0.25069	2	1
TERG_06794T0	59	K	NADH-quinone oxidoreductase Pst2, putative	54.486	SK(1)HPVAEPR	1.7573	2	1											96.342	SK(1)HPVAEPR	0.50009	2	1	108.7	SK(1)HPVAEPR	-0.126	3	1	115.78	SK(1)HPVAEPR	0.71605	2	1
TERG_06794T0	57	K	NADH-quinone oxidoreductase Pst2, putative	68.625	MHAPAK(1)SK	2.3857	2	1	63.673	MHAPAK(1)SK	-1.6966	2	1	42.19	MHAPAK(1)SK	-1.7852	2	1	79.059	MHAPAK(1)SK	-1.8238	2	1	77.732	MHAPAK(1)SK	-0.31192	2	1	87.476	MHAPAK(1)SK	-0.42094	2	1
TERG_06794T0	25	K	NADH-quinone oxidoreductase Pst2, putative	75.825	TLAEAEK(1)K	-0.067287	2	1	93.267	TLAEAEK(1)K	0.034734	2	1	90.601	TLAEAEK(1)K	-0.073569	2	1	86.67	TLAEAEK(1)K	0.19935	2	1	87.476	TLAEAEK(1)K	-0.40445	2	1	95.502	TLAEAEK(1)K	-1.008	2	1
TERG_06794T0	200	K	NADH-quinone oxidoreductase Pst2, putative	85.807	GFYETVSK(1)VK	-2.8536	2	1	85.355	GFYETVSK(1)VK	-1.3863	2	1	85.355	GFYETVSK(1)VK	1.7092	2	1	96.143	GFYETVSK(1)VK	0.894	2	1	98.048	GFYETVSK(1)VK	1.2894	2	1	92.538	GFYETVSK(1)VK	0.89964	2	1
TERG_06794T0	102	K	NADH-quinone oxidoreductase Pst2, putative	92.65	TGGIWAK(1)GEFYGK	-3.2561	2	1	89.231	TGGIWAK(1)GEFYGK	1.2408	2	1						57.434	TGGIWAK(1)GEFYGK	0.35102	2	1	118.76	TGGIWAK(1)GEFYGK	4.1089	2	1	127.02	TGGIWAK(1)GEFYGK	4.047	2	1
TERG_06774T0	145	K	60S ribosomal protein L25, putative	52.937	STEYK(1)HAR	1.8336	3	1	52.716	STEYK(1)HAR	0.60173	3	1																64.207	STEYK(1)HAR	-0.52569	2	1
TERG_06773T0	546	K	mRNA splicing protein (Prp39), putative	72.2	SSLSK(1)ETQDK	0.54739	2	1	62.633	SSLSK(1)ETQDK	1.3577	2	1	61.344	SSLSK(1)ETQDK	0.27042	2	1	100.88	SSLSK(1)ETQDK	1.4229	2	1	101.3	SSLSK(1)ETQDK	-0.38763	2	1	101.3	SSLSK(1)ETQDK	-0.2808	2	1
TERG_06773T0	492	K	mRNA splicing protein (Prp39), putative						57.003	NK(1)SSLPAEAAK	0.17673	2	1	64.266	NK(1)SSLPAEAAK	-1.2792	2	1	77.124	NK(1)SSLPAEAAK	0.24547	2	1	76.165	NK(1)SSLPAEAAK	-0.030705	2	1	90.434	NK(1)SSLPAEAAK	0.22471	2	1
TERG_06773T0	434	K	mRNA splicing protein (Prp39), putative	99.815	VK(1)GTADEAR	-0.44444	2	1						88.495	VK(1)GTADEAR	0.16832	2	1	96.342	VK(1)GTADEAR	-0.59054	2	1	111.61	VK(1)GTADEAR	-0.49471	2	1	99.815	VK(1)GTADEAR	-0.15298	2	1
TERG_06773T0	254	K	mRNA splicing protein (Prp39), putative						99.442	TQTETTK(1)R	-1.095	2	1	123.72	TQTETTK(1)R	0.65934	2	1	144.12	TQTETTK(1)R	-0.1468	2	1	104.06	TQTETTK(1)R	0.2105	2	1	96.027	TQTETTK(1)R	0.2061	2	1
TERG_06767T0	880	K	Aminopeptidase	59.634	DRGDVESWLK(1)TNGFK	0.50895	3	1																71.316	DRGDVESWLK(1)TNGFK	-0.43358	3	1
TERG_06767T0	864	K	Aminopeptidase	99.136	AK(1)AGWLSR	-1.5091	2	1	88.37	AK(1)AGWLSR	-1.0661	2	1	122.52	AK(1)AGWLSR	-0.35882	2	1	122.19	AK(1)AGWLSR	0.10498	2	1	101.25	AK(1)AGWLSR	-0.35271	2	1	118.33	AK(1)AGWLSR	0.10864	2	1
TERG_06767T0	848	K	Aminopeptidase	102.95	DHK(1)GYDR	0.21475	2	1	102	DHK(1)GYDR	0.44531	2	1	96.668	DHK(1)GYDR	-0.59507	2	1	126.19	DKDHK(1)GYDR	-0.67762	2	1	179.08	DKDHK(1)GYDR	0.4343	2	1	129	DKDHK(1)GYDR	-0.19738	2	1
TERG_06767T0	843	K	Aminopeptidase	86.898	EVEEFFK(1)DK	1.5093	2	1	86.898	EVEEFFK(1)DK	0.72506	2	1	70.028	EVEEFFK(1)DK	1.1079	2	1	96.143	EVEEFFK(1)DK	-0.76388	2	1	103.76	EVEEFFK(1)DK	-1.2096	2	1	100.09	EVEEFFK(1)DK	-0.28703	2	1
TERG_06767T0	809	K	Aminopeptidase	106.26	WLQDNWEPLTK(1)R	-1.6289	2	1	143.98	WLQDNWEPLTK(1)R	1.4209	2	1											126.5	WLQDNWEPLTK(1)R	-2.2949	3	1	218.06	WLQDNWEPLTK(1)R	-1.3026	3	1
TERG_06767T0	798	K	Aminopeptidase						105.19	WK(1)WLQDNWEPLTK	-0.66184	2	1						104.7	WK(1)WLQDNWEPLTK	-1.3978	2	1	164.68	WK(1)WLQDNWEPLTK	-0.017422	2	1	166.48	WK(1)WLQDNWEPLTK	-0.79997	2	1
TERG_06767T0	746	K	Aminopeptidase	141.58	NAPTSAEK(1)NTALR	-0.81754	2	1	131.06	NAPTSAEK(1)NTALR	-0.85875	2	1	138.02	NAPTSAEK(1)NTALR	-0.4679	2	1	143.98	NAPTSAEK(1)NTALR	-0.087284	2	1	155.86	NAPTSAEK(1)NTALR	0.014216	2	1	131.69	NAPTSAEK(1)NTALR	0.9887	3	1
TERG_06767T0	738	K	Aminopeptidase	115.57	YK(1)NAPTSAEK	0.028634	2	1	126.71	YK(1)NAPTSAEK	-0.16653	2	1	112.83	YK(1)NAPTSAEK	0.13005	2	1	97.734	YK(1)NAPTSAEK	1.4357	2	1	74.962	YK(1)NAPTSAEK	0.65425	2	1	104.82	YK(1)NAPTSAEK	1.8305	2	1
TERG_06767T0	699	K	Aminopeptidase	108.7	VVAAATEMFK(1)K	-0.68263	2	1	87.184	VVAAATEMFK(1)K	0.25654	2	1	92.409	VVAAATEMFK(1)K	-0.63349	2	1	121.61	VVAAATEMFK(1)K	0.20632	2	1	143.5	VVAAATEMFK(1)K	0.45534	2	1	115.57	VVAAATEMFK(1)K	-0.03861	2	1
TERG_06767T0	666	K	Aminopeptidase	129.46	AHELGWTFSDK(1)DGHVLQQYK	-0.69504	3	1	141.22	AHELGWTFSDK(1)DGHVLQQYK	0.32853	3	1	202.39	AHELGWTFSDK(1)DGHVLQQYK	-0.90416	3	1	170.14	AHELGWTFSDK(1)DGHVLQQYK	-0.52404	3	1	182.22	AHELGWTFSDK(1)DGHVLQQYK	0.13	3	1	161.95	AHELGWTFSDK(1)DGHVLQQYK	-0.093274	3	1
TERG_06767T0	655	K	Aminopeptidase	45.916	NLVSQK(1)AHELGWTFSDK	-0.4861	3	1						64.705	NLVSQK(1)AHELGWTFSDK	0.67073	3	1	76.586	NLVSQK(1)AHELGWTFSDK	-1.096	3	1	72.359	NLVSQK(1)AHELGWTFSDK	-0.29637	3	1	92.439	NLVSQK(1)AHELGWTFSDK	0.54524	3	1
TERG_06767T0	582	K	Aminopeptidase	155.75	LTVEDK(1)AGMIADAGVLAASGYQK	-0.88956	3	1						153.14	LTVEDK(1)AGMIADAGVLAASGYQK	-0.47168	3	1						45.205	LTVEDK(1)AGMIADAGVLAASGYQK	-0.17357	3	1
TERG_06767T0	573	K	Aminopeptidase	63.397	LGEDAK(1)AGR	-0.56101	2	1	85.862	LGEDAK(1)AGR	-0.96329	2	1	93.178	LGEDAK(1)AGR	-0.28164	2	1	78.516	LGEDAK(1)AGR	0.50045	2	1	116.05	LGEDAK(1)AGR	0.10986	2	1	108.81	LGEDAK(1)AGR	0.26759	2	1
TERG_06767T0	567	K	Aminopeptidase	51.872	LEK(1)LGEDAK	2.6061	2	1	65.719	LEK(1)LGEDAK	2.3683	2	1						85.807	LEK(1)LGEDAK	0.97217	2	1	85.807	LEK(1)LGEDAK	0.78436	2	1	76.282	LEK(1)LGEDAK	0.79501	2	1
TERG_06767T0	521	K	Aminopeptidase						101.33	TLYPVVLALK(1)GSDGIDQSAVLSQR	0.44441	3	1	105.56	TLYPVVLALK(1)GSDGIDQSAVLSQR	-0.7463	3	1	141.69	TLYPVVLALK(1)GSDGIDQSAVLSQR	0.074343	3	1	119.18	TLYPVVLALK(1)GSDGIDQSAVLSQR	1.8148	3	1	126.55	TLYPVVLALK(1)GSDGIDQSAVLSQR	1.6578	3	1
TERG_06767T0	487	K	Aminopeptidase	159.52	ENK(1)GNSSITVQQNR	0.29576	2	1	173.25	ENK(1)GNSSITVQQNR	0.38039	2	1	161.87	ENK(1)GNSSITVQQNR	0.17647	2	1	214.48	ENK(1)GNSSITVQQNR	-0.34313	2	1	214.61	ENK(1)GNSSITVQQNR	1.0289	3	1	164.93	ENK(1)GNSSITVQQNR	1.7026	3	1
TERG_06767T0	467	K	Aminopeptidase	143.42	PIDK(1)VMDIWTK	0.29387	2	1	122.46	PIDK(1)VMDIWTK	-0.98418	2	1	152.47	PIDK(1)VMDIWTK	-2.2161	2	1	119.39	PIDK(1)VMDIWTK	-1.3048	2	1	154.85	PIDK(1)VMDIWTK	-0.55552	2	1	135.26	PIDK(1)VMDIWTK	-1.1193	2	1
TERG_06767T0	431	K	Aminopeptidase						105.65	YMGEEK(1)FLEGVK	-1.4383	2	1						100.38	YMGEEK(1)FLEGVK	-0.62528	2	1	127.56	YMGEEK(1)FLEGVK	-1.1431	2	1	96.745	YMGEEK(1)FLEGVK	-0.79925	2	1
TERG_06767T0	425	K	Aminopeptidase	75.474	MISK(1)YMGEEK	0.9139	2	1	70.412	MISK(1)YMGEEK	0.26469	2	1	59.04	MISK(1)YMGEEK	0.44207	2	1	61.815	MISK(1)YMGEEK	0.36071	2	1	63.415	MISK(1)YMGEEK	0.041757	2	1	71.221	MISK(1)YMGEEK	0.63961	2	1
TERG_06767T0	399	K	Aminopeptidase	68.536	SSHPIEVPVK(1)R	-0.21878	2	1	70.942	SSHPIEVPVK(1)R	-1.8524	2	1	45.307	SSHPIEVPVK(1)R	1.1961	3	1	94.767	SSHPIEVPVK(1)R	1.5569	3	1	94.767	SSHPIEVPVK(1)R	1.0514	3	1	84.479	SSHPIEVPVK(1)R	0.98874	2	1
TERG_06767T0	318	K	Aminopeptidase	128.27	TTGAATK(1)ER	0.68761	2	1	117.7	TTGAATK(1)ER	0.83043	2	1	144.77	TTGAATK(1)ER	0.69089	2	1	155.42	TTGAATK(1)ER	-0.72568	2	1	166.07	TTGAATK(1)ER	0.19671	2	1	140.45	TTGAATK(1)ER	0.11995	2	1
TERG_06767T0	311	K	Aminopeptidase	149	IVDVLYDEK(1)TTGAATK	3.3971	3	1	162.29	IVDVLYDEK(1)TTGAATK	1.9221	3	1	152.94	IVDVLYDEK(1)TTGAATK	1.1943	2	1	123.02	IVDVLYDEK(1)TTGAATK	0.7875	3	1	122.75	IVDVLYDEK(1)TTGAATK	1.6969	3	1	113.01	IVDVLYDEK(1)TTGAATK	-1.3438	3	1
TERG_06767T0	269	K	Aminopeptidase	156.57	TLAFYEK(1)AFNNEYPLPK	-2.2887	3	1	158.17	TLAFYEK(1)AFNNEYPLPK	1.8527	3	1						184.92	TLAFYEK(1)AFNNEYPLPK	0.18979	2	1	155.1	TLAFYEK(1)AFNNEYPLPK	-1.2723	2	1
TERG_06767T0	137	K	Aminopeptidase	97.734	CSYK(1)DANGNQK	0.86609	2	1											147.62	CSYK(1)DANGNQK	0.5562	2	1	126.03	CSYK(1)DANGNQK	0.27319	2	1	135.99	CSYK(1)DANGNQK	2.1527	2	1
TERG_06767T0	113	K	Aminopeptidase	81.215	IAACSK(1)AR	-0.18023	2	1	63.419	IAACSK(1)AR	-0.099622	2	1	87.181	IAACSK(1)AR	-0.29905	2	1	84.498	IAACSK(1)AR	-0.59714	2	1	107.9	IAACSK(1)AR	-0.67174	2	1	93.992	IAACSK(1)AR	-1.1206	2	1
TERG_06757T0	63	K	Thioredoxin, putative	169.52	VNVDK(1)QEDIAR	-1.6648	2	1	150.46	VNVDK(1)QEDIAR	-0.7796	2	1	169.52	VNVDK(1)QEDIAR	0.80129	2	1	153.34	VNVDK(1)QEDIAR	0.3908	2	1	159.44	VNVDK(1)QEDIAR	3.1969	2	1	157.68	VNVDK(1)QEDIAR	0.084477	2	1
TERG_06757T0	58	K	Thioredoxin, putative	100.09	FAK(1)VNVDK	2.4623	2	1											80.219	FAK(1)VNVDK	0.0079334	2	1	80.455	FAK(1)VNVDK	-0.33227	2	1	97.635	FAK(1)VNVDK	-0.1043	2	1
TERG_06757T0	53	K	Thioredoxin, putative	86.8	AIAPVFGSLSEQHAGEK(1)VK	0.12591	3	1	117.65	AIAPVFGSLSEQHAGEK(1)VK	0.15773	3	1	91.589	AIAPVFGSLSEQHAGEK(1)VK	-0.36439	3	1	101.92	AIAPVFGSLSEQHAGEK(1)VK	-0.13927	3	1	93.371	AIAPVFGSLSEQHAGEK(1)VK	-0.84954	3	1	85.087	AIAPVFGSLSEQHAGEK(1)VK	0.65152	3	1
TERG_06757T0	314	K	Thioredoxin, putative	62.582	IFGEK(1)GEK	-1.3938	2	1	60.91	IFGEK(1)GEK	-1.4297	2	1						78.516	IFGEK(1)GEK	-1.5661	2	1	72.038	IFGEK(1)GEK	-0.83857	2	1	57.859	IFGEK(1)GEK	0.14315	2	1
TERG_06755T0	127	K	C-8 sterol isomerase, putative	56.541	QLGLGK(1)F	-2.7484	2	1						60.344	QLGLGK(1)F	-1.6515	2	1	47.75	QLGLGK(1)F	0.098374	1	1
TERG_06754T0	95	K	Peroxidase	84.31	PFVPTK(1)EDYQK	-0.13954	2	1	107.03	PFVPTK(1)EDYQK	0.078368	2	1	104.14	PFVPTK(1)EDYQK	0.68426	2	1	95.618	PFVPTK(1)EDYQK	2.5273	2	1	110.84	PFVPTK(1)EDYQK	0.91382	2	1	95.618	PFVPTK(1)EDYQK	0.74629	2	1
TERG_06754T0	288	K	Peroxidase						112.95	LLLSEK(1)WVNK	-0.05299	2	1	116.13	LLLSEK(1)WVNK	-0.63293	2	1	114.86	LLLSEK(1)WVNK	-1.4577	2	1	142.55	LLLSEK(1)WVNK	-0.92916	2	1	149.27	LLLSEK(1)WVNK	0.98233	2	1
TERG_06754T0	227	K	Peroxidase	95.775	LPDASK(1)DQK	-0.37131	2	1	56.404	LPDASK(1)DQK	0.032491	2	1	84.817	LPDASK(1)DQK	0.46729	2	1						73.885	LPDASK(1)DQK	0.27227	2	1	73.885	LPDASK(1)DQK	-0.13828	2	1
TERG_06754T0	174	K	Peroxidase	59.153	DFLEPVK(1)AK	1.6379	2	1	56.916	DFLEPVK(1)AK	2.4345	2	1	66.299	DFLEPVK(1)AK	2.0153	2	1	63.816	DFLEPVK(1)AK	1.0659	2	1	48.091	DFLEPVK(1)AK	1.299	2	1	53.965	DFLEPVK(1)AK	0.91987	2	1
TERG_06754T0	164	K	Peroxidase	76.586	FDPESNHGANAGLK(1)TAR	-0.63112	3	1	83.758	FDPESNHGANAGLK(1)TAR	0.99699	3	1	101.05	FDPESNHGANAGLK(1)TAR	0.30267	3	1	69.188	FDPESNHGANAGLK(1)TAR	0.22582	3	1	85.563	FDPESNHGANAGLK(1)TAR	-0.12298	3	1	72.583	FDPESNHGANAGLK(1)TAR	0.42702	3	1
TERG_06754T0	112	K	Peroxidase	98.299	VYDEIAHLLVEK(1)DDYDDGSYGPVLVR	1.3184	3	1						117.21	VYDEIAHLLVEK(1)DDYDDGSYGPVLVR	-1.8061	3	1						114.15	VYDEIAHLLVEK(1)DDYDDGSYGPVLVR	-1.3389	3	1	124.19	VYDEIAHLLVEK(1)DDYDDGSYGPVLVR	-3.4403	3	1
TERG_06744T0	341	K	Fructose-bisphosphate aldolase, class II	72.243	EGEK(1)AMSQR	-0.63266	2	1	83.456	EGEK(1)AMSQR	-0.37911	2	1	74.267	EGEK(1)AMSQR	-0.56515	2	1	72.243	EGEK(1)AMSQR	0.06425	2	1	89.886	EGEK(1)AMSQR	-0.31108	2	1	93.598	EGEK(1)AMSQR	-0.55786	2	1
TERG_06744T0	327	K	Fructose-bisphosphate aldolase, class II	140.28	DYLMSAVGNPDGEDK(0.037)PNK(0.963)K	0.72629	3	0.963403	124.84	DYLMSAVGNPDGEDK(0.008)PNK(0.992)K	0.23116	3	0.992282	119.8	DYLMSAVGNPDGEDK(0.031)PNK(0.969)K	0.1851	3	0.968785	149.74	DYLMSAVGNPDGEDK(0.001)PNK(0.999)K	0.48135	3	0.998718	182.17	DYLMSAVGNPDGEDK(0.003)PNK(0.997)K	-0.31814	2	0.996564	118.72	DYLMSAVGNPDGEDK(0.004)PNK(0.996)K	-0.50083	3	0.995568
TERG_06744T0	309	K	Fructose-bisphosphate aldolase, class II	57.798	K(1)DYLMSAVGNPDGEDKPNKK	-0.43829	4	0.999995											150.61	K(1)DYLMSAVGNPDGEDKPNK	-0.77459	3	1	131.31	K(1)DYLMSAVGNPDGEDKPNKK	-1.3662	4	1	163.62	K(1)DYLMSAVGNPDGEDKPNKK	0.70976	3	1
TERG_06744T0	308	K	Fructose-bisphosphate aldolase, class II	80.294	DYVLNK(1)K	0.96101	2	1	86.512	DYVLNK(1)K	1.0997	2	1	86.086	DYVLNK(1)K	-0.3303	2	1	86.512	DYVLNK(1)K	-0.60914	2	1	89.673	DYVLNK(1)K	-0.51976	2	1	89.673	DYVLNK(1)K	-0.45074	2	1
TERG_06744T0	277	K	Fructose-bisphosphate aldolase, class II	69.92	AEYK(1)EAISYGVVK	0.96487	3	1	80.746	AEYK(1)EAISYGVVK	0.84879	3	1	68.044	AEYK(1)EAISYGVVK	0.2226	3	1	80.746	AEYK(1)EAISYGVVK	-0.8126	2	1	89.507	AEYK(1)EAISYGVVK	-0.80409	2	1	92.939	AEYK(1)EAISYGVVK	1.802	2	1
TERG_06744T0	273	K	Fructose-bisphosphate aldolase, class II	93.804	DKPVFLVFHGGSGSTK(1)AEYK	2.6189	3	1	55.575	DKPVFLVFHGGSGSTK(1)AEYK	0.3626	4	0.999992	89.831	DKPVFLVFHGGSGSTK(1)AEYK	2.1504	3	1	87.319	DKPVFLVFHGGSGSTK(1)AEYK	0.062296	3	1	76.492	DKPVFLVFHGGSGSTK(1)AEYK	0.63634	3	1	111.6	DKPVFLVFHGGSGSTK(1)AEYK	0.18683	3	1
TERG_06744T0	257	K	Fructose-bisphosphate aldolase, class II	95.122	TGSNK(0.901)DK(0.099)PVFLVFHGGSGSTK	-1.3852	4	0.901278	122.87	TGSNK(1)DKPVFLVFHGGSGSTK	-0.31739	4	0.999525	94.671	TGSNK(0.995)DK(0.005)PVFLVFHGGSGSTK	0.056205	4	0.994688	154.13	TGSNK(1)DKPVFLVFHGGSGSTK	0.2682	3	0.999726	203.4	TGSNK(1)DKPVFLVFHGGSGSTK	-0.27937	3	0.999998	145.81	TGSNK(0.999)DK(0.001)PVFLVFHGGSGSTK	0.89009	3	0.998965
TERG_06744T0	244	K	Fructose-bisphosphate aldolase, class II	93.766	LHPELLSK(1)HQAHVK	0.16582	4	1	93.348	LHPELLSK(1)HQAHVK	0.53667	3	1	68.277	LHPELLSK(1)HQAHVK	-1.223	3	1	96.371	LHPELLSK(1)HQAHVK	1.2521	2	1	114.21	LHPELLSK(1)HQAHVK	-1.5107	2	1	74.475	LHPELLSK(1)HQAHVK	-0.0747	4	1
TERG_06744T0	114	K	Fructose-bisphosphate aldolase, class II	125.73	AIAPSYGIPVVLHTDHCAK(1)K	0.15631	3	1	139.9	AIAPSYGIPVVLHTDHCAK(1)K	-1.2288	3	1	123.55	AIAPSYGIPVVLHTDHCAK(1)K	-0.49309	3	1	132.79	AIAPSYGIPVVLHTDHCAK(1)K	1.8749	3	1	121.26	AIAPSYGIPVVLHTDHCAK(1)K	1.9997	3	1	110.56	AIAPSYGIPVVLHTDHCAK(1)K	1.4419	3	1
TERG_06744T0	10	K	Fructose-bisphosphate aldolase, class II	90.689	K(1)SGVIVGDDVLR	-1.3095	2	1						67.019	K(1)SGVIVGDDVLR	-2.214	2	1						117.93	K(1)SGVIVGDDVLR	-1.2412	2	1	98.942	K(1)SGVIVGDDVLR	-0.64509	2	1
TERG_06737T0	64	K	RNAPII degradation factor Def1, putative	269.63	PAAASQETAADTSHEDEGEIGQLK(1)K	-0.3031	3	1						237.32	PAAASQETAADTSHEDEGEIGQLK(1)K	0.26441	4	1	231.44	PAAASQETAADTSHEDEGEIGQLK(1)K	0.13131	4	1	256.75	PAAASQETAADTSHEDEGEIGQLK(1)K	-0.058944	3	1	290.41	PAAASQETAADTSHEDEGEIGQLK(1)K	-0.0042852	4	1
TERG_06737T0	116	K	RNAPII degradation factor Def1, putative											108.58	ITEGNVSQWGEVK(1)K	2.8661	2	1	113.53	ITEGNVSQWGEVK(1)K	1.1171	2	1	157.2	ITEGNVSQWGEVK(1)K	2.1854	2	1	111.83	ITEGNVSQWGEVK(1)K	1.0943	2	1
TERG_06735T0	96	K	Oxysterol binding protein (Osh5), putative	66.568	SEK(1)LGSEK	1.0833	2	1	61.48	SEK(1)LGSEK	1.7425	2	1	59.908	SEK(1)LGSEK	1.4854	2	1	102.07	SEK(1)LGSEK	-0.16317	2	1	64.654	SEK(1)LGSEK	0.27156	2	1	93.598	SEK(1)LGSEK	0.92791	2	1
TERG_06735T0	372	K	Oxysterol binding protein (Osh5), putative	273.88	IDLDGSDGDSEDNTAFK(1)K	-0.54754	2	1	252.1	IDLDGSDGDSEDNTAFK(1)K	-1.1461	2	1	250.52	IDLDGSDGDSEDNTAFK(1)K	-0.81127	2	1	276.14	IDLDGSDGDSEDNTAFK(1)K	0.10342	3	1	278.98	IDLDGSDGDSEDNTAFK(1)K	0.24827	2	1	237.89	IDLDGSDGDSEDNTAFK(1)K	1.6606	2	1
TERG_06735T0	329	K	Oxysterol binding protein (Osh5), putative	115.49	SK(1)IENAQR	0.0735	2	1	119.21	SK(1)IENAQR	-0.26392	2	1	86.332	SK(1)IENAQR	-0.093882	2	1						107.29	SK(1)IENAQR	-0.81019	2	1	116.73	SK(1)IENAQR	-1.1695	2	1
TERG_06729T0	620	K	Taz1-interacting factor 1 (TAF1), putative	75.509	IEEAELTK(1)K	1.6128	2	1	83.278	IEEAELTK(1)K	3.4302	2	1	66.056	IEEAELTK(1)K	0.64523	2	1	95.775	IEEAELTK(1)K	1.5661	2	1						98.048	IEEAELTK(1)K	0.95164	2	1
TERG_06727T0	318	K	Homoserine dehydrogenase	109.48	VGLQSFDK(1)DSAMAGLK	-0.64949	2	1	132.39	VGLQSFDK(1)DSAMAGLK	0.21798	2	1	85.469	VGLQSFDK(1)DSAMAGLK	0.89545	2	1	117	VGLQSFDK(1)DSAMAGLK	4.3304	2	1	129.38	VGLQSFDK(1)DSAMAGLK	0.97073	2	1	173.03	VGLQSFDK(1)DSAMAGLK	1.7062	2	1
TERG_06727T0	310	K	Homoserine dehydrogenase	83.226	VVK(1)VGLQSFDK	-0.822	2	1											72.29	VVK(1)VGLQSFDK	0.47965	2	1	94.767	VVK(1)VGLQSFDK	-0.39583	2	1	115.29	VVK(1)VGLQSFDK	0.081152	2	1
TERG_06727T0	294	K	Homoserine dehydrogenase						74.464	AEASGK(1)VLR	-0.023648	2	1						93.649	AEASGK(1)VLR	-1.4106	2	1	119.07	AEASGK(1)VLR	1.8777	2	1	96.034	AEASGK(1)VLR	-0.329	2	1
TERG_06727T0	281	K	Homoserine dehydrogenase	59.709	LLPDFDGK(1)MEDLQK	2.9836	2	1	80.746	LLPDFDGK(1)MEDLQK	2.0092	2	1	50.108	LLPDFDGK(1)MEDLQK	1.135	3	1	87.863	LLPDFDGK(1)MEDLQK	-2.0244	2	1	83.351	LLPDFDGK(1)MEDLQK	0.22652	2	1	92.939	LLPDFDGK(1)MEDLQK	-2.3467	2	1
TERG_06727T0	266	K	Homoserine dehydrogenase	72.891	LEAGPK(1)GTEEFMR	0.10183	2	1	101.53	LEAGPK(1)GTEEFMR	-0.59698	2	1	100.22	LEAGPK(1)GTEEFMR	-0.053774	2	1	107.53	LEAGPK(1)GTEEFMR	1.7045	2	1	122.46	LEAGPK(1)GTEEFMR	-1.0467	2	1	103.13	LEAGPK(1)GTEEFMR	-0.85299	2	1
TERG_06727T0	209	K	Homoserine dehydrogenase	76.357	AK(1)ELGYTEPDPR	0.28939	2	1	71.879	AK(1)ELGYTEPDPR	0.099089	2	1	73.927	AK(1)ELGYTEPDPR	-0.099778	2	1	113.24	AK(1)ELGYTEPDPR	0.0032913	2	1	104.17	AK(1)ELGYTEPDPR	-0.057969	2	1	83.204	AK(1)ELGYTEPDPR	-0.2504	2	1
TERG_06725T3	89	K	Nucleosome binding protein (Nhp6a), putative						111.94	YEDEK(1)AAYNSR	-1.1725	2	1						132.32	YEDEK(1)AAYNSR	1.0968	2	1	125.97	YEDEK(1)AAYNSR	1.0308	2	1	128.08	YEDEK(1)AAYNSR	1.5769	2	1
TERG_06725T3	77	K	Nucleosome binding protein (Nhp6a), putative	138.45	VPYEEK(1)AATDK	0.071793	2	1	146.36	VPYEEK(1)AATDK	-0.0049375	2	1	131.17	VPYEEK(1)AATDK	-0.33964	2	1	134.99	VPYEEK(1)AATDK	-0.15318	2	1	128.36	VPYEEK(1)AATDK	-0.30538	2	1	128.36	VPYEEK(1)AATDK	-0.098802	2	1
TERG_06725T3	69	K	Nucleosome binding protein (Nhp6a), putative	121.29	ALSDK(1)QR	1.3777	2	1											121.29	ALSDK(1)QR	-0.44888	2	1	135.87	ALSDK(1)QR	-0.17539	2	1	124.89	ALSDK(1)QR	0.15283	2	1
TERG_06725T3	64	K	Nucleosome binding protein (Nhp6a), putative	101.6	WK(1)ALSDK	-0.092309	2	1	86.095	WK(1)ALSDK	0.81782	2	1	78.324	WK(1)ALSDK	-0.60915	2	1	96.19	WK(1)ALSDK	0.19901	2	1	96.19	WK(1)ALSDK	0.063786	2	1	101.33	WK(1)ALSDK	-0.25914	2	1
TERG_06712T0	83	K	Mitochondrial methylglutaconyl-CoA hydratase (Auh), putative	90.827	AEQGK(1)GPTR	0.60158	2	1						53.756	AEQGK(1)GPTR	1.164	2	1	85.355	AEQGK(1)GPTR	-0.49226	2	1						101.38	AEQGK(1)GPTR	-0.79849	2	1
TERG_06712T0	78	K	Mitochondrial methylglutaconyl-CoA hydratase (Auh), putative	197.43	HLDDIK(1)AEQGK	1.1964	2	1	154.36	HLDDIK(1)AEQGK	0.98106	2	1	176.05	HLDDIK(1)AEQGK	1.2445	2	1	128.57	HLDDIK(1)AEQGK	-0.58462	2	1	157.74	HLDDIK(1)AEQGK	-0.3417	2	1	160.11	HLDDIK(1)AEQGK	0.69525	3	1
TERG_06712T0	72	K	Mitochondrial methylglutaconyl-CoA hydratase (Auh), putative	45.614	QLLNSLGK(1)HLDDIK	1.0903	3	1	71.031	QLLNSLGK(1)HLDDIK	-0.73822	3	1	97.273	QLLNSLGK(1)HLDDIK	-1.1366	3	1	85.909	QLLNSLGK(1)HLDDIK	2.4535	3	1	111.83	QLLNSLGK(1)HLDDIK	1.6662	3	1	76.311	QLLNSLGK(1)HLDDIK	2.6206	3	1
TERG_06712T0	291	K	Mitochondrial methylglutaconyl-CoA hydratase (Auh), putative	75.819	FEALK(1)AFAEK	-0.71168	2	1											107.06	FEALK(1)AFAEK	-0.4978	2	1	92.866	FEALK(1)AFAEK	-0.9751	2	1	91.313	FEALK(1)AFAEK	0.26263	2	1
TERG_06712T0	229	K	Mitochondrial methylglutaconyl-CoA hydratase (Auh), putative	129.38	LVEVTPEEAGK(1)PGEAR	-0.082448	2	1	129.38	LVEVTPEEAGK(1)PGEAR	0.74767	2	1	157.68	LVEVTPEEAGK(1)PGEAR	1.163	2	1	114.27	LVEVTPEEAGK(1)PGEAR	-1.0578	2	1	125.5	LVEVTPEEAGK(1)PGEAR	-0.29442	2	1	164.15	LVEVTPEEAGK(1)PGEAR	0.030384	3	1
TERG_06712T0	113	K	Mitochondrial methylglutaconyl-CoA hydratase (Auh), putative	136.81	ATFTK(1)QDTEAFLAQLR	-0.80057	3	1						85.006	ATFTK(1)QDTEAFLAQLR	-0.79969	3	1	138.68	ATFTK(1)QDTEAFLAQLR	-0.76807	3	1	150.76	ATFTK(1)QDTEAFLAQLR	2.3975	2	1	103.17	ATFTK(1)QDTEAFLAQLR	2.5497	3	1
TERG_06704T1	275	K	Aspartic endopeptidase Pep2	145	SWNGQYTLDCAK(1)R	-2.0105	2	1	178.15	SWNGQYTLDCAK(1)R	-0.43549	2	1	145	SWNGQYTLDCAK(1)R	-1.4994	2	1	190.1	SWNGQYTLDCAK(1)R	1.1236	2	1	178.15	SWNGQYTLDCAK(1)R	-0.58397	2	1	166.6	SWNGQYTLDCAK(1)R	-0.36709	3	1
TERG_06704T1	113	K	Aspartic endopeptidase Pep2	80.318	DNVK(1)IGDLTIK	0.77453	2	1	94.538	DNVK(1)IGDLTIK	1.1862	2	1						103.43	DNVK(1)IGDLTIK	0.53598	2	1	112.64	DNVK(1)IGDLTIK	0.79662	2	1	102.28	DNVK(1)IGDLTIK	1.0224	2	1
TERG_06703T2	42	K	Proteasome regulatory particle subunit Rpt3, putative											56.547	AQEEIK(1)R	-1.4938	2	1	79.116	AQEEIK(1)R	0.072504	2	1	104.21	AQEEIK(1)R	0.019819	2	1	79.116	AQEEIK(1)R	-0.44167	2	1
TERG_06689T0	92	K	Succinate dehydrogenase [ubiquinone] iron-sulfur subunit, mitochondrial	93.348	IK(1)NEDDPTLTFR	-0.035717	2	1	79.875	IK(1)NEDDPTLTFR	-1.5705	2	1	122.46	IK(1)NEDDPTLTFR	-1.3748	2	1	179.59	IK(1)NEDDPTLTFR	1.431	2	1	179.93	IK(1)NEDDPTLTFR	0.65705	2	1	160.38	IK(1)NEDDPTLTFR	1.311	2	1
TERG_06689T0	278	K	Succinate dehydrogenase [ubiquinone] iron-sulfur subunit, mitochondrial											57.811	AIAEIK(1)K	1.1129	2	1	68.915	AIAEIK(1)K	-0.65036	2	1
TERG_06689T0	266	K	Succinate dehydrogenase [ubiquinone] iron-sulfur subunit, mitochondrial	56.013	TCPK(1)GLNPGK	-0.50151	2	1	51.445	TCPK(1)GLNPGK	2.7861	2	1																46.819	TCPK(1)GLNPGK	0.017141	2	1
TERG_06689T0	135	K	Succinate dehydrogenase [ubiquinone] iron-sulfur subunit, mitochondrial	180.07	TPTDTTK(1)ETR	0.64546	2	1	118.28	TPTDTTK(1)ETR	0.76446	2	1	132.25	TPTDTTK(1)ETR	0.85302	2	1	129.89	TPTDTTK(1)ETR	0.3402	2	1	184.36	TPTDTTK(1)ETR	-0.074318	2	1	152.04	TPTDTTK(1)ETR	0.14502	2	1
TERG_06688T0	7	K	Fructose-bisphosphate aldolase, putative	83.783	PHPSLK(1)DNR	-0.77012	3	1	78.264	PHPSLK(1)DNR	-1.4346	3	1						113.18	PHPSLK(1)DNR	-0.27577	2	1	125.16	PHPSLK(1)DNR	-0.34028	2	1	109.48	PHPSLK(1)DNR	-1.0076	2	1
TERG_06678T0	272	K	Phospho-2-dehydro-3-deoxyheptonate aldolase	103.26	LAEK(1)GLSQR	-0.31477	2	1						101.97	LAEK(1)GLSQR	-0.29258	2	1	103.26	LAEK(1)GLSQR	-0.96063	2	1	85.716	LAEK(1)GLSQR	-1.1359	2	1	114.4	LAEK(1)GLSQR	-1.2587	2	1
TERG_06674T0	92	K	Cytochrome C1/Cyt1, putative	102.42	WLK(1)TFDHAALR	0.61466	3	1	90.05	WLK(1)TFDHAALR	-1.2186	3	1	88.596	WLK(1)TFDHAALR	1.3546	3	1	101.89	WLK(1)TFDHAALR	0.84776	2	1	111.52	WLK(1)TFDHAALR	0.74319	2	1	84.507	WLK(1)TFDHAALR	1.2888	3	1
TERG_06674T0	305	K	Cytochrome C1/Cyt1, putative	69.198	WATIK(1)TR	-0.46885	2	1	76.774	WATIK(1)TR	0.15688	2	1	91.9	WATIK(1)TR	-0.73206	2	1	77.282	WATIK(1)TR	-0.2901	2	1	83.753	WATIK(1)TR	-0.34564	2	1	65.246	WATIK(1)TR	-0.31574	2	1
TERG_06674T0	300	K	Cytochrome C1/Cyt1, putative	96.19	YK(1)WATIK	0.73264	2	1											82.716	YK(1)WATIK	0.34151	2	1	100.39	YK(1)WATIK	0.67	2	1	98.457	YK(1)WATIK	0.048696	2	1
TERG_06674T0	169	K	Cytochrome C1/Cyt1, putative	134.25	LSDYIPAPYK(1)NDEAAR	-0.27906	3	1	142.54	LSDYIPAPYK(1)NDEAAR	1.0344	3	1	150.76	LSDYIPAPYK(1)NDEAAR	-0.98084	3	1	125.67	LSDYIPAPYK(1)NDEAAR	-0.60127	2	1	142.54	LSDYIPAPYK(1)NDEAAR	0.29758	2	1	134.14	LSDYIPAPYK(1)NDEAAR	1.9448	2	1
TERG_06674T0	159	K	Cytochrome C1/Cyt1, putative	95.264	RPGK(1)LSDYIPAPYK	0.10826	3	1	76.759	RPGK(1)LSDYIPAPYK	-0.24726	3	1	77.776	RPGK(1)LSDYIPAPYK	1.2012	3	1						63.257	RPGK(1)LSDYIPAPYK	1.0536	3	1	63.16	RPGK(1)LSDYIPAPYK	-0.79946	3	1
TERG_06674T0	155	K	Cytochrome C1/Cyt1, putative	128.79	AMAEEHEYDTEPNDQGEIEK(1)R	-0.058232	3	1	114.55	AMAEEHEYDTEPNDQGEIEK(1)R	1.226	3	1	132.62	AMAEEHEYDTEPNDQGEIEK(1)R	-0.3577	3	1	127.32	AMAEEHEYDTEPNDQGEIEK(1)R	-0.13038	3	1	115.57	AMAEEHEYDTEPNDQGEIEK(1)R	0.32009	3	1	124.63	AMAEEHEYDTEPNDQGEIEK(1)R	-0.21165	3	1
TERG_06671T0	369	K	WD repeat protein											42.976	AATVNNK(1)ISEK	1.7242	2	1											54.65	AATVNNK(1)ISEK	2.5804	2	1
TERG_06662T0	761	K	Eukaryotic translation initiation factor 3 subunit B	66.19	EK(1)QMILEER	1.2079	2	1	83.862	EK(1)QMILEER	1.5254	2	1	86.898	EK(1)QMILEER	-1.0378	2	1	86.898	EK(1)QMILEER	-0.99203	2	1	86.898	EK(1)QMILEER	-0.97699	2	1	76.228	EK(1)QMILEER	-1.9548	2	1
TERG_06662T0	714	K	Eukaryotic translation initiation factor 3 subunit B	83.377	EEQK(1)QVR	0.96672	2	1	97.071	EEQK(1)QVR	0.051474	2	1	107.32	EEQK(1)QVR	0.02434	2	1	69.383	EEQK(1)QVR	0.025255	2	1	86.086	EEQK(1)QVR	-0.51731	2	1
TERG_06662T0	710	K	Eukaryotic translation initiation factor 3 subunit B	90.861	PRPPTFLSK(1)EEQK	-0.73817	3	1	107.53	PRPPTFLSK(1)EEQK	-1.2259	2	1	71.208	PRPPTFLSK(1)EEQK	-1.1037	3	1	108.23	PRPPTFLSK(1)EEQK	-1.4215	3	1	136.3	PRPPTFLSK(1)EEQK	-0.9141	3	1	106.54	PRPPTFLSK(1)EEQK	-1.1968	3	1
TERG_06662T0	600	K	Eukaryotic translation initiation factor 3 subunit B	43.713	TSNGIYWSPK(1)GR	4.1351	2	1	48.585	TSNGIYWSPK(1)GR	4.2132	2	1						92.781	TSNGIYWSPK(1)GR	0.7778	2	1	74.78	TSNGIYWSPK(1)GR	-1.1826	2	1	62.908	TSNGIYWSPK(1)GR	-0.2097	2	1
TERG_06662T0	574	K	Eukaryotic translation initiation factor 3 subunit B	89.886	VK(1)GGAIGNFK	-0.24203	2	1	89.886	VK(1)GGAIGNFK	0.93489	2	1	78.939	VK(1)GGAIGNFK	1.5163	2	1	109.29	VK(1)GGAIGNFK	-0.3163	2	1	111.46	VK(1)GGAIGNFK	0.69476	2	1
TERG_06662T0	519	K	Eukaryotic translation initiation factor 3 subunit B	84.753	EK(1)GVPVEVVDSLK	-1.3942	2	1	76.759	EK(1)GVPVEVVDSLK	-2.6982	2	1	92.939	EK(1)GVPVEVVDSLK	-1.6108	2	1	76.01	EK(1)GVPVEVVDSLK	0.20949	2	1	71.98	EK(1)GVPVEVVDSLK	1.6292	2	1	80.746	EK(1)GVPVEVVDSLK	0.66353	2	1
TERG_06662T0	416	K	Eukaryotic translation initiation factor 3 subunit B	102.52	MNLLDK(1)TVVK	1.7933	2	1	81.335	MNLLDK(1)TVVK	3.7727	2	1	99.568	MNLLDK(1)TVVK	-3.5706	2	1	70.942	MNLLDK(1)TVVK	-0.17336	2	1	89.171	MNLLDK(1)TVVK	-0.14044	2	1	90.142	MNLLDK(1)TVVK	-0.48024	2	1
TERG_06662T0	392	K	Eukaryotic translation initiation factor 3 subunit B	45.433	WSADEK(1)YVAR	0.17799	2	1	91.636	WSADEK(1)YVAR	0.1382	2	1	74.841	WSADEK(1)YVAR	-0.1346	2	1											66.92	WSADEK(1)YVAR	-0.51487	2	1
TERG_06662T0	377	K	Eukaryotic translation initiation factor 3 subunit B	109.13	SFVSHDLTAPAGADDAAAQK(1)K	0.44461	3	1	104.81	SFVSHDLTAPAGADDAAAQK(1)K	0.52386	3	1	125.51	SFVSHDLTAPAGADDAAAQK(1)K	0.41768	3	1	76.573	SFVSHDLTAPAGADDAAAQK(1)K	0.012986	3	1	114.55	SFVSHDLTAPAGADDAAAQK(1)K	0.29372	3	1	114.9	SFVSHDLTAPAGADDAAAQK(1)K	0.073847	3	1
TERG_06662T0	222	K	Eukaryotic translation initiation factor 3 subunit B	127.51	IEPFQEK(1)EHLR	0.59343	3	1	101.39	IEPFQEK(1)EHLR	-0.44586	3	1	115.57	IEPFQEK(1)EHLR	0.58181	3	1	102.53	IEPFQEK(1)EHLR	0.43505	3	1	92.866	IEPFQEK(1)EHLR	0.23342	3	1	104.82	IEPFQEK(1)EHLR	-0.56859	3	1
TERG_06662T0	215	K	Eukaryotic translation initiation factor 3 subunit B	90.259	IDDEYK(0.007)PPK(0.993)IEPFQEK	0.073617	3	0.992609	93.181	IDDEYK(0.001)PPK(0.999)IEPFQEK	-0.18776	3	0.998934	77.13	IDDEYK(0.011)PPK(0.989)IEPFQEK	0.8066	3	0.988717	72.932	IDDEYK(0.013)PPK(0.987)IEPFQEK	0.53391	3	0.987162	110.6	IDDEYKPPK(1)IEPFQEK	0.11126	3	0.999653
TERG_06662T0	194	K	Eukaryotic translation initiation factor 3 subunit B	112.62	HTLAVNK(1)LTDIDR	-0.4382	2	1	159.12	HTLAVNK(1)LTDIDR	0.72424	2	1	179.65	HTLAVNK(1)LTDIDR	-1.7327	2	1	117.2	HTLAVNK(1)LTDIDR	-0.12696	3	1	162.94	HTLAVNK(1)LTDIDR	-0.95256	2	1
TERG_06662T0	186	K	Eukaryotic translation initiation factor 3 subunit B	102.52	SLHGTPLDK(1)K	2.4439	2	1	62.005	SLHGTPLDK(1)K	-0.78722	3	1	58.592	SLHGTPLDK(1)K	-0.51355	3	1	101.5	SLHGTPLDK(1)K	1.7066	2	1	104.82	SLHGTPLDK(1)K	0.62087	2	1	99.174	SLHGTPLDK(1)K	-0.62134	2	1
TERG_06659T0	282	K	Presequence translocated-associated motor subunit pam17, mitochondrial	97.798	EK(1)EFYDR	-0.20732	2	1	111.01	EK(1)EFYDR	1.4436	2	1	111.01	EK(1)EFYDR	1.1442	2	1	101.28	EK(1)EFYDR	0.49545	2	1	86.794	EK(1)EFYDR	0.49477	2	1	101.28	EK(1)EFYDR	0.0080525	2	1
TERG_06659T0	274	K	Presequence translocated-associated motor subunit pam17, mitochondrial	102.07	YK(1)SAVAIK	-0.074328	2	1	72.325	YK(1)SAVAIK	0.47997	2	1	95.608	YK(1)SAVAIK	0.058	2	1	100.76	YK(1)SAVAIK	0.085335	2	1	67.081	YK(1)SAVAIK	-0.47973	2	1	93.598	YK(1)SAVAIK	-0.22417	2	1
TERG_06656T0	499	K	T-complex protein 1, beta subunit, putative	73.632	ELGVVESYK(1)LK	-0.8584	2	1	72.531	ELGVVESYK(1)LK	-0.60667	2	1	81.625	ELGVVESYK(1)LK	-0.83782	2	1	83.045	ELGVVESYK(1)LK	-0.51786	2	1	73.655	ELGVVESYK(1)LK	-0.6034	2	1	92.866	ELGVVESYK(1)LK	0.070361	2	1
TERG_06656T0	46	K	T-complex protein 1, beta subunit, putative	50.09	STLGPK(1)GMDK	-1.5531	2	1						43.419	STLGPK(1)GMDK	4.369	2	1	51.567	STLGPK(1)GMDK	-1.1504	2	1
TERG_06656T0	268	K	T-complex protein 1, beta subunit, putative	107.79	LADLEK(1)AEK	0.21293	2	1	114.4	LADLEK(1)AEK	-0.67001	2	1	104.05	LADLEK(1)AEK	-0.12107	2	1	88.495	LADLEK(1)AEK	1.442	2	1	97.565	LADLEK(1)AEK	1.3666	2	1	96.143	LADLEK(1)AEK	0.93849	2	1
TERG_06656T0	262	K	T-complex protein 1, beta subunit, putative	113.99	VDSTGK(1)LADLEK	1.0695	2	1	98.337	VDSTGK(1)LADLEK	-0.98363	2	1	118.76	VDSTGK(1)LADLEK	-0.032095	2	1	118.76	VDSTGK(1)LADLEK	0.27331	2	1	109.15	VDSTGK(1)LADLEK	0.77948	2	1	125.03	VDSTGK(1)LADLEK	0.50533	2	1
TERG_06656T0	256	K	T-complex protein 1, beta subunit, putative	47.96	VK(1)VDSTGK	-0.4215	2	1	78.516	VK(1)VDSTGK	0.062567	2	1	111.95	VK(1)VDSTGK	0.19331	2	1						53.493	VK(1)VDSTGK	0.9501	2	1
TERG_06656T0	249	K	T-complex protein 1, beta subunit, putative	90.986	VK(1)IFGAR	1.5926	2	1	89.673	VK(1)IFGAR	0.58558	2	1	83.377	VK(1)IFGAR	1.2251	2	1	100.07	VK(1)IFGAR	-0.74201	2	1	90.986	VK(1)IFGAR	-0.76194	2	1	110.61	VK(1)IFGAR	-0.01148	2	1
TERG_06656T0	247	K	T-complex protein 1, beta subunit, putative						66.215	ILVANTGMDTDK(1)VK	-0.32848	2	1						95.981	ILVANTGMDTDK(1)VK	0.39961	2	1	81.185	ILVANTGMDTDK(1)VK	3.0191	2	1	90.689	ILVANTGMDTDK(1)VK	0.47576	2	1
TERG_06656T0	235	K	T-complex protein 1, beta subunit, putative	117.08	AK(1)ILVANTGMDTDK	-2.0251	2	1	64.04	AK(1)ILVANTGMDTDK	-1.4291	2	1	98.943	AK(1)ILVANTGMDTDK	0.20125	2	1	86.214	AK(1)ILVANTGMDTDK	-0.011203	2	1						99.927	AK(1)ILVANTGMDTDK	1.1343	2	1
TERG_06656T0	229	K	T-complex protein 1, beta subunit, putative	77.732	SIGVNQPK(1)R	0.066459	2	1	80.219	SIGVNQPK(1)R	-0.15456	2	1	88.819	SIGVNQPK(1)R	0.10506	2	1	103.55	SIGVNQPK(1)R	1.3739	2	1	103.55	SIGVNQPK(1)R	1.2286	2	1	111.95	SIGVNQPK(1)R	0.68954	2	1
TERG_06656T0	190	K	T-complex protein 1, beta subunit, putative	54.898	LK(1)GSTDLSHIQIIK	1.1467	3	1						113.53	LK(1)GSTDLSHIQIIK	2.2085	3	1	137.21	LK(1)GSTDLSHIQIIK	-0.68249	2	1	60.345	LK(1)GSTDLSHIQIIK	0.26914	3	1	143.93	LK(1)GSTDLSHIQIIK	-0.33885	3	1
TERG_06656T0	169	K	T-complex protein 1, beta subunit, putative	162.93	TTLSSK(1)VLSQDR	-0.8157	2	1	147.24	TTLSSK(1)VLSQDR	0.28201	2	1	148.13	TTLSSK(1)VLSQDR	0.33811	2	1	108.72	TTLSSK(1)VLSQDR	0.81373	2	1	101.53	TTLSSK(1)VLSQDR	0.88578	2	1	129.34	TTLSSK(1)VLSQDR	0.58503	2	1
TERG_06656T0	114	K	T-complex protein 1, beta subunit, putative	64.654	EAEK(1)LVEK	1.2283	2	1	57.708	EAEK(1)LVEK	1.8295	2	1	54.982	EAEK(1)LVEK	1.5368	2	1	60.892	EAEK(1)LVEK	1.3408	2	1	58.433	EAEK(1)LVEK	1.3825	2	1	49.715	EAEK(1)LVEK	0.80416	2	1
TERG_06652T0	188	K	Polyketide synthase, putative	72.848	AAFEK(1)ELSR	0.39207	2	1	61.593	AAFEK(1)ELSR	1.6634	2	1	73.841	AAFEK(1)ELSR	0.24706	2	1	63.426	AAFEK(1)ELSR	1.0819	2	1						76.572	AAFEK(1)ELSR	-0.27633	2	1
TERG_06640T1	646	K	Bifunctional purine biosynthetic protein Ade1, putative	135.55	IVEK(1)SGLSYQDPAPFK	1.9208	2	1	147.07	IVEK(1)SGLSYQDPAPFK	1.1167	2	1	117.2	IVEK(1)SGLSYQDPAPFK	1.9219	2	1	119.92	IVEK(1)SGLSYQDPAPFK	0.19929	2	1	105	IVEK(1)SGLSYQDPAPFK	0.66644	2	1
TERG_06640T1	430	K	Bifunctional purine biosynthetic protein Ade1, putative											82.241	AFK(1)TSSK	-0.4387	2	1	95.352	AFK(1)TSSK	1.9779	2	1	120.49	AFK(1)TSSK	0.69003	2	1
TERG_06640T1	248	K	Bifunctional purine biosynthetic protein Ade1, putative	89.613	IASK(1)AVIEAIDR	0.10455	2	1	79.639	IASK(1)AVIEAIDR	-0.52447	2	1	131.06	IASK(1)AVIEAIDR	0.29188	2	1	95.428	IASK(1)AVIEAIDR	0.20492	2	1	84.297	IASK(1)AVIEAIDR	1.0031	2	1
TERG_06640T1	168	K	Bifunctional purine biosynthetic protein Ade1, putative	58.32	GVIIPQSK(1)EEALK	1.0241	2	1	83.204	GVIIPQSK(1)EEALK	0.94343	2	1	70.563	GVIIPQSK(1)EEALK	0.55005	2	1	96.551	GVIIPQSK(1)EEALK	0.80829	2	1
TERG_06640T1	160	K	Bifunctional purine biosynthetic protein Ade1, putative	95.692	ASGLAAGK(1)GVIIPQSK	0.12286	2	1	108.25	ASGLAAGK(1)GVIIPQSK	0.083104	2	1	78.925	ASGLAAGK(1)GVIIPQSK	-0.22725	2	1	65.265	ASGLAAGK(1)GVIIPQSK	-1.4638	2	1
TERG_06640T1	116	K	Bifunctional purine biosynthetic protein Ade1, putative	66.351	AFSK(1)DFMK	0.53655	2	1											81.296	AFSK(1)DFMK	1.7428	2	1	84.498	AFSK(1)DFMK	1.7232	2	1
TERG_06637T1	70	K	Actin	101.38	VAPEEHPVLLTEAPINPK(1)SNR	-0.80883	3	1	85.166	VAPEEHPVLLTEAPINPK(1)SNR	-0.34585	3	1	94.45	VAPEEHPVLLTEAPINPK(1)SNR	-0.28284	3	1	106	VAPEEHPVLLTEAPINPK(1)SNR	-0.48576	3	1	99.846	VAPEEHPVLLTEAPINPK(1)SNR	0.23432	3	1	84.975	VAPEEHPVLLTEAPINPK(1)SNR	0.19615	3	1
TERG_06637T1	7	K	Actin	245.18	IGMGQK(1)DSYVGDEAQSK	-0.53988	3	1	230.97	IGMGQK(1)DSYVGDEAQSK	1.7313	2	1	223.15	IGMGQK(1)DSYVGDEAQSK	-1.0894	2	1	226.74	IGMGQK(1)DSYVGDEAQSK	0.29597	3	1	233.48	IGMGQK(1)DSYVGDEAQSK	-0.65692	2	1	193.3	IGMGQK(1)DSYVGDEAQSK	-1.0657	2	1
TERG_06637T1	285	K	Actin	87.149	VK(1)IIAPPER	-0.1807	2	1	58.699	VK(1)IIAPPER	0.53073	2	1	70.399	VK(1)IIAPPER	-0.14946	2	1	77.662	VK(1)IIAPPER	0.94001	2	1	74.165	VK(1)IIAPPER	1.0717	2	1	68.657	VK(1)IIAPPER	0.84897	2	1
TERG_06637T1	272	K	Actin	91.006	MQK(1)EITALAPSSMK	0.50195	2	1	111.64	MQK(1)EITALAPSSMK	0.68337	2	1	107.64	MQK(1)EITALAPSSMK	-0.44975	2	1	119	MQK(1)EITALAPSSMK	0.78826	3	1	119.77	MQK(1)EITALAPSSMK	1.0659	3	1	144.18	MQK(1)EITALAPSSMK	2.5284	2	1
TERG_06637T1	18	K	Actin	151.26	DSYVGDEAQSK(1)R	-0.32414	3	1	178.71	DSYVGDEAQSK(1)R	0.38221	3	1	169.65	DSYVGDEAQSK(1)R	0.52206	3	1	164.9	DSYVGDEAQSK(1)R	1.4513	2	1	158.3	DSYVGDEAQSK(1)R	2.218	2	1	193.28	DSYVGDEAQSK(1)R	0.96262	2	1
TERG_06630T0	61	K	Proteasome subunit alpha type						193.3	NAEELSSYQK(1)K	1.5521	2	1	199.03	NAEELSSYQK(1)K	0.9218	2	1	177.57	NAEELSSYQK(1)K	0.73142	2	1						183.08	NAEELSSYQK(1)K	1.2072	2	1
TERG_06630T0	196	K	Proteasome subunit alpha type	100.88	ALK(1)ESLSQDR	-0.8509	2	1	86.344	ALK(1)ESLSQDR	0.4633	2	1	130.98	ALK(1)ESLSQDR	-0.47058	2	1	108.47	ALK(1)ESLSQDR	0.98307	2	1	100.88	ALK(1)ESLSQDR	1.8621	2	1	106.4	ALK(1)ESLSQDR	1.7203	2	1
TERG_06629T0	232	K	Lysine decarboxylase, putative											82.452	NYK(1)LSQGR	0.96438	2	1	107.01	NYK(1)LSQGR	0.34424	2	1	85.161	NYK(1)LSQGR	0.49512	2	1	76.605	NYK(1)LSQGR	0.72091	2	1
TERG_06622T0	83	K	Hydrolase, alpha/beta fold family, putative											52.725	TDDIPVYYK(1)R	-0.54513	2	1	77.192	TDDIPVYYK(1)R	-1.411	2	1						99.815	TDDIPVYYK(1)R	-2.6852	2	1
TERG_06620T3	19	K	NADH-ubiquinone oxidoreductase B14 subunit, putative	123.79	SSVNWK(1)DAQR	1.4728	2	1						67.93	SSVNWK(1)DAQR	0.70176	2	1											69.786	SSVNWK(1)DAQR	-0.079798	2	1
TERG_06620T3	109	K	NADH-ubiquinone oxidoreductase B14 subunit, putative	65.179	AEEDPSAK(1)LPK	-1.5158	2	1																77.062	AEEDPSAK(1)LPK	-0.66982	2	1	77.062	AEEDPSAK(1)LPK	-0.46685	2	1
TERG_06614T1	77	K	NAD-dependent formate dehydrogenase AciA/Fdh	166.38	ELVDAEIIITTPFHPGYLTK(1)ER	1.3931	3	1	172.69	ELVDAEIIITTPFHPGYLTK(1)ER	0.31771	3	1	144.5	ELVDAEIIITTPFHPGYLTK(1)ER	0.80064	3	1	198.98	ELVDAEIIITTPFHPGYLTK(1)ER	-0.22516	2	1	157.01	ELVDAEIIITTPFHPGYLTK(1)ER	-0.75753	4	1	212.74	ELVDAEIIITTPFHPGYLTK(1)ER	0.95504	3	1
TERG_06614T1	48	K	NAD-dependent formate dehydrogenase AciA/Fdh	228.6	YLEDNGHTLVTTSDK(1)EGENSVFDR	0.22611	3	1	186.68	YLEDNGHTLVTTSDK(1)EGENSVFDR	-0.32816	3	1	176.61	YLEDNGHTLVTTSDK(1)EGENSVFDR	0.28231	3	1	349.52	YLEDNGHTLVTTSDK(1)EGENSVFDR	0.30578	2	1	273.45	YLEDNGHTLVTTSDK(1)EGENSVFDR	-0.49389	2	1	240.71	YLEDNGHTLVTTSDK(1)EGENSVFDR	-2.0119	3	1
TERG_06614T1	357	K	NAD-dependent formate dehydrogenase AciA/Fdh	147.62	GEYATK(1)AYGER	-0.074485	2	1	151.79	GEYATK(1)AYGER	0.39153	2	1	142.89	GEYATK(1)AYGER	1.0024	2	1	169.65	GEYATK(1)AYGER	0.36564	2	1	141.71	GEYATK(1)AYGER	0.30008	2	1	163.9	GEYATK(1)AYGER	0.92096	2	1
TERG_06614T1	351	K	NAD-dependent formate dehydrogenase AciA/Fdh	147.25	HDYRPEDLIVHK(1)GEYATK	-0.11533	4	1	140.2	HDYRPEDLIVHK(1)GEYATK	-0.35416	4	1	182.98	HDYRPEDLIVHK(1)GEYATK	0.29566	3	1	218.14	HDYRPEDLIVHK(1)GEYATK	0.95933	4	1	199.97	HDYRPEDLIVHK(1)GEYATK	1.9815	4	1	177.08	HDYRPEDLIVHK(1)GEYATK	0.01449	4	1
TERG_06614T1	339	K	NAD-dependent formate dehydrogenase AciA/Fdh	206.74	AILESYLSGK(1)HDYRPEDLIVHK	2.3486	3	1	185.61	AILESYLSGK(1)HDYRPEDLIVHK	-0.92367	4	1	154.84	AILESYLSGK(1)HDYRPEDLIVHK	-1.3657	3	1	121.46	AILESYLSGK(1)HDYRPEDLIVHK	0.87462	3	1	170.98	AILESYLSGK(1)HDYRPEDLIVHK	0.088322	5	1	184.35	AILESYLSGK(1)HDYRPEDLIVHK	-1.9584	5	1
TERG_06614T1	33	K	NAD-dependent formate dehydrogenase AciA/Fdh	92.264	K(1)YLEDNGHTLVTTSDK	-1.4714	3	1	59.606	K(1)YLEDNGHTLVTTSDK	1.0504	3	1						169.92	K(1)YLEDNGHTLVTTSDK	-0.68689	3	1	145.79	K(1)YLEDNGHTLVTTSDK	-1.1096	3	1	158.45	K(1)YLEDNGHTLVTTSDK	-1.6619	3	1
TERG_06614T1	329	K	NAD-dependent formate dehydrogenase AciA/Fdh	158.17	YAEGTK(1)AILESYLSGK	-3.5383	2	1	127.83	YAEGTK(1)AILESYLSGK	-2.7622	2	1	191.96	YAEGTK(1)AILESYLSGK	-1.4588	3	1	169.64	YAEGTK(1)AILESYLSGK	0.20977	2	1	140.22	YAEGTK(1)AILESYLSGK	-0.85737	3	1	101.05	YAEGTK(1)AILESYLSGK	0.94612	2	1
TERG_06614T1	292	K	NAD-dependent formate dehydrogenase AciA/Fdh	105.9	GYGGDVWFPQPAPK(1)DHPLR	-1.0954	3	1	82.01	GYGGDVWFPQPAPK(1)DHPLR	-1.4199	3	1	117.18	GYGGDVWFPQPAPK(1)DHPLR	-1.0883	3	1	153.21	GYGGDVWFPQPAPK(1)DHPLR	0.054406	2	1	192.16	GYGGDVWFPQPAPK(1)DHPLR	-0.16154	4	1	173.87	GYGGDVWFPQPAPK(1)DHPLR	0.034242	4	1
TERG_06614T1	273	K	NAD-dependent formate dehydrogenase AciA/Fdh	198.74	EDVAEAVK(1)SGHLR	1.7873	2	1	184.98	EDVAEAVK(1)SGHLR	-0.2261	2	1	150.49	EDVAEAVK(1)SGHLR	0.46853	3	1	196.7	EDVAEAVK(1)SGHLR	0.76789	3	1	237.53	EDVAEAVK(1)SGHLR	2.0851	3	1	219.74	EDVAEAVK(1)SGHLR	1.3336	3	1
TERG_06614T1	265	K	NAD-dependent formate dehydrogenase AciA/Fdh	75.764	GAIVVK(1)EDVAEAVK	0.031279	2	1	96.673	GAIVVK(1)EDVAEAVK	-1.2609	2	1	84.753	GAIVVK(1)EDVAEAVK	-0.92614	2	1	65.219	GAIVVK(1)EDVAEAVK	-1.5969	2	1	75.764	GAIVVK(1)EDVAEAVK	-1.4717	2	1	86.756	GAIVVK(1)EDVAEAVK	-1.9398	2	1
TERG_06614T1	250	K	NAD-dependent formate dehydrogenase AciA/Fdh	126.19	K(1)GSWLINTAR	0.50546	2	1	137.89	K(1)GSWLINTAR	0.47256	2	1	149.96	K(1)GSWLINTAR	1.1393	2	1	104.07	K(1)GSWLINTAR	1.5314	2	1	109.16	K(1)GSWLINTAR	1.4954	2	1	114.86	K(1)GSWLINTAR	0.066799	2	1
TERG_06614T1	242	K	NAD-dependent formate dehydrogenase AciA/Fdh						149.17	GLFNK(1)ELISK	1.208	2	1	170.02	GLFNK(1)ELISK	0.91642	2	1	152.04	GLFNK(1)ELISK	1.4878	2	1	128.52	GLFNK(1)ELISK	0.023324	2	1	164.48	GLFNK(1)ELISK	-1.0718	2	1
TERG_06614T1	206	K	NAD-dependent formate dehydrogenase AciA/Fdh	171.07	ELLYYDYQPLKPEVEK(1)EIGCR	-2.1048	3	0.999999											138.03	ELLYYDYQPLKPEVEK(1)EIGCR	0.40644	3	0.999999	177	ELLYYDYQPLKPEVEK(1)EIGCR	2.2179	3	0.999934	132.01	ELLYYDYQPLKPEVEK(1)EIGCR	1.7117	3	0.999976
TERG_06614T1	190	K	NAD-dependent formate dehydrogenase AciA/Fdh	116.55	LK(0.013)PFDCK(0.987)ELLYYDYQPLKPEVEK	0.92984	3	0.987362	158.65	LKPFDCK(1)ELLYYDYQPLKPEVEK	1.3461	3	0.99985	110.03	LK(0.003)PFDCK(0.997)ELLYYDYQPLKPEVEK	4.0538	3	0.996584						84.602	LK(0.057)PFDCK(0.943)ELLYYDYQPLKPEVEK	1.1553	4	0.943204	74.819	LK(0.086)PFDCK(0.914)ELLYYDYQPLKPEVEK	1.6065	4	0.914136
TERG_06614T1	166	K	NAD-dependent formate dehydrogenase AciA/Fdh	181.69	NSYDLEGK(1)VVGTVAVGR	2.3272	2	1	208.85	NSYDLEGK(1)VVGTVAVGR	1.0123	3	1	218.66	NSYDLEGK(1)VVGTVAVGR	2.8415	2	1	100.02	NSYDLEGK(1)VVGTVAVGR	-2.2805	2	1	93.115	NSYDLEGK(1)VVGTVAVGR	-1.6037	2	1
TERG_06614T1	158	K	NAD-dependent formate dehydrogenase AciA/Fdh	106.36	NFVPAHQQVTSGGWDVAAVAK(1)NSYDLEGK	-0.16091	3	1	113.91	NFVPAHQQVTSGGWDVAAVAK(1)NSYDLEGK	2.9437	3	1	112.8	NFVPAHQQVTSGGWDVAAVAK(1)NSYDLEGK	-2.0904	3	1	142.65	NFVPAHQQVTSGGWDVAAVAK(1)NSYDLEGK	-0.91688	3	1	120.13	NFVPAHQQVTSGGWDVAAVAK(1)NSYDLEGK	1.6871	4	1
TERG_06612T0	460	K	Leucyl-tRNA synthetase	64.827	TAGEK(1)IINTLK	0.7302	2	1	58.098	TAGEK(1)IINTLK	2.5736	2	1	70.563	TAGEK(1)IINTLK	1.069	2	1											44.922	TAGEK(1)IINTLK	0.53603	2	1
TERG_06596T0	73	K	1,2-dihydroxy-3-keto-5-methylthiopentene dioxygenase	62.536	MGAVYEEK(1)VK	-0.085791	2	1	57.149	MGAVYEEK(1)VK	-1.9666	2	1	85.622	MGAVYEEK(1)VK	-1.1491	2	1	65.278	MGAVYEEK(1)VK	0.13635	2	1	93.325	MGAVYEEK(1)VK	0.020657	2	1	76.85	MGAVYEEK(1)VK	0.62483	2	1
TERG_06596T0	65	K	1,2-dihydroxy-3-keto-5-methylthiopentene dioxygenase						72.09	NRDEITVSPEK(1)MGAVYEEK	0.76558	3	1						88.176	NRDEITVSPEK(1)MGAVYEEK	-0.16452	3	1	86.258	NRDEITVSPEK(1)MGAVYEEK	-0.79978	3	1	114.52	NRDEITVSPEK(1)MGAVYEEK	-0.29369	3	1
TERG_06596T0	137	K	1,2-dihydroxy-3-keto-5-methylthiopentene dioxygenase						94.122	FTTGESNYIK(1)AMR	1.7359	2	1						122.39	FTTGESNYIK(1)AMR	1.058	2	1	95.417	FTTGESNYIK(1)AMR	1.5899	2	1	98.407	FTTGESNYIK(1)AMR	2.4592	2	1
TERG_06596T0	114	K	1,2-dihydroxy-3-keto-5-methylthiopentene dioxygenase						43.37	VEK(1)EDLLILPAGIYHR	3.9375	3	1						129.38	VEK(1)EDLLILPAGIYHR	-0.8908	3	1	112.96	VEK(1)EDLLILPAGIYHR	-0.78705	3	1	145.7	VEK(1)EDLLILPAGIYHR	-0.23413	3	1
TERG_06592T0	653	K	E3 ubiquitin-protein ligase bre1	55.676	SLESWK(1)SR	-1.7648	2	1											67.897	SLESWK(1)SR	-1.1366	2	1
TERG_06592T0	498	K	E3 ubiquitin-protein ligase bre1	113.67	LASQK(1)IADTATAEER	0.08889	3	1	134.81	LASQK(1)IADTATAEER	-1.2563	3	1	93.909	LASQK(1)IADTATAEER	-0.26873	2	1	145.69	LASQK(1)IADTATAEER	1.2216	3	1	143.97	LASQK(1)IADTATAEER	1.081	3	1	156.57	LASQK(1)IADTATAEER	0.70056	3	1
TERG_06592T0	427	K	E3 ubiquitin-protein ligase bre1	70.028	ELLDAK(1)ESR	-0.96654	2	1	91.087	ELLDAK(1)ESR	-2.572	2	1	59.908	ELLDAK(1)ESR	-2.5523	2	1	101.9	ELLDAK(1)ESR	-0.014846	2	1	98.044	ELLDAK(1)ESR	-0.24185	2	1
TERG_06592T0	190	K	E3 ubiquitin-protein ligase bre1	95.822	LADEK(1)AVNVAIEK	1.3296	2	1	88.561	LADEK(1)AVNVAIEK	1.2227	2	1	94.532	LADEK(1)AVNVAIEK	1.1761	2	1	72.898	LADEK(1)AVNVAIEK	2.3351	2	1	45.722	LADEK(1)AVNVAIEK	2.7744	2	1	72.523	LADEK(1)AVNVAIEK	0.35898	2	1
TERG_06578T0	87	K	Translation elongation factor eEF-1 subunit gamma, putative	126.19	TK(1)QDYASILR	0.15709	2	1	93.345	TK(1)QDYASILR	0.36774	2	1	85.813	TK(1)QDYASILR	0.15053	2	1	96.229	TK(1)QDYASILR	0.085645	2	1	93.345	TK(1)QDYASILR	-1.6055	2	1	96.229	TK(1)QDYASILR	0.51192	2	1
TERG_06578T0	85	K	Translation elongation factor eEF-1 subunit gamma, putative	99.136	TTLLGK(1)TK	0.68894	2	1	99.136	TTLLGK(1)TK	-0.3422	2	1	92.838	TTLLGK(1)TK	-0.53045	2	1	109.71	TTLLGK(1)TK	0.97395	2	1	122.19	TTLLGK(1)TK	0.24552	2	1	97.635	TTLLGK(1)TK	0.60503	2	1
TERG_06578T0	5	K	Translation elongation factor eEF-1 subunit gamma, putative	134.04	SFGK(1)IYGVIDNPR	-0.95681	2	1	175.21	SFGK(1)IYGVIDNPR	1.7744	2	1	143.25	SFGK(1)IYGVIDNPR	-1.5099	2	1	160.48	SFGK(1)IYGVIDNPR	-0.46945	2	1	157.5	SFGK(1)IYGVIDNPR	0.21165	2	1	159.52	SFGK(1)IYGVIDNPR	-0.0056993	2	1
TERG_06578T0	406	K	Translation elongation factor eEF-1 subunit gamma, putative	128.81	EYECTEGK(1)VCK	-0.62151	2	1	136.02	EYECTEGK(1)VCK	0.64321	2	1	114.89	EYECTEGK(1)VCK	-0.11442	2	1						121.9	EYECTEGK(1)VCK	0.4745	2	1	87.568	EYECTEGK(1)VCK	-0.94606	2	1
TERG_06578T0	398	K	Translation elongation factor eEF-1 subunit gamma, putative	211.71	AFVEDQWAQDKPITVNGK(1)EYECTEGK	-0.4152	3	1						202.15	AFVEDQWAQDKPITVNGK(1)EYECTEGK	-0.30179	3	1	204.53	AFVEDQWAQDKPITVNGK(1)EYECTEGK	-1.4265	3	0.999999	181.32	AFVEDQWAQDKPITVNGK(1)EYECTEGK	-0.28096	3	1	62.582	AFVEDQWAQDK(0.008)PITVNGK(0.992)EYECTEGK	-1.1413	3	0.99151
TERG_06578T0	380	K	Translation elongation factor eEF-1 subunit gamma, putative	178.7	LDASKPEDK(1)AFVEDQWAQDKPITVNGK	-1.0883	3	0.999995	164.46	LDASK(0.001)PEDK(0.999)AFVEDQWAQDKPITVNGK	0.76935	4	0.998639	198.18	LDASKPEDK(1)AFVEDQWAQDKPITVNGK	-0.22601	3	0.999878	164.2	LDASKPEDK(1)AFVEDQWAQDKPITVNGK	-0.15671	4	0.999679	218.19	LDASKPEDK(1)AFVEDQWAQDKPITVNGK	0.13732	3	0.999996	136.37	LDASKPEDK(1)AFVEDQWAQDKPITVNGK	-0.40599	3	0.999841
TERG_06578T0	376	K	Translation elongation factor eEF-1 subunit gamma, putative	62.005	LDASK(1)PEDK	0.94233	2	1	56.548	LDASK(1)PEDK	0.20727	2	1	68.76	LDASK(1)PEDK	-0.86385	2	1						76.228	LDASK(1)PEDK	2.6061	2	1	81.016	LDASK(1)PEDK	-1.0336	2	1
TERG_06578T0	371	K	Translation elongation factor eEF-1 subunit gamma, putative	66.677	GQDYVPAFDVAPDIDSYTFTK(0.991)LDASK(0.009)PEDK	0.086859	3	0.99122	103.85	GQDYVPAFDVAPDIDSYTFTK(0.999)LDASK(0.001)PEDK	3.2336	3	0.998561											127.92	GQDYVPAFDVAPDIDSYTFTK(0.999)LDASK(0.001)PEDK	-0.81289	3	0.999425	89.751	GQDYVPAFDVAPDIDSYTFTK(0.991)LDASK(0.009)PEDK	-1.5039	4	0.99149
TERG_06578T0	299	K	Translation elongation factor eEF-1 subunit gamma, putative	104.82	VDYK(1)YNDELK	-0.099234	2	1	104.82	VDYK(1)YNDELK	0.49365	2	1	97.734	VDYK(1)YNDELK	0.054626	2	1	93.477	VDYK(1)YNDELK	-0.091339	2	1	103.08	VDYK(1)YNDELK	-0.028756	2	1	126.71	VDYK(1)YNDELK	-0.64961	2	1
TERG_06578T0	268	K	Translation elongation factor eEF-1 subunit gamma, putative	110.55	K(1)YSNEDTR	1.2106	2	1	131.06	K(1)YSNEDTR	1.2372	2	1	130.56	K(1)YSNEDTR	1.4153	2	1	107.57	K(1)YSNEDTR	-0.27153	2	1	107.57	K(1)YSNEDTR	-0.046724	2	1	104.06	K(1)YSNEDTR	1.5648	2	1
TERG_06578T0	266	K	Translation elongation factor eEF-1 subunit gamma, putative	201.33	PSMILDDWK(1)R	0.39947	2	1	201.75	PSMILDDWK(1)R	0.063195	2	1	163.66	PSMILDDWK(1)R	0.43387	2	1	246.63	PSMILDDWK(1)R	-2.5511	2	1	226.2	PSMILDDWK(1)R	0.33996	2	1	267.29	PSMILDDWK(1)R	-1.1172	2	1
TERG_06578T0	249	K	Translation elongation factor eEF-1 subunit gamma, putative	73.655	AK(1)HPLEALPK	0.061956	2	1	63.864	AK(1)HPLEALPK	-2.35	2	1	51.979	AK(1)HPLEALPK	-0.15224	3	1	71.896	AK(1)HPLEALPK	-0.54749	3	1	88.155	AK(1)HPLEALPK	-0.74425	3	1	93.345	AK(1)HPLEALPK	-0.39389	3	1
TERG_06578T0	247	K	Translation elongation factor eEF-1 subunit gamma, putative	145.04	AAAAAAPAEEEEK(0.003)PAPK(0.997)AK	-0.73389	2	0.996901	158.45	AAAAAAPAEEEEK(0.006)PAPK(0.994)AK	0.29845	2	0.993887	102.69	AAAAAAPAEEEEK(0.009)PAPK(0.991)AK	0.2003	2	0.990998	153.92	AAAAAAPAEEEEK(0.01)PAPK(0.99)AK	-0.6702	3	0.990013	157.11	AAAAAAPAEEEEK(0.006)PAPK(0.994)AK	0.023646	2	0.993764	119.62	AAAAAAPAEEEEK(0.005)PAPK(0.995)AK	0.27859	2	0.995165
TERG_06578T0	243	K	Translation elongation factor eEF-1 subunit gamma, putative	81.656	AAAAAAPAEEEEK(1)PAPK	-0.20669	2	1	84.41	AAAAAAPAEEEEK(1)PAPK	-0.25347	2	1	87.138	AAAAAAPAEEEEK(1)PAPK	0.52583	2	1	68.576	AAAAAAPAEEEEK(1)PAPK	1.9054	2	1	82.349	AAAAAAPAEEEEK(1)PAPK	1.3715	2	1	76.341	AAAAAAPAEEEEK(1)PAPK	0.94819	2	1
TERG_06578T0	230	K	Translation elongation factor eEF-1 subunit gamma, putative	146.6	PAPAPK(1)AAAAAAPAEEEEKPAPK	-0.22955	4	1	126.97	PAPAPK(1)AAAAAAPAEEEEKPAPK	-0.21896	4	1	127.92	PAPAPK(1)AAAAAAPAEEEEKPAPK	-0.28499	4	1	145.04	PAPAPK(1)AAAAAAPAEEEEKPAPK	-0.27553	3	1	136.02	PAPAPK(1)AAAAAAPAEEEEKPAPK	-0.67981	3	1	136.64	PAPAPK(1)AAAAAAPAEEEEKPAPK	-0.4905	3	1
TERG_06578T0	224	K	Translation elongation factor eEF-1 subunit gamma, putative	49.189	EEAAK(1)PAPAPK	1.2814	2	1											56.043	EEAAK(1)PAPAPK	3.2435	2	1						49.189	EEAAK(1)PAPAPK	2.4207	2	1
TERG_06578T0	218	K	Translation elongation factor eEF-1 subunit gamma, putative						51.252	NVPPK(0.784)K(0.216)EEAAK	1.0323	3	0.784013	51.979	NVPPK(0.767)K(0.233)EEAAK	0.64998	3	0.767325						53.013	NVPPK(0.752)K(0.248)EEAAK	0.48925	3	0.752311
TERG_06578T0	135	K	Translation elongation factor eEF-1 subunit gamma, putative	78.342	ALK(1)AFDVLEK	0.24445	2	1	111.63	ALK(1)AFDVLEK	-0.94017	2	1	134.13	ALK(1)AFDVLEK	2.4555	2	1	94.82	ALK(1)AFDVLEK	-0.9102	2	1	83.045	ALK(1)AFDVLEK	0.98923	2	1	99.752	ALK(1)AFDVLEK	1.2831	2	1
TERG_06578T0	124	K	Translation elongation factor eEF-1 subunit gamma, putative	113.15	K(1)AVEDVSVR	-0.94909	2	1	104.05	K(1)AVEDVSVR	0.34532	2	1	116.52	K(1)AVEDVSVR	-0.21212	2	1	80.102	K(1)AVEDVSVR	-0.40613	2	1	93.096	K(1)AVEDVSVR	0.83153	2	1	109.79	K(1)AVEDVSVR	0.16255	2	1
TERG_06578T0	118	K	Translation elongation factor eEF-1 subunit gamma, putative	133.23	PILGK(1)EPYNK	0.42371	2	1	129.88	PILGK(1)EPYNK	0.31252	2	1	113.44	PILGK(1)EPYNK	-0.92979	2	1						146.11	PILGK(1)EPYNK	1.1967	2	1	128.81	PILGK(1)EPYNK	0.038648	2	1
TERG_06573T1	46	K	Calcineurin regulatory subunit CalA	140.14	LDK(1)DNSGTIER	-1.0568	2	1	108.68	LDK(1)DNSGTIER	-0.080212	2	1	130.44	LDK(1)DNSGTIER	-0.73426	2	1	151.98	LDK(1)DNSGTIER	0.35409	2	1						162.68	LDK(1)DNSGTIER	-0.68133	2	1
TERG_06573T1	111	K	Calcineurin regulatory subunit CalA	91.549	FAFK(1)VYDIDR	-2.6765	2	1	123.96	FAFK(1)VYDIDR	1.5919	2	1	61.344	FAFK(1)VYDIDR	0.48561	2	1	106.4	FAFK(1)VYDIDR	-0.39658	2	1						130.98	FAFK(1)VYDIDR	-0.77468	2	1
TERG_06569T0	436	K	Homoaconitase, mitochondrial	81.771	VPK(1)IADGVK	0.4413	2	1	51.162	VPK(1)IADGVK	-0.40614	2	1	66.056	VPK(1)IADGVK	-0.10601	2	1	78.759	VPK(1)IADGVK	-0.17606	2	1	76.85	VPK(1)IADGVK	-0.80307	2	1	72.848	VPK(1)IADGVK	-0.68451	2	1
TERG_06569T0	424	K	Homoaconitase, mitochondrial	86.136	VFK(1)EVAEK	-0.0059466	2	1	71.425	VFK(1)EVAEK	-0.7641	2	1	88.177	VFK(1)EVAEK	-0.10007	2	1	70.908	VFK(1)EVAEK	1.7986	2	1	76.345	VFK(1)EVAEK	2.1409	2	1	106.6	VFK(1)EVAEK	1.4703	2	1
TERG_06569T0	421	K	Homoaconitase, mitochondrial	86.114	ASDIAAAAK(1)VFK	1.6978	2	1						77.597	ASDIAAAAK(1)VFK	2.4687	2	1	61.235	ASDIAAAAK(1)VFK	2.0365	2	1	64.121	ASDIAAAAK(1)VFK	2.1755	2	1
TERG_06568T0	395	K	Phosphoserine aminotransferase	120.31	EFIAGAEK(1)R	-0.51163	2	1	100.02	EFIAGAEK(1)R	0.1321	2	1	109.29	EFIAGAEK(1)R	0.52109	2	1	155.84	EFIAGAEK(1)R	0.71479	2	1	145.72	EFIAGAEK(1)R	0.29814	2	1	113.74	EFIAGAEK(1)R	-0.43167	2	1
TERG_06568T0	387	K	Phosphoserine aminotransferase	66.267	EK(1)EFIAGAEK	0.94469	2	1	88.596	EK(1)EFIAGAEK	1.1112	2	1	96.229	EK(1)EFIAGAEK	0.69757	2	1	78.342	EK(1)EFIAGAEK	0.96579	2	1	85.813	EK(1)EFIAGAEK	0.77409	2	1	88.596	EK(1)EFIAGAEK	0.76988	2	1
TERG_06568T0	366	K	Phosphoserine aminotransferase	173.06	NPQVYQVVPDK(1)SVR	-2.6192	3	1	176.89	NPQVYQVVPDK(1)SVR	-1.8896	3	1	176.89	NPQVYQVVPDK(1)SVR	0.59718	2	1	198.23	NPQVYQVVPDK(1)SVR	0.037257	3	1	209.19	NPQVYQVVPDK(1)SVR	0.19647	3	1	222.29	NPQVYQVVPDK(1)SVR	0.72926	3	1
TERG_06568T0	344	K	Phosphoserine aminotransferase	140.14	VSGQEDIVNK(1)K	0.30821	2	1	153.54	VSGQEDIVNK(1)K	0.72789	2	1	153.95	VSGQEDIVNK(1)K	0.78396	2	1	116.74	VSGQEDIVNK(1)K	0.93316	2	1	108.24	VSGQEDIVNK(1)K	1.46	2	1	134.73	VSGQEDIVNK(1)K	0.974	2	1
TERG_06568T0	176	K	Phosphoserine aminotransferase	73.775	FGNIPVEEEWK(1)LTK	1.826	2	1	69.878	FGNIPVEEEWK(1)LTK	0.3841	2	1	75.02	FGNIPVEEEWK(1)LTK	4.1155	2	1						43.592	FGNIPVEEEWK(1)LTK	1.0423	2	1
TERG_06568T0	159	K	Phosphoserine aminotransferase	166.86	FVNVAVDAK(1)EANGGK	-1.5766	3	1	177.38	FVNVAVDAK(1)EANGGK	-0.57981	3	1	167.03	FVNVAVDAK(1)EANGGK	0.87402	3	1	166.03	FVNVAVDAK(1)EANGGK	0.79698	3	1	190.27	FVNVAVDAK(1)EANGGK	1.7956	3	1	169.17	FVNVAVDAK(1)EANGGK	-0.54894	3	1
TERG_06568T0	150	K	Phosphoserine aminotransferase	66.387	LVGEK(1)FVNVAVDAK	-1.4535	2	1	66.387	LVGEK(1)FVNVAVDAK	1.6825	2	1	47.548	LVGEK(1)FVNVAVDAK	-0.38248	2	1	49.188	LVGEK(1)FVNVAVDAK	0.95285	2	1
TERG_06568T0	118	K	Phosphoserine aminotransferase	94.407	VVAELK(1)R	0.75693	2	1	97.068	VVAELK(1)R	0.17202	2	1	105.2	VVAELK(1)R	0.51926	2	1	134.44	VVAELK(1)R	0.069184	2	1	124.89	VVAELK(1)R	-0.072752	2	1	134.44	VVAELK(1)R	-0.12454	2	1
TERG_06568T0	101	K	Phosphoserine aminotransferase											82.069	K(1)LATQFGDDEAK	-2.6346	2	1											89.663	K(1)LATQFGDDEAK	-1.6054	2	1
TERG_06563T1	156	K	30S ribosomal subunit S4, putative						42.947	EGEVEETK(0.005)TEETK(0.995)AEDK	-1.8031	3	0.995327						85.533	TEETK(1)AEDK	-1.3358	2	1
TERG_06563T1	151	K	30S ribosomal subunit S4, putative	155.08	EGEVEETK(1)TEETK	-1.194	2	1	122.46	EGEVEETK(1)TEETK	-0.72473	2	1						96.866	EGEVEETK(1)TEETK	-2.1532	2	1						80.187	EGEVEETK(1)TEETK	0.5377	2	1
TERG_06563T1	143	K	30S ribosomal subunit S4, putative	220.85	SKEEK(1)EGEVEETK	-0.24333	2	1	194.23	SKEEK(1)EGEVEETK	0.22161	2	1											158.93	SKEEK(1)EGEVEETK	0.26416	2	1
TERG_06563T1	121	K	30S ribosomal subunit S4, putative	74.611	VMYATGAPK(1)DK	0.57018	2	1	103.91	VMYATGAPK(1)DK	0.59906	2	1						57.401	VMYATGAPK(1)DK	1.5093	2	1						63.864	VMYATGAPK(1)DK	1.0547	2	1
TERG_06557T0	177	K	50S ribosomal protein L12	74.611	EEAEK(1)IVASLK	-0.33258	2	1	112.94	EEAEK(1)IVASLK	1.2799	2	1	102.4	EEAEK(1)IVASLK	1.1793	2	1	74.611	EEAEK(1)IVASLK	0.27682	2	1	119.39	EEAEK(1)IVASLK	-0.12753	2	1	98.898	EEAEK(1)IVASLK	0.17377	2	1
TERG_06557T0	172	K	50S ribosomal protein L12	60.255	ESVPK(1)EEAEK	0.85892	2	1	53.237	ESVPK(1)EEAEK	0.64284	2	1	63.694	ESVPK(1)EEAEK	0.95921	2	1	65.056	ESVPK(1)EEAEK	-0.13963	2	1	62.466	ESVPK(1)EEAEK	1.5978	2	1	74.533	ESVPK(1)EEAEK	0.98895	2	1
TERG_06557T0	128	K	50S ribosomal protein L12	149.59	TLFNLK(1)LESFDAASK	1.2045	3	1	162.7	TLFNLK(1)LESFDAASK	0.35651	3	1	168.1	TLFNLK(1)LESFDAASK	-1.1029	3	1	47.223	TLFNLK(1)LESFDAASK	0.2997	2	1	65.724	TLFNLK(1)LESFDAASK	0.22882	2	1
TERG_06555T0	275	K	Unknown											62.694	AYK(1)LLLPDLLK	3.5654	2	1	42.425	AYK(1)LLLPDLLK	-0.10058	2	1
TERG_06552T1	243	K	Aspartic-type endopeptidase (OpsB), putative	53.008	FQGK(1)LQTVPVLHTSR	0.11211	3	1											55.344	FQGK(1)LQTVPVLHTSR	0.80849	3	1	104.95	FQGK(1)LQTVPVLHTSR	-0.92361	3	1	77.746	FQGK(1)LQTVPVLHTSR	-0.70532	3	1
TERG_06543T3	286	K	Phosphatidate cytidylyltransferase											58.024	IK(1)DFGESIPGHGGITDR	2.1914	3	1	44.468	IK(1)DFGESIPGHGGITDR	0.43719	3	1	58.427	IK(1)DFGESIPGHGGITDR	1.6119	3	1	71.592	IK(1)DFGESIPGHGGITDR	2.698	3	1
TERG_06542T0	234	K	Cyclin, putative											42.708	LLEEPVDK(1)IHSEEEYK	1.6138	3	1	106.6	LLEEPVDK(1)IHSEEEYK	0.93757	3	1	93.909	LLEEPVDK(1)IHSEEEYK	0.89905	3	1	104.21	LLEEPVDK(1)IHSEEEYK	0.5491	3	1
TERG_06530T0	495	K	Ubiquitin C-terminal hydrolase, putative	78.324	VIDAASSVEK(1)LR	0.065479	2	1	84.365	VIDAASSVEK(1)LR	-1.2889	2	1	94.122	VIDAASSVEK(1)LR	0.37428	2	1	138.24	VIDAASSVEK(1)LR	1.5849	2	1	116.24	VIDAASSVEK(1)LR	2.5018	2	1	134.99	VIDAASSVEK(1)LR	0.72385	2	1
TERG_06516T0	92	K	Unknown	101.17	VDAIIAENPGK(1)SLEELVALK	-1.6508	2	1	125.23	VDAIIAENPGK(1)SLEELVALK	-0.38192	3	1						150.69	VDAIIAENPGK(1)SLEELVALK	0.84662	3	1	141.31	VDAIIAENPGK(1)SLEELVALK	-0.66465	2	1	105.96	VDAIIAENPGK(1)SLEELVALK	-1.6971	3	1
TERG_06516T0	161	K	Unknown	48.794	DEIESLK(1)K	0.49962	2	1											58.981	DEIESLK(1)K	1.5764	2	1	92.939	DEIESLK(1)K	0.91724	2	1	43.297	IQAQHKDEIESLK(1)K	0.092409	4	0.999876
TERG_06516T0	154	K	Unknown	206.2	IQAQHK(1)DEIESLK	0.082264	2	1	167.21	IQAQHK(1)DEIESLK	0.60677	2	1	173.25	IQAQHK(1)DEIESLK	0.20411	2	1	212.55	IQAQHK(1)DEIESLK	0.46735	2	1	173.25	IQAQHK(1)DEIESLKK	-1.3162	3	1	223.39	IQAQHK(1)DEIESLK	0.1624	3	1
TERG_06516T0	148	K	Unknown	53.756	EVAK(1)IQAQHK	-0.41329	3	1											61.56	EVAK(1)IQAQHK	0.12741	2	1	78.939	EVAK(1)IQAQHK	-1.1663	2	1	63.076	EVAK(1)IQAQHK	-0.23046	3	1
TERG_06516T0	108	K	Unknown	122.7	INADQK(1)AQALK	0.85819	2	1	122.86	INADQK(1)AQALK	0.94049	2	1	132.62	INADQK(1)AQALK	0.89663	2	1	182.54	INADQK(1)AQALK	0.31004	2	1	140.61	INADQK(1)AQALK	0.24415	2	1	120.77	INADQK(1)AQALK	1.1816	2	1
TERG_06516T0	101	K	Unknown	154.85	SLEELVALK(1)K	0.20938	2	1	182.16	SLEELVALK(1)K	0.86457	2	1	119.68	SLEELVALK(1)K	-3.1166	3	1	57.347	SLEELVALK(1)K	-0.5633	2	1	143.39	SLEELVALK(1)K	-1.2871	2	1	142.98	SLEELVALK(1)K	-0.52039	2	1
TERG_06513T0	827	K	Chromosome segregation protein (SepB), putative	52.482	SILDDK(1)IR	-0.24737	2	1	56.659	SILDDK(1)IR	-2.137	2	1	62.107	SILDDK(1)IR	-1.2874	2	1	55.37	SILDDK(1)IR	-3.2479	2	1
TERG_06510T0	214	K	Unknown											46.001	LK(1)QQENDAR	1.2208	2	1						46.001	LK(1)QQENDAR	0.56432	2	1
TERG_06505T3	11	K	Molecular chaperone Hsp70	121.02	NPINTVFDAK(1)R	0.42975	2	1	115.04	NPINTVFDAK(1)R	0.32001	2	1	99.539	NPINTVFDAK(1)R	0.031168	2	1	197.43	NPINTVFDAK(1)R	-0.35502	3	1	166.11	NPINTVFDAK(1)R	-0.25354	3	1	168.59	NPINTVFDAK(1)R	-0.14938	3	1
TERG_06505T0	98	K	Molecular chaperone Hsp70	56.087	SGK(1)PIVQVEFK	-0.96346	2	1	47.991	SGK(1)PIVQVEFK	-0.082679	2	1	53.448	SGK(1)PIVQVEFK	-0.22655	2	1						48.044	SGK(1)PIVQVEFK	-1.3192	2	1	48.568	SGK(1)PIVQVEFK	-0.48876	2	1
TERG_06505T0	95	K	Molecular chaperone Hsp70	79.346	VVEK(1)SGK	0.45073	2	1	97.602	VVEK(1)SGK	0.88309	2	1	92.8	VVEK(1)SGK	-0.20866	2	1	103.13	VVEK(1)SGK	0.087575	2	1	146.2	VVEK(1)SGK	0.454	2	1	159.69	VVEK(1)SGK	-0.57015	2	1
TERG_06505T0	91	K	Molecular chaperone Hsp70	86.18	HFPFK(1)VVEK	-0.027437	2	1	74.841	HFPFK(1)VVEK	0.3336	2	1	83.869	HFPFK(1)VVEK	-0.45282	2	1	85.355	HFPFK(1)VVEK	2.9468	2	1	98.048	HFPFK(1)VVEK	-1.6386	2	1	86.898	HFPFK(1)VVEK	-0.59882	2	1
TERG_06505T0	86	K	Molecular chaperone Hsp70	152.32	FNDAEVQADMK(1)HFPFK	-0.10401	2	1	162.61	FNDAEVQADMK(1)HFPFK	0.75347	2	1	178.51	FNDAEVQADMK(1)HFPFK	2.1059	2	1	171.71	KFNDAEVQADMK(1)HFPFK	0.5534	3	1	153.98	KFNDAEVQADMK(1)HFPFK	-0.88127	4	1	178.14	KFNDAEVQADMK(1)HFPFK	1.6486	4	1
TERG_06505T0	75	K	Molecular chaperone Hsp70	130.1	K(1)FNDAEVQADMK	-0.65639	2	1	142.12	K(1)FNDAEVQADMK	0.5921	2	1	109	K(1)FNDAEVQADMK	-0.7657	2	1	156.02	K(1)FNDAEVQADMK	-2.1543	2	1	153.15	K(1)FNDAEVQADMK	-2.0606	2	1	132.9	K(1)FNDAEVQADMK	-2.3172	2	1
TERG_06505T0	69	K	Molecular chaperone Hsp70	174.44	NQVAMNPINTVFDAK(1)R	0.76961	2	1	199.38	NQVAMNPINTVFDAK(1)R	-0.082708	3	1	212.7	NQVAMNPINTVFDAK(1)R	0.78221	2	1	209.39	NQVAMNPINTVFDAK(1)R	1.16	2	1	234.21	NQVAMNPINTVFDAK(1)R	2.7311	2	1	210.34	NQVAMNPINTVFDAK(1)R	0.80502	2	1
TERG_06505T0	596	K	Molecular chaperone Hsp70	150.7	EEYESQQK(1)ELEGVANPIMMK	-2.6742	3	1	197.38	EEYESQQK(1)ELEGVANPIMMK	-3.1852	2	1	142.58	EEYESQQK(1)ELEGVANPIMMK	0.65159	3	1	200.67	EEYESQQK(1)ELEGVANPIMMK	-0.42595	2	1	225.11	EEYESQQK(1)ELEGVANPIMMK	-0.10429	2	1	193.06	EEYESQQK(1)ELEGVANPIMMK	-0.079255	2	1
TERG_06505T0	588	K	Molecular chaperone Hsp70	215.75	VVAWLDDNQTATK(1)EEYESQQK	0.44266	2	1	205.24	VVAWLDDNQTATK(1)EEYESQQK	0.6847	2	1	204.05	VVAWLDDNQTATK(1)EEYESQQK	1.0318	2	1	267.39	VVAWLDDNQTATK(1)EEYESQQK	-1.3661	2	1	256.84	VVAWLDDNQTATK(1)EEYESQQK	-0.077427	2	1	298.34	VVAWLDDNQTATK(1)EEYESQQK	1.0397	2	1
TERG_06505T0	570	K	Molecular chaperone Hsp70	117.39	LK(1)SEIDK	0.90261	2	1	92.653	LK(1)SEIDK	0.67635	2	1	103.83	LK(1)SEIDK	0.15618	2	1	166.86	LK(1)SEIDK	0.49946	2	1	122.77	LK(1)SEIDK	0.77979	2	1	166.86	LK(1)SEIDK	0.62363	2	1
TERG_06505T0	568	K	Molecular chaperone Hsp70	129	LDAADK(0.002)EK(0.998)LK	-1.0257	2	0.998482	126.19	LDAADK(0.001)EK(0.999)LK	-1.5213	2	0.998576	127.87	LDAADK(0.005)EK(0.995)LK	-0.32855	2	0.995063	152.64	LDAADKEK(1)LK	0.24268	2	0.99996	163.9	LDAADK(1)EK(1)LK	-2.36	2	1	163.12	LDAADK(1)EK(1)LK	-1.6129	2	1
TERG_06505T0	566	K	Molecular chaperone Hsp70	78.113	LDAADK(1)EK	-0.23524	2	1	90.601	LDAADK(1)EK	0.2707	2	1	96.948	LDAADK(1)EK	0.61191	2	1	99.941	LDAADK(1)EK	-0.58818	2	1	121.05	LDAADK(1)EK(1)LK	-2.36	2	1	115.57	VDEK(1)LDAADK(1)EK	-1.5793	2	1
TERG_06505T0	560	K	Molecular chaperone Hsp70	148.36	VDEK(1)LDAADKEK	-0.21406	3	1	169.17	VDEK(1)LDAADKEK	0.7914	3	1	124.63	VDEK(1)LDAADKEK	-0.42667	3	1	148.69	VDEK(1)LDAADK	1.5311	2	1	184.37	VDEK(1)LDAADKEK	-0.85349	3	1	226.44	VDEK(1)LDAADK(1)EK	-1.5793	2	1
TERG_06505T0	556	K	Molecular chaperone Hsp70	132.69	NTLSDSK(1)VDEK	-0.40983	2	1	110.93	NTLSDSK(1)VDEK	0.4789	2	1	113.61	NTLSDSK(1)VDEK	-0.222	2	1	138.45	NTLSDSK(1)VDEK	1.2287	2	1	184.37	NTLSDSK(1)VDEK(1)LDAADK	1.9018	2	1	156.17	NTLSDSK(1)VDEK(1)LDAADK	4.4521	2	1
TERG_06505T0	54	K	Molecular chaperone Hsp70											76.807	LIGDAAK(1)NQVAMNPINTVFDAK	1.4433	3	1	132.67	LIGDAAK(1)NQVAMNPINTVFDAK	1.9814	3	1	99.11	LIGDAAK(1)NQVAMNPINTVFDAK	-0.62836	3	1	113.42	LIGDAAK(1)NQVAMNPINTVFDAK	0.39573	3	1
TERG_06505T0	525	K	Molecular chaperone Hsp70	151.26	YK(1)AEDEAETAR	0.99416	2	1	132.17	YK(1)AEDEAETAR	0.75632	2	1	132.32	YK(1)AEDEAETAR	-1.4063	2	1	158.45	YK(1)AEDEAETAR	-0.23166	2	1	129.88	YK(1)AEDEAETAR	-0.46216	2	1	143	YK(1)AEDEAETAR	-0.19964	2	1
TERG_06505T0	523	K	Molecular chaperone Hsp70	72.607	MLAEAEK(1)YK	0.49789	2	1	80.688	MLAEAEK(1)YK	-0.55514	2	1	91.867	MLAEAEK(1)YK	-0.67738	2	1	71.614	MLAEAEK(1)YK	0.58266	2	1	83.998	MLAEAEK(1)YK	0.41926	2	1	82.645	MLAEAEK(1)YK	0.7372	2	1
TERG_06505T0	511	K	Molecular chaperone Hsp70	83.948	LSK(1)EEIER	0.60044	2	1	88.495	LSK(1)EEIER	0.58045	2	1	99.815	LSK(1)EEIER	1.0276	2	1	102.07	LSK(1)EEIER	0.41112	2	1	116.73	LSK(1)EEIER	1.3511	2	1	100.98	LSK(1)EEIER	0.2322	2	1
TERG_06505T0	506	K	Molecular chaperone Hsp70	175.91	IVITNDK(1)GR	-0.54281	2	1	172.21	IVITNDK(1)GR	0.2584	2	1	169.12	IVITNDK(1)GR	0.19724	2	1	178.94	TNKIVITNDK(1)GR	-0.25285	3	1	190.73	TNKIVITNDK(1)GR	-0.059015	3	1	155.07	TNKIVITNDK(1)GR	-0.17284	3	1
TERG_06505T0	499	K	Molecular chaperone Hsp70	146.79	TNK(1)IVITNDK	0.14133	2	1	147.19	TNK(1)IVITNDK	0.76325	2	1	142.71	TNK(1)IVITNDK	0.57035	2	1	132.44	TNK(1)IVITNDKGR	-0.075977	3	1	157.28	TNK(1)IVITNDKGR	0.0032231	3	1	155.53	TNK(1)IVITNDKGR	-0.77128	3	1
TERG_06505T0	457	K	Molecular chaperone Hsp70	167.99	DNNLLGK(1)FELTGIPPAPR	0.29424	2	1	161.86	DNNLLGK(1)FELTGIPPAPR	-1.3737	3	1	159.95	DNNLLGK(1)FELTGIPPAPR	-0.54869	2	1	195.57	DNNLLGK(1)FELTGIPPAPR	-0.65517	3	1	200.99	DNNLLGK(1)FELTGIPPAPR	-0.64765	3	1	202.81	DNNLLGK(1)FELTGIPPAPR	-0.30422	2	1
TERG_06505T0	450	K	Molecular chaperone Hsp70	131.12	TK(1)DNNLLGK	0.29512	2	1	112.36	TK(1)DNNLLGK	1.1874	2	1	104.05	TK(1)DNNLLGK	0.94466	2	1	125.71	TK(1)DNNLLGK	0.5164	2	1	120.76	TK(1)DNNLLGK	3.6279	2	1	121.5	TK(1)DNNLLGK	0.95371	2	1
TERG_06505T0	355	K	Molecular chaperone Hsp70	141.13	MVSDFFNGK(1)EPNK	-0.5788	2	1	177.83	MVSDFFNGK(1)EPNK	-4.4438	2	1	141.37	MVSDFFNGK(1)EPNK	-0.72122	2	1	152.4	MVSDFFNGK(1)EPNK	-4.343	2	1	158.58	MVSDFFNGK(1)EPNK	-3.6674	2	1	139.78	MVSDFFNGK(1)EPNK	-1.7711	2	1
TERG_06505T0	346	K	Molecular chaperone Hsp70	105.94	IQK(1)MVSDFFNGK	2.0061	2	1	121.02	IQK(1)MVSDFFNGK	2.302	2	1	95.094	IQK(1)MVSDFFNGK	1.3267	2	1	196.24	IQK(1)MVSDFFNGK	1.9085	2	1	80.871	IQK(1)MVSDFFNGK	0.14876	2	1	204.17	IQK(1)MVSDFFNGK	1.8411	2	1
TERG_06505T0	326	K	Molecular chaperone Hsp70	181.4	IDK(1)SSVHEIVLVGGSTR	-1.8248	2	1	177	IDK(1)SSVHEIVLVGGSTR	-0.45815	2	1	218.14	IDK(1)SSVHEIVLVGGSTR	-0.27892	2	1	179.2	IDK(1)SSVHEIVLVGGSTR	-0.55582	3	1	164.99	IDK(1)SSVHEIVLVGGSTR	0.65406	3	1	212.34	IDK(1)SSVHEIVLVGGSTR	-0.39531	4	1
TERG_06505T0	249	K	Molecular chaperone Hsp70	87.639	K(1)DLSTNAR	2.5387	2	1						64.485	K(1)DLSTNAR	2.4645	2	1	105.52	K(1)DLSTNAR	0.47926	2	1	116.05	K(1)DLSTNAR	0.48597	2	1	93.178	K(1)DLSTNAR	-0.039097	2	1
TERG_06505T0	244	K	Molecular chaperone Hsp70	196.44	LVNHFVNEFK(1)R	-0.011637	3	1	134.49	LVNHFVNEFK(1)R	-0.58699	2	1	158.06	LVNHFVNEFK(1)R	-0.010789	3	1	160.72	LVNHFVNEFK(1)R	0.68121	3	1	162.26	LVNHFVNEFK(1)R	-2.4797	2	1	151.79	LVNHFVNEFK(1)R	-0.11029	3	1
TERG_06505T0	185	K	Molecular chaperone Hsp70						114.03	IINEPTAAAIAYGLDK(1)K	0.47552	3	1						123.63	IINEPTAAAIAYGLDK(1)K	2.6912	3	1	114.99	IINEPTAAAIAYGLDK(1)K	-1.0085	2	1	95.205	IINEPTAAAIAYGLDK(1)K	1.333	2	1
TERG_06505T0	157	K	Molecular chaperone Hsp70	73.279	QATK(1)DAGLIAGLNVLR	0.72323	2	1	148.62	QATK(1)DAGLIAGLNVLR	1.2711	2	1	73.834	QATK(1)DAGLIAGLNVLR	1.4218	2	1	104.97	QATK(1)DAGLIAGLNVLR	1.0449	2	1	85.473	QATK(1)DAGLIAGLNVLR	-0.12382	2	1	103.79	QATK(1)DAGLIAGLNVLR	1.4399	2	1
TERG_06505T0	124	K	Molecular chaperone Hsp70	163.8	QFTPEEISSMVLTK(1)MR	1.1177	3	1	160.5	QFTPEEISSMVLTK(1)MR	-2.2594	2	1	178.03	QFTPEEISSMVLTK(1)MR	0.48906	2	1	203.27	QFTPEEISSMVLTK(1)MR	0.50989	2	1	201.3	QFTPEEISSMVLTK(1)MR	0.074862	2	1	74.141	QFTPEEISSMVLTK(1)MR	-1.9079	2	1
TERG_06505T0	110	K	Molecular chaperone Hsp70	140.35	GEEK(1)QFTPEEISSMVLTK	0.062269	2	1	145.43	GEEK(1)QFTPEEISSMVLTK	-0.22983	2	1	130.01	GEEK(1)QFTPEEISSMVLTK	-1.7298	2	1	128.1	GEEK(1)QFTPEEISSMVLTK	-1.4676	3	1	136.43	GEEK(1)QFTPEEISSMVLTK	1.3378	2	1	136.43	GEEK(1)QFTPEEISSMVLTK	1.2709	2	1
TERG_06505T0	106	K	Molecular chaperone Hsp70	168.42	SGKPIVQVEFK(1)GEEK	-0.21459	2	1	143.83	SGKPIVQVEFK(1)GEEK	0.74247	2	1	180.78	SGKPIVQVEFK(1)GEEK	0.40724	2	1	176.17	SGKPIVQVEFK(1)GEEK	-0.64374	2	1	120.9	SGKPIVQVEFK(1)GEEK	-0.18472	2	1	180.93	SGKPIVQVEFK(1)GEEK	-0.53894	2	1
TERG_06500T0	70	K	Unknown	116.51	VIFK(1)EYSSAGVVR	-1.8778	3	1	91.62	VIFK(1)EYSSAGVVR	-0.24609	2	1	91.62	VIFK(1)EYSSAGVVR	0.41703	2	1											42.785	VIFK(1)EYSSAGVVR	1.2578	2	1
TERG_06500T0	127	K	Unknown	98.368	DFDNAFGK(1)GTGK	0.082467	2	1	87.831	DFDNAFGK(1)GTGK	-0.29305	2	1	92.295	DFDNAFGK(1)GTGK	-1.1276	2	1	70.829	DFDNAFGK(1)GTGK	0.1761	2	1						94.747	DFDNAFGK(1)GTGK	-0.14009	2	1
TERG_06497T0	6	K	Autophagy-related protein	77.288	FK(1)DEHPFEK	-1.0146	3	1	92.611	FK(1)DEHPFEK	-0.96389	3	1	60.691	FK(1)DEHPFEK	-0.31208	3	1	130.01	FK(1)DEHPFEK	0.26148	2	1	65.241	FK(1)DEHPFEK	-0.86911	3	1	120.63	FK(1)DEHPFEK	-0.42988	2	1
TERG_06497T0	38	K	Autophagy-related protein	107.39	VEK(1)SDIATIDK	1.1071	2	1	117.86	VEK(1)SDIATIDK	-0.065365	2	1	104.59	VEK(1)SDIATIDK	-0.61972	2	1	123.26	VEK(1)SDIATIDK	-1.108	2	1	133.88	VEK(1)SDIATIDKK	-1.7628	3	1	105.4	VEK(1)SDIATIDK	-1.7918	2	1
TERG_06497T0	35	K	Autophagy-related protein	75.416	IPVICEK(1)VEK	-1.6355	2	1	97.452	IPVICEK(1)VEK	-0.91439	2	1						75.416	IPVICEK(1)VEK	-1.3279	2	1
TERG_06497T0	13	K	Autophagy-related protein	63.864	FKDEHPFEK(1)R	0.17433	3	0.999999	73.951	FKDEHPFEK(1)R	-0.14043	3	1	58.172	FKDEHPFEK(1)R	0.70713	3	0.999997	87.719	FKDEHPFEK(1)R	0.12934	2	1	124.39	FKDEHPFEK(1)R	0.043522	2	1	137.01	FKDEHPFEK(1)R	0.015557	2	1
TERG_06496T0	427	K	Coproporphyrinogen III oxidase, putative	98.048	ELMEVLK(1)NPK	0.50603	2	1	105.2	ELMEVLK(1)NPK	1.4141	2	1	126.55	ELMEVLK(1)NPK	2.065	2	1	95.642	ELMEVLK(1)NPK	-2.2742	2	1	103.88	ELMEVLK(1)NPK	1.4507	2	1	90.263	ELMEVLK(1)NPK	-1.1177	2	1
TERG_06496T0	420	K	Coproporphyrinogen III oxidase, putative	88.056	EK(1)ELMEVLK	-1.6284	2	1	58.699	EK(1)ELMEVLK	-1.3573	2	1	60.102	EK(1)ELMEVLK	1.0289	2	1	93.843	EK(1)ELMEVLK	-0.35427	2	1	91.658	EK(1)ELMEVLK	-0.80519	2	1	83.862	EK(1)ELMEVLK	-1.6235	2	1
TERG_06496T0	311	K	Coproporphyrinogen III oxidase, putative	67.418	QSSPASVSISDK(1)EAQER	-1.8169	2	1											108.75	QSSPASVSISDK(1)EAQER	0.66332	3	1	163.41	QSSPASVSISDK(1)EAQER	0.27278	3	1	176.94	QSSPASVSISDK(1)EAQER	-0.33411	3	1
TERG_06496T0	217	K	Coproporphyrinogen III oxidase, putative	82.925	FFETSDPK(1)DVLNGK	-3.3929	2	1											115.79	FFETSDPK(1)DVLNGK	-1.4674	2	1						68.044	FFETSDPK(1)DVLNGK	-2.7797	2	1
TERG_06496T0	167	K	Coproporphyrinogen III oxidase, putative	105.39	PAIEK(1)MR	-0.55663	2	1	128.48	PAIEK(1)MR	-0.85133	2	1	151.17	PAIEK(1)MR	-0.36026	2	1	121.29	PAIEK(1)MR	-0.51662	2	1	77.741	PAIEK(1)MR	-1.0919	2	1	99.139	PAIEK(1)MR	-0.14738	2	1
TERG_06494T0	41	K	Unknown						85.813	AK(1)EAIVAAGGK	0.69986	2	1	75.819	AK(1)EAIVAAGGK	0.50743	2	1	66.267	AK(1)EAIVAAGGK	-0.80742	2	1	51.998	AK(1)EAIVAAGGK	-1.1028	2	1	75.819	AK(1)EAIVAAGGK	-0.48757	2	1
TERG_06491T0	91	K	Adenylate kinase	77.662	QTELGK(1)AAK	-0.96721	2	1	91.087	QTELGK(1)AAK	-0.55002	2	1	93.598	QTELGK(1)AAK	-0.99168	2	1	72.638	QTELGK(1)AAK	0.17982	2	1	109.44	QTELGK(1)AAK	0.42642	2	1	61.48	QTELGK(1)AAK	0.30136	2	1
TERG_06491T0	63	K	Adenylate kinase						69.812	GTQAPK(1)IK	1.2	2	1						73.665	GTQAPK(1)IK	0.15765	2	1
TERG_06491T0	260	K	Adenylate kinase	82.349	SILGVFEQK(1)QSPILSK	-1.06	2	1	107.13	SILGVFEQK(1)QSPILSK	2.5645	3	1	96.773	SILGVFEQK(1)QSPILSK	-1.7349	2	1	142.91	SILGVFEQK(1)QSPILSK	0.46385	2	1	142.19	SILGVFEQK(1)QSPILSK	2.2341	3	1	123.63	SILGVFEQK(1)QSPILSK	1.9528	3	1
TERG_06491T0	214	K	Adenylate kinase	119.53	SDDNAEALK(1)K	1.6425	2	1	117.02	SDDNAEALK(1)K	0.65692	2	1	102.53	SDDNAEALK(1)K	0.12418	2	1											105.17	SDDNAEALK(1)K	0.11608	2	1
TERG_06491T0	191	K	Adenylate kinase	144.29	K(1)EMTDDITGEPLVQR	-0.63138	2	1	155.57	K(1)EMTDDITGEPLVQR	-1.2033	2	1	226.65	K(1)EMTDDITGEPLVQR	-1.0812	2	1	187.37	K(1)EMTDDITGEPLVQR	0.93099	2	1	177.88	K(1)EMTDDITGEPLVQR	0.38961	2	1	189.1	K(1)EMTDDITGEPLVQR	0.22504	2	1
TERG_06491T0	190	K	Adenylate kinase	94.163	IFNPPK(1)K	0.1149	2	1	86.086	IFNPPK(1)K	0.78171	2	1	89.673	IFNPPK(1)K	0.9186	2	1	73.039	IFNPPK(1)K	-1.0667	2	1	82.386	IFNPPK(1)K	-1.343	2	1	86.086	IFNPPK(1)K	-1.6597	2	1
TERG_06491T0	184	K	Adenylate kinase	85.622	SYHK(1)IFNPPK	0.58735	2	1	97.813	SYHK(1)IFNPPK	-1.8586	2	1	53.597	SYHK(1)IFNPPK	1.2662	2	1	138.22	SYHK(1)IFNPPK	-0.47845	2	1	156.48	SYHK(1)IFNPPK	0.10257	2	1	117.52	SYHK(1)IFNPPK	-0.57758	2	1
TERG_06491T0	120	K	Adenylate kinase	126.71	NELESNK(1)ECK	-0.057353	2	1	169.65	NELESNK(1)ECK	1.046	2	1	61.958	NELESNK(1)ECK	-1.2395	2	1	120.36	NELESNK(1)ECK	-0.03092	2	1	131.82	NELESNK(1)ECK	0.54147	2	1	139.86	NELESNK(1)ECK	-0.056527	2	1
TERG_06490T0	96	K	Proteasome regulatory particle subunit (RpnH), putative	83.214	EK(1)LIGWYHSGPK	1.5619	3	1											72.705	EK(1)LIGWYHSGPK	1.3706	3	1	73.082	EK(1)LIGWYHSGPK	0.87963	3	1	64.224	EK(1)LIGWYHSGPK	1.3792	3	1
TERG_06490T0	52	K	Proteasome regulatory particle subunit (RpnH), putative						42.52	VVGVLLGQNDGK(1)TVR	2.6577	2	1						69.261	VVGVLLGQNDGK(1)TVR	0.15746	2	1	99.834	VVGVLLGQNDGK(1)TVR	-0.30157	2	1	71.031	VVGVLLGQNDGK(1)TVR	0.39272	3	1
TERG_06481T0	148	K	Cell polarity protein (Alp11), putative	52.599	FDPNAASPEDK(1)VR	-0.36	2	1	95.66	FDPNAASPEDK(1)VR	-0.37298	2	1	53.3	FDPNAASPEDK(1)VR	0.19257	2	1	135.81	FDPNAASPEDK(1)VR	-1.4029	2	1	140.53	FDPNAASPEDK(1)VR	-0.62809	2	1	126.09	FDPNAASPEDK(1)VR	-0.47162	2	1
TERG_06465T2	334	K	Protein O-mannosyl transferase	70.094	GTNVGK(1)DSPLEVAIGSK	0.70803	2	1	82.755	GTNVGK(1)DSPLEVAIGSK	-0.73719	2	1	59.372	GTNVGK(1)DSPLEVAIGSK	-0.47332	2	1						87.676	GTNVGK(1)DSPLEVAIGSK	2.1565	2	1	62.617	GTNVGK(1)DSPLEVAIGSK	0.87951	2	1
TERG_06461T1	612	K	Transcription elongation complex subunit (Cdc68)						72.29	AFAEK(1)ISDAGK	1.7058	2	1	59.975	AFAEK(1)ISDAGK	2.3962	2	1						75.819	AFAEK(1)ISDAGK	3.0182	2	1
TERG_06461T1	51	K	Transcription elongation complex subunit (Cdc68)											64.803	FFNK(1)LAK	1.954	2	1											76.847	FFNK(1)LAK	0.050598	2	1
TERG_06461T1	318	K	Transcription elongation complex subunit (Cdc68)											58.917	NK(1)EGLER	0.46586	2	1	55.676	NK(1)EGLER	0.14386	2	1	58.917	NK(1)EGLER	1.1541	2	1	60.972	NK(1)EGLER	0.21631	2	1
TERG_06461T1	148	K	Transcription elongation complex subunit (Cdc68)						42.976	DGTVVK(1)DLYNK	0.048959	2	1						68.536	DGTVVK(1)DLYNK	0.47621	2	1	51.286	DGTVVK(1)DLYNK	-2.7322	2	1	62.894	DGTVVK(1)DLYNK	-2.5784	2	1
TERG_06454T0	338	K	Tryptophanyl-tRNA synthetase, putative						50.978	ALK(1)QDLSSK	0.092945	2	1											101.9	ALK(1)QDLSSK	0.72549	2	1	72.325	ALK(1)QDLSSK	0.0034276	2	1
TERG_06454T0	161	K	Tryptophanyl-tRNA synthetase, putative											47.228	SK(1)LNLPENAK	1.206	2	1	45.598	SK(1)LNLPENAK	1.0909	2	1
TERG_06453T0	227	K	37 ribosomal protein Rsm10, putative						89.533	EMDTAAK(1)SLEK	-0.019529	2	1											64.121	EMDTAAK(1)SLEK	-0.014718	2	1	72.187	EMDTAAK(1)SLEK	-0.45862	2	1
TERG_06438T0	60	K	Malate dehydrogenase, NAD-dependent	82.85	TSGYLPK(1)DEGLK	0.32951	2	1	104.59	TSGYLPK(1)DEGLK	-0.89725	2	1	108.72	TSGYLPK(1)DEGLK	0.11182	2	1	107.97	TSGYLPK(1)DEGLK	1.0139	2	1	111.94	TSGYLPK(1)DEGLK	0.49707	2	1	107.09	TSGYLPK(1)DEGLK	-0.09869	2	1
TERG_06438T0	303	K	Malate dehydrogenase, NAD-dependent	68.657	EK(1)ALLEVCK	0.7574	2	1	97.597	EK(1)ALLEVCK	0.41168	2	1	88.596	EK(1)ALLEVCK	0.56286	2	1	134.84	EK(1)ALLEVCK	-0.33018	2	1	123.42	EK(1)ALLEVCK	-0.067718	2	1	114.45	EK(1)ALLEVCK	-0.59022	2	1
TERG_06438T0	249	K	Malate dehydrogenase, NAD-dependent						118.05	GEK(1)GIVEPTFVHLSGINGGDVVAK	-1.0882	3	1	108.57	GEK(1)GIVEPTFVHLSGINGGDVVAK	-0.62119	3	1	182.89	GEK(1)GIVEPTFVHLSGINGGDVVAK	-1.7354	3	1	113.31	GEK(1)GIVEPTFVHLSGINGGDVVAK	-0.92972	3	1	122.34	GEK(1)GIVEPTFVHLSGINGGDVVAK	0.093886	3	1
TERG_06438T0	218	K	Malate dehydrogenase, NAD-dependent	78.324	VQFGGDEVVK(1)AK	-0.30938	2	1	58.098	VQFGGDEVVK(1)AK	-0.074306	2	1	64.441	VQFGGDEVVK(1)AK	0.42914	2	1	62.088	VQFGGDEVVK(1)AK	-1.1957	2	1	63.091	VQFGGDEVVK(1)AK	0.24415	2	1	77.597	VQFGGDEVVK(1)AK	0.5564	2	1
TERG_06438T0	166	K	Malate dehydrogenase, NAD-dependent	80.022	YTGEK(1)NPSDATIHVIGGHSGETIVPVYSLAK	-1.9874	4	1	98.002	YTGEK(1)NPSDATIHVIGGHSGETIVPVYSLAK	-1.2669	4	1	153.41	YTGEK(1)NPSDATIHVIGGHSGETIVPVYSLAK	-0.71987	4	1	172.36	YTGEK(1)NPSDATIHVIGGHSGETIVPVYSLAK	0.49867	3	1	100.66	YTGEK(1)NPSDATIHVIGGHSGETIVPVYSLAK	-0.24831	3	1	143.92	YTGEK(1)NPSDATIHVIGGHSGETIVPVYSLAK	-0.76598	3	1
TERG_06438T0	161	K	Malate dehydrogenase, NAD-dependent											77.74	AETFAQK(1)YTGEK	0.067513	2	1	146.36	AETFAQK(1)YTGEK	2.578	2	1	145.14	AETFAQK(1)YTGEK	1.4031	2	1	139.29	AETFAQK(1)YTGEK	1.4007	2	1
TERG_06438T0	142	K	Malate dehydrogenase, NAD-dependent	71.379	AGVFDAK(1)R	-1.2486	2	1	63.419	AGVFDAK(1)R	0.58865	2	1	63.673	AGVFDAK(1)R	-0.52337	2	1	93.374	AGVFDAK(1)R	-0.50182	2	1	98.458	AGVFDAK(1)R	-0.21023	2	1	106.36	AGVFDAK(1)R	-0.25088	2	1
TERG_06437T0	27	K	60S ribosomal protein L28	88.136	TQNAFLVK(1)R	-0.39351	2	1	106.68	TQNAFLVK(1)R	1.1583	2	1	122.44	TQNAFLVK(1)R	0.99983	2	1	144.09	TQNAFLVK(1)R	-0.40467	2	1	159.58	TQNAFLVK(1)R	-1.1142	2	1	107.1	TQNAFLVK(1)R	-0.28273	2	1
TERG_06437T0	103	K	60S ribosomal protein L28	151.5	VYK(1)AVASR	-0.26396	2	1	136.27	VYK(1)AVASR	-1.0026	2	1	114.99	VYK(1)AVASR	-0.93015	2	1	133.33	VYK(1)AVASR	-0.21434	2	1	126.62	VYK(1)AVASR	-0.25815	2	1	126.62	VYK(1)AVASR	-0.44402	2	1
TERG_06435T1	56	K	Splicing factor 3b subunit 4						88.37	VNK(1)ASADK	0.14266	2	1	80.455	VNK(1)ASADK	0.25422	2	1	103.87	VNK(1)ASADK	-0.11181	2	1	93.267	VNK(1)ASADK	0.1563	2	1	103.42	VNK(1)ASADK	0.38125	2	1
TERG_06435T1	14	K	Splicing factor 3b subunit 4	78.342	IVNVHLPK(1)DR	0.42262	3	1	94.363	IVNVHLPK(1)DR	0.60827	3	1	70.942	IVNVHLPK(1)DR	0.57684	3	1	75.229	IVNVHLPK(1)DR	-0.27537	2	1	84.882	IVNVHLPK(1)DR	-0.25672	3	1	86.014	IVNVHLPK(1)DR	0.65422	2	1
TERG_06426T0	64	K	Glycogen synthase kinase (Skp1), putative	100.04	LSPGGEDAAIK(1)R	1.0564	2	1	88.021	LSPGGEDAAIK(1)R	0.79561	2	1	93.623	LSPGGEDAAIK(1)R	1.0351	2	1	75.088	LSPGGEDAAIK(1)R	-0.21461	2	1	80.17	LSPGGEDAAIK(1)R	0.8097	2	1	92.19	LSPGGEDAAIK(1)R	0.55919	2	1
TERG_06426T0	21	K	Glycogen synthase kinase (Skp1), putative	123.95	EK(1)VQDGVTGETR	-1.8183	2	1	120.87	EK(1)VQDGVTGETR	-1.5589	2	1	121.21	EK(1)VQDGVTGETR	-0.34828	2	1	91.202	EK(1)VQDGVTGETR	-0.62564	2	1	113.24	EK(1)VQDGVTGETR	-0.68483	2	1	110.38	EK(1)VQDGVTGETR	-0.80868	2	1
TERG_06423T1	69	K	Mitochondrial import receptor subunit (Tom40), putative						110.55	ADLTK(1)VFGVSPLFR	-1.6822	2	1	107.74	ADLTK(1)VFGVSPLFR	1.0638	2	1	92.939	ADLTK(1)VFGVSPLFR	-1.2327	3	1	131.66	ADLTK(1)VFGVSPLFR	-1.2883	2	1	148.41	ADLTK(1)VFGVSPLFR	1.8003	2	1
TERG_06423T1	302	K	Mitochondrial import receptor subunit (Tom40), putative						136.27	ISCLLEK(1)R	-0.46787	2	1	135.83	ISCLLEK(1)R	-0.075306	2	1	101.25	ISCLLEK(1)R	-0.83957	2	1						111.95	ISCLLEK(1)R	-0.081104	2	1
TERG_06423T1	278	K	Mitochondrial import receptor subunit (Tom40), putative						91.62	EGTTAIGAK(1)YEFR	-0.15883	2	1	143.42	EGTTAIGAK(1)YEFR	0.97112	2	1	80.905	EGTTAIGAK(1)YEFR	0.66842	2	1	88.092	EGTTAIGAK(1)YEFR	0.48627	2	1	102.73	EGTTAIGAK(1)YEFR	0.77876	2	1
TERG_06421T0	39	K	Ubiquitin-related modifier 1	64.654	VHK(1)IALPSR	1.2266	3	1											99.815	VHK(1)IALPSR	-0.30592	2	1	121.64	VHK(1)IALPSR	0.28107	2	1	98.044	VHK(1)IALPSR	-0.71921	2	1
TERG_06420T0	323	K	RNA polymerase II Elongator subunit, putative	96.229	FVSGADEK(1)LLR	0.97335	2	1	94.767	FVSGADEK(1)LLR	0.74521	2	1	124.67	FVSGADEK(1)LLR	1.006	2	1	96.229	FVSGADEK(1)LLR	-0.1201	2	1	101.39	FVSGADEK(1)LLR	0.48128	2	1	105.46	FVSGADEK(1)LLR	0.841	2	1
TERG_06419T0	51	K	ABC transporter, putative						113.18	SNFLDFLK(1)R	1.8327	2	1						123.86	SNFLDFLK(1)R	2.1696	2	1	125.82	SNFLDFLK(1)R	-0.24768	2	1
TERG_06419T0	134	K	ABC transporter, putative	95.094	PGRPAEAK(1)EDIRDE	0.11269	3	1	95.094	PGRPAEAK(1)EDIRDE	0.37724	3	1	76.073	PAEAK(1)EDIRDE	-1.3634	2	1	120.55	PGRPAEAK(1)EDIRDE	-0.63265	3	1	137.4	PGRPAEAK(1)EDIRDE	-0.24175	3	1	148.18	PGRPAEAK(1)EDIRDE	-0.4431	3	1
TERG_06416T0	7	K	DUF410 domain protein											76.774	IEK(1)TIAR	-0.69222	2	1	114.78	IEK(1)TIAR	-0.39753	2	1	114.78	IEK(1)TIAR	-0.70579	2	1	121.52	IEK(1)TIAR	-0.60327	2	1
TERG_06411T0	243	K	Histone acetyltransferase subunit (Yaf9), putative	95.582	VLAGLK(1)ETEGTSLLQK	-0.80064	2	1	110.35	VLAGLK(1)ETEGTSLLQK	-1.2254	2	1	48.623	VLAGLK(1)ETEGTSLLQK	-0.46479	2	1						81.992	VLAGLK(1)ETEGTSLLQK	-2.5817	2	1	129.38	VLAGLK(1)ETEGTSLLQK	1.5623	2	1
TERG_06411T0	219	K	Histone acetyltransferase subunit (Yaf9), putative	47.894	IIEATK(1)TVEK	0.69366	2	1	68.355	IIEATK(1)TVEK	0.60602	2	1	43.68	IIEATK(1)TVEK	0.94094	2	1	66.56	IIEATK(1)TVEK	-0.95784	2	1	69.786	IIEATK(1)TVEK	0.059784	2	1	86.344	IIEATK(1)TVEK	0.8072	2	1
TERG_06405T0	6	K	DUF1682 domain protein	81.92	MDGVFK(1)GLFGGK	1.6458	2	1	117.79	MDGVFK(1)GLFGGK	-0.99436	2	1	111.94	MDGVFK(1)GLFGGK	0.93709	2	1						81.92	MDGVFK(1)GLFGGK	-0.63178	2	1
TERG_06405T0	406	K	DUF1682 domain protein						74.165	NMSAEEQK(1)K	-0.22684	2	1						80.755	NMSAEEQK(1)K	-0.084371	2	1
TERG_06405T0	198	K	DUF1682 domain protein						72.207	EK(1)DLVPPTPMDIDTDKR	1.9537	3	1	53.504	EK(1)DLVPPTPMDIDTDKR	3.3942	3	0.999995	98.062	EK(1)DLVPPTPMDIDTDKR	1.6128	3	1	109.04	EK(1)DLVPPTPMDIDTDKR	1.6077	3	1	100.04	EK(1)DLVPPTPMDIDTDKR	0.82697	3	1
TERG_06405T0	128	K	DUF1682 domain protein						126.28	IDDK(1)ILK	-1.0442	2	1	109.01	IDDK(1)ILK	-0.42744	2	1	123.69	IDDK(1)ILK	-1.5002	2	1	116.9	IDDK(1)ILK	-1.1739	2	1	113.5	IDDK(1)ILK	-1.2435	2	1
TERG_06405T0	124	K	DUF1682 domain protein						98.582	NASSNEGIK(1)IDDK	-1.658	2	1	51.727	NASSNEGIK(1)IDDK	-2.7255	2	1	116.63	NASSNEGIK(1)IDDK	-0.054977	2	1	156.81	NASSNEGIK(1)IDDK	0.02948	2	1	113.76	NASSNEGIK(1)IDDK	-0.64004	2	1
TERG_06398T1	64	K	Hsp90 co-chaperone Cdc37	164.96	IINDGLLK(1)R	0.1494	2	1	128.36	IINDGLLK(1)R	0.78679	2	1	120.15	IINDGLLK(1)R	0.59833	2	1	114.89	IINDGLLK(1)R	0.11707	2	1	117.84	IINDGLLK(1)R	-1.1251	2	1	128.36	IINDGLLK(1)R	-0.2293	2	1
TERG_06398T1	317	K	Hsp90 co-chaperone Cdc37						76.073	SLGK(1)DGVSLFFK	-1.1199	2	1						86.288	SLGK(1)DGVSLFFK	1.0124	2	1	51.726	SLGK(1)DGVSLFFK	1.3891	2	1	101.72	SLGK(1)DGVSLFFK	-0.037953	2	1
TERG_06398T1	278	K	Hsp90 co-chaperone Cdc37	168.41	ETYSFITDHPEILTEK(1)R	1.0881	3	1	144.73	ETYSFITDHPEILTEK(1)R	1.5346	3	1						177.58	ETYSFITDHPEILTEK(1)R	0.45291	3	1	137.61	ETYSFITDHPEILTEK(1)R	0.53819	3	1	160.93	ETYSFITDHPEILTEK(1)R	2.2014	3	1
TERG_06398T1	257	K	Hsp90 co-chaperone Cdc37	66.429	FK(1)IGDYR	1.8553	2	1	80.098	FK(1)IGDYR	2.5851	2	1	75.189	FK(1)IGDYR	0.78929	2	1	85.813	FK(1)IGDYR	1.1513	2	1	118.05	FK(1)IGDYR	1.4575	2	1	128.57	FK(1)IGDYR	1.6589	2	1
TERG_06398T1	173	K	Hsp90 co-chaperone Cdc37						54.286	LAQLEK(1)EESK	0.80159	2	1	96.171	LAQLEK(1)EESK	1.0223	2	1	100.88	LAQLEK(1)EESK	3.2647	2	1	78.548	LAQLEK(0.999)EESK(0.001)K	1.2004	3	0.999487	72.289	LAQLEK(0.996)EESK(0.004)K	1.5763	3	0.996126
TERG_06395T0	237	K	Clathrin light chain	100.02	ELLLELK(1)K	-0.033588	2	1	75.043	ELLLELK(1)K	-0.8568	2	1						99.136	ELLLELK(1)K	0.64288	2	1
TERG_06395T0	218	K	Clathrin light chain						47.815	GIK(1)GGASGSGK	-0.68919	2	1						64.918	GIK(1)GGASGSGK	0.54603	2	1	64.918	GIK(1)GGASGSGK	0.040664	2	1	59.739	GIK(1)GGASGSGK	0.20702	2	1
TERG_06395T0	215	K	Clathrin light chain						40.727	LVDVSGK(1)GIK	0.91693	2	1						43.297	LVDVSGK(1)GIK	-0.25407	2	1	86.898	LVDVSGK(1)GIK	-1.0016	2	1
TERG_06395T0	208	K	Clathrin light chain	69.721	IAK(1)LVDVSGK	0.63656	2	1	68.355	IAK(1)LVDVSGK	1.5398	2	1	69.721	IAK(1)LVDVSGK	0.92951	2	1	53.013	IAK(1)LVDVSGK	-0.31909	2	1	60.255	IAK(1)LVDVSGK	-1.478	2	1	57.39	IAK(1)LVDVSGK	-0.0975	2	1
TERG_06395T0	173	K	Clathrin light chain						114.31	AQQDIDDYYESYNK(1)R	0.64225	2	1						261.35	AQQDIDDYYESYNK(1)R	-0.36193	2	1	228.19	AQQDIDDYYESYNK(1)R	0.38135	2	1	208.47	AQQDIDDYYESYNK(1)R	-0.48567	2	1
TERG_06394T0	46	K	DUF618 domain protein	133.89	TAQLWLEK(1)LR	1.5965	2	1	119.27	TAQLWLEK(1)LR	-1.5841	2	1						140.48	TAQLWLEK(1)LR	-1.6432	2	1	152.69	TAQLWLEK(1)LR	0.22125	2	1
[truncated: 12,336 more rows]
