# Supplementary material for: Proteome-Wide Identification and Functional Analysis of Lysine Crotonylation in Trichophyton rubrum Conidial and Mycelial Stages
Source: Front Genet. 2022 Mar 10;13:832668. doi: 10.3389/fgene.2022.832668 (PMC8960058; doi:10.3389/fgene.2022.832668)
Supplement: Supplementary file 3 [file Table9.XLSX]

## Sheet: Acetyltransferase
Table S9. The acetyltransferase and deacetylase modified by crotonylation.
Protein accession	Modified site number	Modified position	Modified Amino acid	Protein names	Commonly modified by acetylation
TERG_08831T0	1	276	K	GNAT family acetyltransferase, putative
TERG_08151T0	2	38, 159	K	GNAT family acetyltransferase, putative	yes
TERG_06411T0	3	219, 223, 243	K	Histone acetyltransferase subunit (Yaf9), putative	yes
TERG_05450T0	4	112, 167, 195, 205	K	Acetyltransferase, GNAT family, putative	yes
TERG_00674T0	7	40, 49, 57, 264, 270, 456, 468	K	Chromatin remodeling and histone acetyltransferase complexes subunit (Arp4) putative	yes
TERG_04055T0	1	58	K	Histone acetyltransferase, putative
TERG_02012T0	4	63, 157, 164, 208	K	Acetyltransferase, GNAT family family
TERG_03711T0	1	80	K	Histone acetyltransferase type b catalytic subunit, putative
TERG_04687T0	3	177, 182, 225	K	Acetyltransferase, putative
TERG_04983T0	1	37	K	Histone acetyltransferase	yes
TERG_07831T0	4	41, 45, 90, 210	K	GNAT family acetyltransferase, putative	yes

## Sheet: Deacetylase
Protein accession	Modified site number	Modified position	Modified amino acid	Protein names	Commonly modified by acetylation
TERG_00445T2	5	724, 992, 997, 1025, 1031	K	Histone deacetylase complex subunit (Hos4), putative	yes
TERG_03268T0	3	116, 302, 307	K	SIR2 family histone deacetylase, putative
TERG_05654T0	2	530, 616	K	Histone deacetylase HosB	yes
TERG_06825T0	1	45	K	Histone deacetylase RpdA/Rpd3
TERG_12144T0	1	96	K	Histone deacetylase hda1
