# Supplementary material for: Proteome-Wide Identification and Functional Analysis of Lysine Crotonylation in Trichophyton rubrum Conidial and Mycelial Stages
Source: Front Genet. 2022 Mar 10;13:832668. doi: 10.3389/fgene.2022.832668 (PMC8960058; doi:10.3389/fgene.2022.832668)
Supplement: Supplementary file 7 [file Table1.XLSX]

## Sheet: Inclusion list
Table S1. PRM assay of the synthetic crotonylated peptides.
Mass [m/z]	CS [z]	Polarity	NCE	Comment	Protein accession
990.961	2	Positive	27	SDK[+68.026215]ETAPVQATEQHDEK	TERG_00215T0
823.42	2	Positive	27	SK[+68.026215]IDELKPEFEDK	TERG_00783T0

## Sheet: transition
protein accession	Precursor (m/z)	charge	peptide sequence	fragment ions	Product (m/z)	Collision Energy (V)	Rank
TERG_00215T0	990.961	2	SDK[+68.026215]ETAPVQATEQHDEK	y13	1453.69	27	6
TERG_00215T0	990.961	2	SDK[+68.026216]ETAPVQATEQHDEK	y12	1352.64	27	5
TERG_00215T0	990.961	2	SDK[+68.026217]ETAPVQATEQHDEK	y11	1281.61	27	1
TERG_00215T0	990.961	2	SDK[+68.026218]ETAPVQATEQHDEK	y8	957.427	27	7
TERG_00215T0	990.961	2	SDK[+68.026219]ETAPVQATEQHDEK	y7	886.39	27	8
TERG_00215T0	990.961	2	SDK[+68.026220]ETAPVQATEQHDEK	y5	656.3	27	9
TERG_00215T0	990.961	2	SDK[+68.026221]ETAPVQATEQHDEK	y4	528.241	27	4
TERG_00215T0	990.961	2	SDK[+68.026222]ETAPVQATEQHDEK	y3	391.182	27	10
TERG_00215T0	990.961	2	SDK[+68.026223]ETAPVQATEQHDEK	y2	276.155	27	12
TERG_00215T0	990.961	2	SDK[+68.026224]ETAPVQATEQHDEK	b3	399.187	27	2
TERG_00215T0	990.961	2	SDK[+68.026225]ETAPVQATEQHDEK	b4	528.23	27	3
TERG_00215T0	990.961	2	SDK[+68.026226]ETAPVQATEQHDEK	b5	629.278	27	11
TERG_00783T0	823.42	2	SK[+68.026215]IDELKPEFEDK	b2	284.16	27	1
TERG_00783T0	823.42	2	SK[+68.026215]IDELKPEFEDK	b3	397.245	27	4
TERG_00783T0	823.42	2	SK[+68.026215]IDELKPEFEDK	y11	1362.68	27	7
TERG_00783T0	823.42	2	SK[+68.026215]IDELKPEFEDK	y10	1249.59	27	5
TERG_00783T0	823.42	2	SK[+68.026215]IDELKPEFEDK	y9	1134.57	27	9
TERG_00783T0	823.42	2	SK[+68.026215]IDELKPEFEDK	y8	1005.53	27	8
TERG_00783T0	823.42	2	SK[+68.026215]IDELKPEFEDK	y7	892.441	27	6
TERG_00783T0	823.42	2	SK[+68.026215]IDELKPEFEDK	y6	764.346	27	2
TERG_00783T0	823.42	2	SK[+68.026215]IDELKPEFEDK	y2	262.14	27	3
