# Supplementary material for: Proteome-Wide Identification and Functional Analysis of Lysine Crotonylation in Trichophyton rubrum Conidial and Mycelial Stages
Source: Front Genet. 2022 Mar 10;13:832668. doi: 10.3389/fgene.2022.832668 (PMC8960058; doi:10.3389/fgene.2022.832668)
Supplement: Supplementary file 9 [file Table7.XLSX]

## Sheet: conidia
Table S7. KEGG enrichment of the crotonylated proteins.
KEGG pathway	Mapping	Background	All Mapping	All Background	Fold enrichment	Fisher's exact test p value	-log10(p value)	Related proteins
ko03010 Ribosome	89	125	1254	2896	1.64	1.07581e-10	9.97	TERG_06353T0 TERG_02237T0 TERG_00105T0 TERG_06437T0 TERG_00383T0 TERG_02895T0 TERG_01256T0 TERG_07002T0 TERG_02604T0 TERG_02404T0 TERG_01604T0 TERG_08133T1 TERG_06101T0 TERG_01952T1 TERG_00242T3 TERG_07385T0 TERG_05866T0 TERG_05283T0 TERG_03738T0 TERG_02376T0 TERG_05183T0 TERG_02971T0 TERG_07176T0 TERG_04772T0 TERG_05685T0 TERG_06275T0 TERG_07944T0 TERG_05825T0 TERG_00650T1 TERG_11688T0 TERG_0645…
ko03040 Spliceosome	71	105	1254	2896	1.56	2.68884e-07	6.57	TERG_02176T0 TERG_12406T0 TERG_06219T0 TERG_04597T0 TERG_01891T0 TERG_08496T0 TERG_06435T1 TERG_03424T0 TERG_01198T0 TERG_05039T1 TERG_01561T0 TERG_06505T0 TERG_05432T0 TERG_01940T0 TERG_02396T0 TERG_07881T0 TERG_01198T1 TERG_05048T0 TERG_12405T0 TERG_07005T0 TERG_07005T1 TERG_08432T0 TERG_03261T0 TERG_07474T0 TERG_06505T3 TERG_05147T0 TERG_08442T0 TERG_02436T0 TERG_05741T0 TERG_01593T0 TERG_0845…
ko00500 Starch and sucrose metabolism	24	36	1254	2896	1.54	0.00379432	2.42	TERG_03875T0 TERG_01078T1 TERG_07959T0 TERG_06986T0 TERG_02601T0 TERG_08062T0 TERG_03269T0 TERG_00342T0 TERG_03144T0 TERG_11518T0 TERG_06242T0 TERG_07739T3 TERG_06681T0 TERG_12107T0 TERG_06874T0 TERG_08052T0 TERG_07238T0 TERG_02547T0 TERG_00342T1 TERG_07026T0 TERG_00481T0 TERG_00481T1 TERG_12108T0 TERG_00824T0
ko00052 Galactose metabolism	12	16	1254	2896	1.73	0.0102652	1.99	TERG_04741T0 TERG_02533T0 TERG_00297T1 TERG_06874T0 TERG_00342T1 TERG_02601T0 TERG_08062T0 TERG_00342T0 TERG_03269T0 TERG_05437T0 TERG_05002T0 TERG_11518T0
ko05322 Systemic lupus erythematosus	10	14	1254	2896	1.65	0.031737	1.5	TERG_01561T0 TERG_06385T0 TERG_02630T0 TERG_03679T0 TERG_03124T1 TERG_03319T2 TERG_02631T0 TERG_04405T0 TERG_07656T0 TERG_03123T0
ko00720 Carbon fixation pathways in prokaryotes	12	18	1254	2896	1.54	0.0389607	1.41	TERG_04556T0 TERG_08288T0 TERG_08287T0 TERG_01871T1 TERG_07202T0 TERG_06075T0 TERG_04751T1 TERG_00102T0 TERG_01521T1 TERG_00529T0 TERG_01076T0 TERG_01564T0

## Sheet: mycelia
KEGG pathway	Mapping	Background	All Mapping	All Background	Fold enrichment	Fisher's exact test p value	-log10(p value)	Related proteins
ko03010 Ribosome	93	125	1009	2896	2.14	3.1359e-20	19.5	TERG_02237T0 TERG_00105T0 TERG_06437T0 TERG_00383T0 TERG_02895T0 TERG_01256T0 TERG_07002T0 TERG_02604T0 TERG_01952T0 TERG_06577T0 TERG_02404T0 TERG_01604T0 TERG_08133T1 TERG_06101T0 TERG_00242T3 TERG_07385T0 TERG_05866T0 TERG_05283T0 TERG_03738T0 TERG_02376T0 TERG_05183T0 TERG_02971T0 TERG_07176T0 TERG_04772T0 TERG_05685T0 TERG_06275T0 TERG_07944T0 TERG_05825T0 TERG_00650T1 TERG_11688T0 TERG_0645…
ko00640 Propanoate metabolism	19	29	1009	2896	1.88	0.000697897	3.16	TERG_04079T0 TERG_01871T0 TERG_03414T0 TERG_08472T1 TERG_07526T0 TERG_07202T0 TERG_02836T0 TERG_00093T1 TERG_05696T0 TERG_07318T0 TERG_00704T0 TERG_01269T0 TERG_04056T0 TERG_01871T1 TERG_02599T0 TERG_02007T0 TERG_04038T0 TERG_01521T1 TERG_00093T0
ko00720 Carbon fixation pathways in prokaryotes	13	18	1009	2896	2.07	0.00132643	2.88	TERG_04556T0 TERG_01871T0 TERG_08288T0 TERG_08287T0 TERG_01871T1 TERG_07202T0 TERG_06075T0 TERG_04751T1 TERG_00102T0 TERG_01521T1 TERG_01076T0 TERG_01564T0 TERG_01564T1
ko01210 2-Oxocarboxylic acid metabolism	30	56	1009	2896	1.54	0.00284489	2.55	TERG_01272T0 TERG_07127T0 TERG_06238T0 TERG_07765T0 TERG_06075T0 TERG_03834T1 TERG_00299T0 TERG_03187T0 TERG_07605T0 TERG_04730T0 TERG_06569T0 TERG_07383T0 TERG_00004T0 TERG_04454T0 TERG_07149T0 TERG_07814T0 TERG_03384T0 TERG_01290T0 TERG_05819T0 TERG_03598T2 TERG_03804T0 TERG_01606T0 TERG_08102T0 TERG_04753T0 TERG_01076T0 TERG_03804T1 TERG_04612T1 TERG_04125T0 TERG_07071T0 TERG_01670T2
ko01212 Fatty acid metabolism	20	35	1009	2896	1.64	0.00546488	2.26	TERG_08952T0 TERG_08528T0 TERG_01871T0 TERG_05922T0 TERG_03414T0 TERG_12701T0 TERG_07659T0 TERG_02909T0 TERG_11539T0 TERG_07652T0 TERG_11955T0 TERG_12700T0 TERG_04739T0 TERG_01871T1 TERG_02007T0 TERG_04038T0 TERG_08519T0 TERG_01521T1 TERG_11538T0 TERG_07178T0
ko00220 Arginine biosynthesis	15	25	1009	2896	1.72	0.00863402	2.06	TERG_11628T0 TERG_07149T0 TERG_03384T0 TERG_04580T0 TERG_04811T0 TERG_07765T0 TERG_00748T0 TERG_11969T0 TERG_01290T0 TERG_03187T0 TERG_07611T0 TERG_01606T0 TERG_06707T0 TERG_00004T0 TERG_01296T0
ko00670 One carbon pool by folate	11	18	1009	2896	1.75	0.0201667	1.7	TERG_04556T0 TERG_07922T0 TERG_04751T1 TERG_00976T0 TERG_07503T0 TERG_00708T0 TERG_02031T0 TERG_03462T0 TERG_06077T0 TERG_06128T0 TERG_05656T0
ko00680 Methane metabolism	17	32	1009	2896	1.52	0.0250499	1.6	TERG_06568T0 TERG_07202T0 TERG_04469T0 TERG_00976T0 TERG_02887T0 TERG_06614T1 TERG_00708T0 TERG_02450T0 TERG_06975T0 TERG_01612T0 TERG_08455T2 TERG_06744T0 TERG_05437T0 TERG_00974T0 TERG_07235T0 TERG_01858T0 TERG_06688T0
ko00350 Tyrosine metabolism	13	23	1009	2896	1.62	0.0267098	1.57	TERG_07149T0 TERG_03384T0 TERG_00070T0 TERG_00069T0 TERG_07457T0 TERG_06909T0 TERG_01832T0 TERG_00068T0 TERG_03187T0 TERG_04730T0 TERG_01858T0 TERG_05509T1 TERG_00066T0
ko05134 Legionellosis	12	21	1009	2896	1.64	0.029753	1.53	TERG_05753T1 TERG_06505T0 TERG_04141T0 TERG_03038T0 TERG_00548T0 TERG_06578T0 TERG_05378T0 TERG_01883T0 TERG_07986T0 TERG_06505T3 TERG_01244T0 TERG_03528T3
ko00051 Fructose and mannose metabolism	15	28	1009	2896	1.54	0.0316652	1.5	TERG_08455T2 TERG_07269T0 TERG_06744T0 TERG_04857T0 TERG_03775T0 TERG_00061T0 TERG_00204T0 TERG_07235T0 TERG_03269T0 TERG_05437T0 TERG_08498T0 TERG_11518T0 TERG_06688T0 TERG_01624T0 TERG_03896T1
ko00660 C5-Branched dibasic acid metabolism	3	3	1009	2896	2.87	0.042212	1.37	TERG_07605T0 TERG_08102T0 TERG_00299T0
ko00061 Fatty acid biosynthesis	8	13	1009	2896	1.77	0.0446251	1.35	TERG_08952T0 TERG_08528T0 TERG_03414T0 TERG_12701T0 TERG_11538T0 TERG_11539T0 TERG_11955T0 TERG_12700T0
ko04260 Cardiac muscle contraction	12	22	1009	2896	1.57	0.0451738	1.35	TERG_11016T0 TERG_04121T0 TERG_02409T0 TERG_04143T1 TERG_06224T0 TERG_01609T0 TERG_06674T0 TERG_11002T0 TERG_05029T0 TERG_03517T0 TERG_07800T0 TERG_07643T0
