# Supplementary material for: Proteome-Wide Identification and Functional Analysis of Lysine Crotonylation in Trichophyton rubrum Conidial and Mycelial Stages
Source: Front Genet. 2022 Mar 10;13:832668. doi: 10.3389/fgene.2022.832668 (PMC8960058; doi:10.3389/fgene.2022.832668)
Supplement: Supplementary file 10 [file Table8.XLSX]

## Sheet: Sheet1
Table S8. The crotonylated proteins related to fungal pathogenicity.
Categories	Protein accession	Modified site number	Modified amino acid	Protein names
Protease and peptidase	TERG_00380T0	5	K	Vacuolar membrane protease
	TERG_00686T0	6	K	Probable Xaa-Pro aminopeptidase pepP
	TERG_01544T0	4	K	Pitrilysin family metalloprotease (Cym1), putative
	TERG_01583T0	9	K	CaaX prenyl protease Ste24
	TERG_01606T0	4	K	Probable carboxypeptidase AFUB_072730
	TERG_01617T0	2	K	Alkaline protease 1
	TERG_01895T1	1	K	Carboxypeptidase
	TERG_02001T0	6	K	Oligopeptidase family protein
	TERG_02199T0	9	K	Glutamate carboxypeptidase, putative
	TERG_03248T1	5	K	Extracellular metalloproteinase mep
	TERG_03402T0	1	K	Putative metallocarboxypeptidase ecm14
	TERG_03681T0	2	K	Leucine aminopeptidase 1
	TERG_03815T0	4	K	Alkaline protease 1
	TERG_04176T0	1	K	Putative metallocarboxypeptidase ecm14
	TERG_04324T2	1	K	Extracellular metalloproteinase mep
	TERG_04338T1	7	K	Alkaline protease 2
	TERG_04396T0	8	K	A-pheromone processing metallopeptidase Ste23
	TERG_04411T1	3	K	Dipeptidase
	TERG_04592T0	5	K	Methionine aminopeptidase 2-2
	TERG_04614T0	11	K	Dipeptidyl peptidase, putative
	TERG_04721T0	8	K	Glutamate carboxypeptidase, putative
	TERG_04769T0	1	K	Extracelular serine carboxypeptidase, putative
	TERG_05652T0	5	K	Leucine aminopeptidase 1
	TERG_05735T0	17	K	Probable dipeptidyl peptidase 4
	TERG_05806T1	6	K	Methionine aminopeptidase, type I, putative
	TERG_05923T0	23	K	Metallopeptidase MepB
	TERG_06178T0	1	K	Calpain-like protease, putative
	TERG_06552T1	1	K	Aspartic-type endopeptidase (OpsB), putative
	TERG_06625T0	3	K	Tripeptidyl peptidase SED3
	TERG_06704T1	5	K	Aspartic endopeptidase Pep2
	TERG_06767T0	37	K	Aminopeptidase
	TERG_06824T0	2	K	Alkaline serine protease
	TERG_07085T0	6	K	Probable Xaa-Pro aminopeptidase ACLA_020440
	TERG_07525T0	1	K	Methionine aminopeptidase 2-1
	TERG_07660T0	1	K	Zinc metalloproteinase, putative
	TERG_07771T0	11	K	Probable Xaa-Pro aminopeptidase P
	TERG_08195T1	11	K	Peptidase S41 family protein
	TERG_08201T2	1	K	Alkaline protease 1
	TERG_08255T1	5	K	Carboxypeptidase Y homolog A
	TERG_08393T0	5	K	Aspartyl aminopeptidase
	TERG_08398T0	2	K	ATP-dependent Clp protease proteolytic subunit
	TERG_11929T0	1	K	Xaa-pro dipeptidase app(E.coli)
	TERG_11930T0	3	K	Xaa-pro dipeptidase app(E.coli)
	TERG_12154T0	34	K	Aminopeptidase, putative
	TERG_12591T0	9	K	Peptidase, putative
ABC and MFS transporters	TERG_00022T0	2	K	MFS transporter, putative
	TERG_00215T0	3	K	MFS peptide transporter Ptr2, putative
	TERG_01437T0	6	K	MFS transporter, putative
	TERG_01443T0	1	K	ABC multidrug transporter, putative
	TERG_01623T0	3	K	MFS toxin efflux pump, putative
	TERG_02844T0	6	K	MFS toxin efflux pump, putative
	TERG_03066T0	2	K	MFS peptide transporter Ptr2, putative
	TERG_03878T0	2	K	ABC fatty acid transporter, putative
	TERG_03933T5	3	K	ABC metal ion transporter, putative
	TERG_03988T0	16	K	ABC transporter, putative
	TERG_04094T0	1	K	MFS transporter, putative
	TERG_04226T0	1	K	MFS allantoate transporter, putative
	TERG_04313T0	5	K	ABC1 domain protein
	TERG_04323T0	4	K	ABC bile acid transporter, putative
	TERG_04400T0	4	K	MFS monosaccharide transporter, putative
	TERG_04805T2	1	K	MFS transporter, putative
	TERG_04806T0	3	K	ABC transporter (Adp1), putative
	TERG_05549T0	1	K	MFS allantoate transporter, putative
	TERG_05776T0	1	K	Peroxisomal ABC transporter (PXA1), putative
	TERG_05891T1	1	K	MFS phosphate transporter, putative
	TERG_06212T0	1	K	Vacuolar ABC heavy metal transporter (Hmt1), putative
	TERG_06399T0	2	K	ABC multidrug transporter Mdr2
	TERG_06419T0	2	K	ABC transporter, putative
	TERG_07539T0	1	K	MFS drug transporter, putative
	TERG_07884T0	2	K	MFS multidrug transporter, putative
	TERG_08244T0	7	K	MFS sugar transporter, putative
	TERG_08336T0	1	K	MFS multidrug transporter, putative
	TERG_08613T0	6	K	ABC multidrug transporter Mdr1
	TERG_12373T0	1	K	ABC transporter, putative
	TERG_12412T5	1	K	MFS monosaccharide transporter, putative
